# Supplementary material for: CDK8 and CDK19 act redundantly to control the CFTR pathway in the intestinal epithelium
Source: EMBO Rep. 2022 Dec 22;24(2):e54261. doi: 10.15252/embr.202154261 (PMC10549226; doi:10.15252/embr.202154261)
Supplement: Supplementary file 3 — Table EV1 [file EMBR-24-e54261-s003.xlsx]

## Sheet: cdk8_libraryNorm
Gene symbol	baseMean	log2FoldChange	lfcSE	stat	pvalue	padj
Gm25360	2586.93	1.78946	0.286178	6.25296	4.02742e-10	7.13658e-07
Duox2	1116.99	-1.3217	0.258065	-5.12156	3.03018e-07	0.000313219
Duoxa2	128.213	-2.08799	0.44554	-4.68642	2.78026e-06	0.00215539
Rps15a-ps7	98.3281	2.28864	0.472118	4.84761	1.2496e-06	0.00103334
Epb41l1	511.014	-1.12555	0.292526	-3.8477	0.00011923	0.0489066
Zbp1	211.566	-1.45573	0.378739	-3.84362	0.000121232	0.0489066
Abhd1	442.187	-1.26818	0.283598	-4.47174	7.75845e-06	0.00566093
Gm42428	197.457	2.61329	0.375399	6.96138	3.36962e-12	8.35935e-09
Igkv8-30	82.0109	2.63844	0.635067	4.15458	3.25888e-05	0.016843
Fut2	63.0306	-2.66065	0.691415	-3.84813	0.000119023	0.0489066
Myo7a	667.359	-1.21375	0.284779	-4.26209	2.0252e-05	0.0125603
Trim5	46.8181	-4.45273	0.758693	-5.86894	4.38585e-09	6.80026e-06
Trim12a	280.767	-4.94559	0.437944	-11.2928	1.42495e-29	8.83751e-26
Trim30a	100.707	-2.33043	0.457697	-5.09165	3.54958e-07	0.000338684
Trim30d	596.187	-3.0602	0.419019	-7.30325	2.80893e-13	8.71049e-10
Gm8979	1032.51	-4.83483	0.386366	-12.5136	6.2915e-36	7.80398e-32
Gm27149	22.2572	-4.19182	1.00718	-4.16195	3.15535e-05	0.016843
Gm14851	533.208	2.05118	0.387845	5.28867	1.23206e-07	0.000169806
Defa30	4889.59	1.11759	0.263413	4.24274	2.20804e-05	0.0130421
AY761184	253.904	1.7013	0.323055	5.26629	1.39208e-07	0.000172674
Gm8730	105.372	2.69241	0.613289	4.39012	1.13289e-05	0.00755013
Wdr72	128.992	-5.91253	0.623563	-9.48185	2.49812e-21	1.03289e-17
Gm9917	185.442	-1.50542	0.375069	-4.0137	5.97736e-05	0.0274605
Slc25a48	254.714	-1.74739	0.336544	-5.19215	2.07879e-07	0.000234412
Gm22513	555.19	1.36432	0.280326	4.86691	1.13357e-06	0.00100434
Apol9b	212.213	-1.57044	0.385445	-4.07435	4.61437e-05	0.0220141
Gm23935	31.9668	3.23662	0.771246	4.19661	2.70938e-05	0.015276
Mx1	272.556	-1.27206	0.331125	-3.84162	0.000122227	0.0489066
Fkbp5	2209.18	1.34472	0.30662	4.38563	1.1565e-05	0.00755013
Aldh1a1	6379.14	-1.06282	0.260393	-4.0816	4.4726e-05	0.0220141
Scd2	4561.17	-1.71618	0.269573	-6.36629	1.93649e-10	4.00338e-07

## Sheet: Legend
Table EV1. Genes differentially expressed in WT and Cdk8-/- intestinal epithelium.
