# Supplementary material for: CDK8 and CDK19 act redundantly to control the CFTR pathway in the intestinal epithelium
Source: EMBO Rep. 2022 Dec 22;24(2):e54261. doi: 10.15252/embr.202154261 (PMC10549226; doi:10.15252/embr.202154261)
Supplement: Supplementary file 4 — Table EV2 [file EMBR-24-e54261-s002.xlsx]

## Sheet: Table EV1
Slc genes deregulated in double Cdk8 / Cdk19 knockout intestinal organoids. 73 are upregulated (red) and 22 are downregulated (blue)
symbol
Slc26a9
Slc2a6
Slc25a48
Slc5a4b
Slc10a2
Slc4a11
Slc46a3
Slc51b
Slc14a1
Slc13a1
Slc37a2
Slc7a8
Slco3a1
Slc43a2
Slc45a3
Slc7a15
Slc5a11
Slc52a3
Slc15a1
Slc39a4
Slc6a19
Slc25a34
Slco2a1
Slc16a5
Slc23a2
Slc46a1
Slc25a35
Slc22a18
Slc2a9
Slc26a3
Slc39a8
Slc51a
Slc26a2
Slc27a4
Slc9a3r1
Slc18a2
Slc35b1
Slc25a24
Slc20a1
Slc6a8
Slc5a9
Slc3a2
Slc6a6
Slc44a4
Slc10a5
Slc16a10
Slc25a25
Slc35f5
Slc35e1
Slc25a38
Slc35c1
Slc22a15
Slc6a9
Slc7a9
Slc35c2
Slc26a6
Slc22a5
Slc25a22
Slc25a12
Slc7a7
Slc35a2
Slc3a1
Slc12a9
Slc4a2
Slc38a7
Slc44a3
Slc35d1
Slc25a44
Slc31a1
Slc37a3
Slc30a7
Slc39a9
Slc33a1
Slc15a2
Slc30a3
Slc1a3
Slc7a2
Slc43a1
Slc23a3
Slc22a17
Slc16a11
Slc25a23
Slc25a13
Slc7a11
Slc6a7
Slc7a5
Slc29a1
Slc29a2
Slc23a4
Slc19a1
Slc25a36
Slc1a5
Slc7a1
Slc20a2
Slc25a32

## Sheet: Legend
Table EV2. List of solute carrier genes deregulated in Cdk8/Cdk19 double knockout intestinal organoids.
