# Supplementary material for: CDK8 and CDK19 act redundantly to control the CFTR pathway in the intestinal epithelium
Source: EMBO Rep. 2022 Dec 22;24(2):e54261. doi: 10.15252/embr.202154261 (PMC10549226; doi:10.15252/embr.202154261)
Supplement: Supplementary file 5 — Movie EV1 [file EMBR-24-e54261-s004.zip]

Archive with 3 entries (2 files):
- Movie_EV1/
- Movie_EV1/EMBOR-2021-54261V4_MovieEV1.avi
- Movie_EV1/EMBOR-2021-54261V4_MovieEV1_legend.docx
