# Supplementary material for: CDK8 and CDK19 act redundantly to control the CFTR pathway in the intestinal epithelium
Source: EMBO Rep. 2022 Dec 22;24(2):e54261. doi: 10.15252/embr.202154261 (PMC10549226; doi:10.15252/embr.202154261)
Supplement: Supplementary file 6 — Dataset EV1 [file EMBR-24-e54261-s009.xlsx]

## Sheet: Legend
Dataset EV1. Genes differentially expressed in WT, Cdk8-/-, Cdk19-/- and double knockout intestinal organoids.

## Sheet: Cdk8 KO norm
baseMean	log2FoldChange	lfcSE	stat	pvalue	padj	symbol
926.379569465512	7.7145017264905	0.3913007933612	19.7150168294431	1.60262879069559e-86	1.32441243263084e-82	Gm13394
12.761127630777	7.35898592048404	2.36842373924203	3.10712386409331	0.0018891722478094	0.0300080716610509	1700030C10Rik
13.7256563032702	7.27416365361364	1.25547407823149	5.79395766088638	6.87467964152985e-09	1.13624705115205e-06	Mid1-ps1
12.4167769171023	7.01398109679667	1.36202041502809	5.14968866795732	2.60919196424319e-07	2.59787498704888e-05	Ano3
7.66437859839707	6.37443782271707	1.34433358650104	4.74170837262804	2.11923535282588e-06	0.000147792075575975	Gm45063
160.082767350292	6.31784077130164	0.46741915650473	13.5164352666785	1.25091996230568e-41	4.13504102739766e-38	Esr1
8.55296733610025	6.28568530457783	1.52227227758104	4.12914653780996	3.64112293989837e-05	0.00145715447822373	Pxdn
5.31531512498644	6.16683025362268	1.38266802270642	4.46009465204221	8.19234642873826e-06	0.000448354641636378	Agtr2
650.911417469296	5.99984093383099	0.233796608347496	25.6626517221042	3.05460722303794e-145	5.04865481823711e-141	BC064078
7.17246296443174	5.51156013916804	1.33702938372499	4.12224309073351	3.75200952676891e-05	0.00149429430020329	Gm5154
14.6063821008909	5.5092484372833	1.11612788552465	4.9360369082559	7.97260259864274e-07	6.45937136031212e-05	Zfp365
5.92591133524414	5.41000895173962	1.33008476950347	4.06741666078862	4.75372011121857e-05	0.00176560642692631	Fam198b
6.88077705933342	5.09606432288963	1.3785309385867	3.69673554669308	0.000218389629266719	0.00574726488845937	Art2a-ps
9.68453582540393	5.06847264399123	1.60996052857197	3.14819683715286	0.0016428102988624	0.0271252433762215	Mbl2
11.0110697071466	4.8039344947218	1.22174027427333	3.93204234638095	8.42272238901687e-05	0.00277312262242372	Gm31219
5.72327736523994	4.79636078774164	1.44565048744968	3.31778727249838	0.00090733558693357	0.0175396989249568	Gm44958
8.76151891017281	4.61395248304637	1.39716549381592	3.30236647231017	0.000958727220393658	0.0182766360999612	5033403H07Rik
8.80655668072327	4.59042035130089	1.2067053906001	3.80409368107494	0.000142324314755746	0.00416342703412916	Spp1
34.2205321279353	4.51590982311225	0.698674357084263	6.46354024206389	1.02281318630066e-10	2.68334227669482e-08	Rab6b
4.59365030956774	4.49978444241341	1.39496884032517	3.2257239820242	0.00125654473413451	0.0223893893747093	Gm7240
10.3728396562092	4.47507085926606	1.19779937850042	3.73607712576091	0.000186913361063187	0.00510628765562373	Mcpt2
13.7962681385747	4.22521330686304	0.984300937337888	4.29260315274151	1.76590465114044e-05	0.000834162684397058	1700007K13Rik
8.51899799151908	4.17917979723606	1.30975199872478	3.19081765197157	0.00141870789891808	0.0244764135212089	Cyp1a1
14.7181767868056	4.04829024239408	0.883191537484871	4.58370587870746	4.56806674534532e-06	0.000285988663511619	Zfp125
269.319210963527	3.98625056809612	0.281935999089144	14.1388491748999	2.1883379090204e-45	9.0422122400723e-42	H2-Bl
15.7329238376778	3.96749055037589	0.845487390392009	4.69254845839436	2.69822594941165e-06	0.00018178434637783	Nepn
254.69381715538	3.79728500241371	1.00919247971183	3.76269649125607	0.00016809114892739	0.00470883137198628	Oas2
29.7127531096519	3.73650827776974	0.591913489917874	6.31259185913835	2.74400484625551e-10	6.47898744270158e-08	Lrrn1
35.272339690377	3.60713237873905	0.949880730013301	3.79745821213632	0.000146187411152054	0.00424001130214442	Apol9b
17.2214218092859	3.59469648663719	0.952489732113403	3.77400024949477	0.000160650599148236	0.00457010861053707	Stra6
16.3161204512732	3.58863878305911	0.790542928124551	4.53946098989543	5.63982129412529e-06	0.000331725858894316	Zfp750
24.6420145613849	3.57366863323378	0.639890311108155	5.58481441459075	2.33949905434286e-08	3.19563970001478e-06	Coch
5.18323724494178	3.54129607995458	1.14989115494132	3.07967938072824	0.0020722354037439	0.0321595368573513	Alx4
61.0344543329797	3.53651800129059	1.06887918796552	3.30862275279389	0.000937560743858417	0.0179777916485103	Usp18
18.4681935486868	3.51502117156712	0.868727522410943	4.04617222418835	5.20619363576355e-05	0.00189532970070264	Wfdc18
434.017641233586	3.50366445807426	0.863368800312031	4.05813188617425	4.94668308611507e-05	0.00183315645845986	Mptx2
9.6889174359102	3.48220646454129	0.89575125958696	3.88747035214549	0.000101294355348618	0.00318374319478268	Sec14l5
22.5820717675292	3.45484069517596	0.887082283254742	3.89461131215472	9.83563179301162e-05	0.00312621773605569	Ubd
13.1991516727053	3.43343553333792	0.750603485583671	4.57423339923352	4.77966788233376e-06	0.000294769965519449	Vcam1
8.21016726374698	3.42386016777303	0.902206845174931	3.79498358506598	0.000147653224828536	0.00425900959854457	Wnt7b
13.5337603609425	3.42156087353844	0.867356858041406	3.94481330471604	7.98621750324884e-05	0.00266658995744842	Msn
7.01329401546505	3.41164009086221	1.10208714281941	3.09561735938085	0.00196403632294691	0.0309455306521884	Tmod2
44.4796303806955	3.38313863448761	0.57755365005482	5.85770453388442	4.69308646399984e-09	8.16498242915678e-07	Pik3c2g
15.6882887007277	3.36621693713449	0.721789056003339	4.66371290772095	3.10554562288549e-06	0.000203684357361315	Ankrd1
224.651805981043	3.32174167906475	0.998626418909341	3.32631063645665	0.000880037932763801	0.0171269752730318	Oas3
58.4181121032765	3.31591700556408	1.01954015937783	3.25236526983654	0.00114448839941003	0.020878702279745	Apol9a
42.0936407892454	3.28501599635769	0.422014013956069	7.7841395966051	7.01892249049563e-15	3.74221777170683e-12	Arntl2
27.8552146240133	3.27203336536344	0.67443919314063	4.85148757462732	1.22538888167646e-06	9.5986859887908e-05	Tmigd1
27.0884788808246	3.21502523165638	0.455344447895299	7.06064441219593	1.65732204712281e-12	6.52195685591569e-10	Zfp429
82.9456901324422	3.18198039597482	0.443184553099401	7.17980889388342	6.98089293967335e-13	2.88450496267303e-10	Nts
8.70140220438579	3.17715247659064	1.06223543985905	2.99100590826853	0.00278060113342559	0.039290145083187	Robo2
15.2991704284831	3.0972797583371	0.658618028167665	4.70269507646793	2.56749715594112e-06	0.00017608129872778	Stac
1384.09014056667	3.03989554425959	0.404021027740697	7.52410230046395	5.30837706995746e-14	2.5067673203502e-11	Defa29
7.131544761606	2.95243919202853	0.870052103709261	3.39340503797589	0.000690294876486319	0.0143084705119825	Tfec
34.4269353694713	2.89829297928818	0.539246011276806	5.3747138016389	7.67044188922795e-08	9.32184290773232e-06	Defa34
5.50021568559443	2.88062750841683	0.923218919619243	3.12019982173336	0.00180728395117356	0.0291138295760201	Col9a2
20.5742903253833	2.86496158424864	0.747512768696516	3.83265905844585	0.000126765584291526	0.0038025073995832	Gm15270
11.1222094573365	2.83686015604268	0.705439495703861	4.02140817649027	5.78512591777913e-05	0.00205627013266782	Wnt10a
10.2218328453603	2.83492456409523	0.791269539123759	3.58275457846461	0.000339990005283435	0.0081142872965722	Defa35
63.0611647455943	2.8340636324595	0.978099208172968	2.89752165095131	0.0037612377600063	0.0486376050138846	Ctgf
21.1164485314821	2.82922460480463	0.61136114167516	4.62774686178519	3.69665466549302e-06	0.000238665266840893	Casp14
101.91696090984	2.78625210337868	0.412546524893618	6.7537888098734	1.44033364508508e-11	4.57804509345505e-09	Fn1
12.5870920735036	2.7726699570481	0.717552208697598	3.86406720436505	0.000111514519106156	0.00343864173840775	Gsdma2
16.927396494041	2.76250641262536	0.615725847342088	4.48658510041492	7.23738171506331e-06	0.000405489644022259	Id4
29.0958158712674	2.68382472957001	0.649187249219352	4.13413038040613	3.56301171548185e-05	0.00143984003993849	Il33
15.0867134387506	2.62279495098864	0.625748751857853	4.19145055136194	2.77176604061298e-05	0.00119301429998051	Gm15293
69.6951266869905	2.61237982560609	0.439411339399557	5.9451807255949	2.76152005917564e-09	4.96113081935379e-07	Crip2
15.5004826621605	2.59202991329352	0.634757256571666	4.08349788278612	4.43628336704015e-05	0.00167786937049061	Enah
47.25600979505	2.5899907374024	0.349557455282072	7.40934200734593	1.26927587716113e-13	5.82738658269979e-11	Slc25a48
7.73957261073963	2.57824474233417	0.818866044299319	3.14855495631194	0.00164079868145455	0.0271191206070807	Padi4
11.438633531544	2.56418467614897	0.861064674226565	2.97792343931912	0.0029020846641226	0.0404773462688762	Gml
16.0869910183834	2.55098325803132	0.629109638700556	4.0549104656868	5.01535094052783e-05	0.00184208267433431	Psapl1
189.219026818009	2.55065988279814	0.271340930219255	9.40020320832945	5.44577936673695e-21	6.00052275822855e-18	Mcam
24.9762972451817	2.54243654054777	0.596678561991391	4.26098187952737	2.03530736657437e-05	0.000935608863686043	Cyp1b1
754.786897266284	2.5218567753543	0.828134054365714	3.04522771652694	0.00232504197731204	0.0349984460847117	Oasl2
30.0001031090644	2.51463559148875	0.470429475035002	5.34540398707298	9.0215609880129e-08	1.07272201445955e-05	Tacstd2
35.7129214612128	2.48597163243779	0.569160140793917	4.36778940452528	1.25510426412401e-05	0.000646241846649271	Basp1
27.736177297033	2.47982674736414	0.771249601626579	3.21533617927859	0.00130291838214664	0.0229294469101038	Slc26a9
16.19139068035	2.46416504148643	0.574058085800831	4.2925360733293	1.76643840476144e-05	0.000834162684397058	9530053A07Rik
19.96340367154	2.41434921078257	0.509020224520209	4.74313022249417	2.10440895298029e-06	0.000147379962605332	Ptgs2
12.0344105491642	2.3282230616301	0.635299139670125	3.66476658986036	0.000247564253564991	0.00631441664031198	Tesc
38.5706414334395	2.32692257344821	0.435430749209453	5.34395556049467	9.09398723112548e-08	1.07361014968601e-05	Ltf
46.9045797051456	2.3243091137171	0.530801286534417	4.37886865137881	1.19297002889836e-05	0.000618100584251788	Slc14a1
20.9610011168173	2.30555098610456	0.55399110199948	4.16171122204546	3.15871640328227e-05	0.0013117403194334	Gjb4
21.2680576973607	2.2839448553766	0.656057922288171	3.48131586828608	0.000498956707501594	0.0110310826333475	Slc2a6
156.898280881051	2.27012817675276	0.770181717906178	2.94752280400052	0.00320331125031572	0.0436056333931527	Slfn2
19.5591935898475	2.24825430160188	0.699255419442902	3.21521183688939	0.00130348292112046	0.0229294469101038	Ly6g6c
36.7187825473445	2.24550467217773	0.463994854298255	4.839503394006	1.30163968665848e-06	0.00010053037729482	Mal
9.63091381806242	2.22851378038711	0.625713166572859	3.56155807395435	0.000368660540478816	0.00865972352397293	Efna5
164.091729850468	2.22763732744332	0.618305983656531	3.6028073257023	0.000314798871232603	0.00761785614016465	Npl
59.2074705126145	2.21926961316484	0.473499480327165	4.68695258468169	2.77303180076336e-06	0.000184809151625068	Sgk2
31.9940215591981	2.21199151773014	0.47293005758687	4.67720645419927	2.90809435386753e-06	0.00019205787568087	Krt15
25.3023118549055	2.21062624382141	0.461426363823595	4.79085378976424	1.66073114383239e-06	0.000122881758606732	Sval1
28.4301053193104	2.21037445659337	0.434456793524506	5.08767382519637	3.62482099283957e-07	3.46306597512442e-05	B3gnt5
270.049732250964	2.20402212450744	0.728455363310893	3.02561040183707	0.00248131799282212	0.0365844993625013	Ifit1
92.0043971444451	2.19338281844539	0.302851983911667	7.2424251283265	4.407317581917e-13	1.8677985895878e-10	Pthlh
402.021684444131	2.18558987169479	0.271321224766722	8.05535900692593	7.92458682424949e-16	5.23910284124782e-13	Nox1
42.8884110830991	2.17588974129144	0.696210653864336	3.1253324395628	0.00177604220538788	0.0287225299125742	Trpm6
69.6397264111346	2.1758077992029	0.323902251734532	6.71748278238639	1.84890604349264e-11	5.65902205311969e-09	Slc4a11
13.7835079065541	2.16926571833253	0.545459711216918	3.97694948632029	6.98049860087367e-05	0.00239475384124229	Prss22
43.9032715186412	2.16791561685109	0.503238469867896	4.30792903694382	1.6479023375188e-05	0.000808205633071533	Krt4
174.480839585683	2.11737952525575	0.612336217673341	3.45787079735547	0.00054446242791649	0.0117325619408132	Ctse
763.646656508364	2.10133378700627	0.288865853764958	7.2744277650624	3.4789196876454e-13	1.55404282695684e-10	Defa22
13.3225292935623	2.0941954868773	0.653253227090978	3.20579432298103	0.00134690223856754	0.0235074975702686	Plau
57.4010791523898	2.07969080252146	0.559320844864671	3.71824297559417	0.000200613266218083	0.00541786938570665	Gm10499
8.6651418415293	2.05825371292348	0.664978497074549	3.09521844988731	0.00196667991140866	0.0309574148340594	Hs3st3b1
22.094931591301	2.03315298998274	0.46663146206772	4.35708509874904	1.31806031492188e-05	0.00067030464261627	Cd80
88.5635674169764	2.01120112003925	0.317224502504371	6.3399929833968	2.29775626679961e-10	5.58489934965645e-08	Neb
12903.0999624514	2.00847928345921	0.209247449013078	9.59858432173134	8.10499508241853e-22	1.11632798935178e-18	Lyz1
22.6752008413292	2.00341264707522	0.444136210070411	4.51080682378411	6.45815140809611e-06	0.000372625569854642	Gm15292
55.2967041007304	1.99582965804148	0.62372306883335	3.19986506475478	0.0013749194098086	0.023845401894351	Th
11.1992377804048	1.98308356537024	0.674821618769208	2.93867817837126	0.00329615134953359	0.0444724812286458	Fam167a
20.4514758473437	1.97998628943663	0.683387556212112	2.89731100813618	0.00376376432797425	0.0486376050138846	Dapk1
259.463190630386	1.97891511619764	0.322429637060282	6.13750998276769	8.3824953634917e-10	1.68958394350964e-07	Ifit1bl2
222.513497460702	1.96754061820688	0.42542698639621	4.62486086008296	3.74849946491593e-06	0.000241070813837084	Anxa8
2676.89725432073	1.95148118932484	0.434175128967915	4.49468672690612	6.96724423669638e-06	0.00039436511213739	Gm14851
124.775223823194	1.95114835415317	0.470635315727546	4.14577548464872	3.38665547984841e-05	0.00138208992026999	Sptssb
32.1838976543482	1.91622733288403	0.402540631330482	4.76033270616806	1.93274083280689e-06	0.00013884534600377	Cd244
20.0341842234771	1.91468731415094	0.530664709183291	3.60809241884146	0.000308456620292758	0.00749731032382162	Olfr78
498.833848444523	1.91321624105054	0.474004048630394	4.03628670805378	5.43038486925317e-05	0.00195541178908532	Hdc
58.0319009454545	1.87258877111152	0.333321754199157	5.61796146672341	1.932235762355e-08	2.72957202394902e-06	Abcb1b
70.8552235075392	1.85639463901656	0.241623271968706	7.6830125835602	1.55390318586408e-14	7.78270056241257e-12	Ddit4l
70.2190124389015	1.8523218473863	0.417976455946475	4.4316415937636	9.35183706374094e-06	0.000499636736475543	Fjx1
36.382920027595	1.8504284405071	0.384002983515626	4.81878662391123	1.44433919524983e-06	0.000110009392714697	Apobec2
11.9960693182055	1.84318750063333	0.581619670770961	3.16905977094981	0.00152932941228499	0.0258962873694413	Slc16a7
22.0474012495717	1.83501642323646	0.57338729711641	3.20030881825398	0.0013728041032798	0.023833725019967	Serpinb6b
962.20724844157	1.83497755620565	0.473436077163886	3.87587183300027	0.00010624360000406	0.00330695710144464	Anxa1
34.1341739330818	1.82053408777816	0.498888516250963	3.64918018450108	0.00026307853644229	0.00663841534399721	Ttc28
84.8900883008712	1.81855385159774	0.419141507575979	4.3387586739261	1.43289760805459e-05	0.00072204059957092	Ecscr
790.959905156416	1.8118459619516	0.564190106216599	3.21141037743758	0.00132085163378543	0.0231016251885773	Oasl1
27.8861261499074	1.81165040948873	0.510102264443881	3.55154355463176	0.000382978601220234	0.00891531031122259	Ina
18.2060553024373	1.80429680015948	0.612945673072068	2.94364880841134	0.0032436784385351	0.0439078765209731	Map2
17.8970064243183	1.79724990939918	0.55233253736954	3.25392727714089	0.00113821413476644	0.0208321729860926	Il18rap
48.7931338579647	1.76331858347012	0.45296593405878	3.89282824796556	9.9082301626155e-05	0.00313326918051744	Gm17322
15.3568306496476	1.73763278374518	0.551609283266481	3.15011519286875	0.00163206098515483	0.0270287614856102	1700086L19Rik
47.2539407879097	1.73398199074566	0.563980526466439	3.07454231019243	0.00210825815228374	0.0324746418834536	Dnaja4
81.1781027950431	1.70296892529084	0.464505862695334	3.66619468570153	0.000246186529640492	0.0062938689541432	Ccl20
143.946841963984	1.70251249348639	0.2004826743949	8.49206794863913	2.0299226526815e-17	1.5976457906438e-14	Arl4c
22.7104067077924	1.67916420510748	0.549872342453698	3.05373461340961	0.0022601192017155	0.0343338696378251	Klrg2
1121.98833022696	1.66590145257353	0.252167141347974	6.606338334441	3.9394201933939e-11	1.14229363081429e-08	Thbs1
20.2741893784893	1.65785393108631	0.572134725409627	2.89766353527895	0.00375953678883135	0.0486376050138846	Lncenc1
246.544301683493	1.65691086464942	0.353856362583376	4.68243909068898	2.83481435396025e-06	0.000188167918241988	Pla2g2a
22.5526590445488	1.65066053825676	0.521729013536278	3.16382738055641	0.00155709118498658	0.0261540681966039	A730089K16Rik
113.195006520409	1.64917923306258	0.399377421256661	4.1293752357691	3.63750326827492e-05	0.00145715447822373	A4gnt
45.0297111548169	1.64065333239685	0.521597519872496	3.14543928966132	0.00165837610321463	0.0273276572621449	Atp6v0e2
1176.67917771391	1.63562503124125	0.243786339826157	6.70925627911558	1.956188458931e-11	5.8785241544021e-09	Defa17
180.546138621832	1.63538165503869	0.347502371732121	4.70610213935276	2.52498045802597e-06	0.000174614548160055	H2-Q1
75.8724652054249	1.62864869997095	0.43359528368383	3.75614948145639	0.000172547655649288	0.00478929054311853	Plekhs1
53.3753378970438	1.62814885196239	0.346127076775446	4.70390489854301	2.55232171474231e-06	0.000175769888755254	Gm29233
2211.00486164811	1.62639373821763	0.260797786082688	6.23622524810073	4.48255532546875e-10	9.87835658924634e-08	Ang4
320.98877246598	1.6070603134832	0.381474298047901	4.21276170296906	2.52267166550024e-05	0.001105960670753	Duox2
27.1251838438539	1.59571463538781	0.395766491946818	4.03195992550636	5.53136207083608e-05	0.00197883879451902	Stx11
33.9196137329492	1.59330017590991	0.405136739307807	3.93274670332818	8.39807179402621e-05	0.00277052556111108	Rasl12
56.6972155413034	1.58792497590711	0.478923172344454	3.31561525439206	0.000914416260183193	0.0176147691705219	Parp8
74.5320140441824	1.58218645874086	0.503988273798224	3.13933188726192	0.0016933354431234	0.0277103447563797	Hsd17b6
109.366860299142	1.57745200858938	0.291993760211171	5.40234834966528	6.57740586001567e-08	8.23570939805599e-06	Fstl4
502.842917143165	1.57066361952307	0.292116319765627	5.37684310408693	7.58031738347538e-08	9.28055449733934e-06	Defa21
76.6761614204546	1.570417462717	0.29693845225746	5.28869686892344	1.23190851686871e-07	1.36650899106081e-05	Defa3
42.041898748618	1.57013218783213	0.399448446326802	3.93075051929868	8.46811065987766e-05	0.00278252351861745	Oas1f
361.02571045224	1.56693817423622	0.162558659410448	9.63921688281047	5.46029310650624e-22	8.20433858766682e-19	Fam46c
723.164919146955	1.55950383016966	0.33831716073972	4.60959126861862	4.03461385395125e-06	0.00025573818737083	Enpp3
103.302072716138	1.53391027000449	0.302123120432683	5.07710322800756	3.83232686295498e-07	3.5989033176659e-05	Fut2
23.809360599235	1.53309511874413	0.448720558162572	3.41659211029213	0.000634102085027049	0.0132831929801357	Ffar1
31.8615829991773	1.5253046591315	0.399537493084805	3.8176759015899	0.000134714734275699	0.00398179538230753	Zfp57
43.1927537485665	1.52296049832262	0.4215434134646	3.61282005524802	0.000302884902597729	0.00740569347878563	Agpat4
43.9555972158096	1.52294574148828	0.361178731948118	4.21659861662909	2.48014853054889e-05	0.00109311719767766	Kcnma1
48.6954982233202	1.51158483011799	0.287734591866997	5.25339974005179	1.4931697350579e-07	1.62362561717348e-05	Notch3
138.243690597986	1.51009760450936	0.252393071035733	5.98311830951794	2.18905642033006e-09	4.02008050169058e-07	Fam212b
28.876445243925	1.50764075678327	0.364269776984047	4.13880275565463	3.49122937486489e-05	0.00141487599554976	A930015D03Rik
439.688865106047	1.50571500739615	0.259190582682439	5.80929674146748	6.27358078767985e-09	1.04737114402801e-06	Kcne3
30.4521691082783	1.50522183255374	0.373588029001346	4.02909546266088	5.59918792296197e-05	0.00199877706243446	Etv1
37.4033780592372	1.50509714897002	0.371120451409234	4.05554892826522	5.00167007454217e-05	0.00184166502131156	St6gal1
27.0516268336082	1.50107157064639	0.470931853202049	3.18744964996531	0.00143533445582898	0.0246346914703441	Syt16
48.1695788834561	1.50022310185982	0.433347220192575	3.46194236850796	0.000536291980419445	0.0116323278902527	Mfhas1
38.4441506196805	1.49704247276235	0.384579835962606	3.89267021505493	9.91468890011267e-05	0.00313326918051744	Map6
232.589802518178	1.49466996403858	0.32060438678848	4.66203840505991	3.13092744207043e-06	0.000204537425938894	Upp1
1889.64912352839	1.49308330176122	0.31174757492326	4.789398288435	1.6728216170447e-06	0.000122881758606732	Mmp7
13802.1926580258	1.48245992993807	0.210859375920039	7.03056206758498	2.05703192906599e-12	7.90665667990762e-10	Itln1
48.3603574625702	1.48079206760371	0.364994702201718	4.05702345450849	4.97020923993999e-05	0.00183775432478139	Ttc9
63.0848711089095	1.48016412078768	0.379745526033973	3.89777895804692	9.70789645306153e-05	0.00310114282543591	R3hdml
56.0425014947279	1.47756070323222	0.386343941830296	3.82446971015594	0.000131053856014165	0.00390280744540922	Nrp2
30.4309094278952	1.47664293593724	0.442343417812005	3.33822744156851	0.000843147035441111	0.0166892625170906	Chrm1
61.4246447751746	1.45965540936402	0.387036161779639	3.77136700263961	0.000162355683374115	0.00459488824453317	Serpinb9b
197.723907427941	1.45669229058927	0.155714084272191	9.35491672058989	8.36656010487885e-21	8.64265658833985e-18	Acp1
21.45921419731	1.44158486645632	0.49332164169338	2.92220074008496	0.00347567448990381	0.0461163804840886	Gm17039
291.527830253259	1.43797397644943	0.272486748884554	5.27722534154738	1.31154568406125e-07	1.44514847107762e-05	Cyr61
21.8221193917596	1.43378920105733	0.454371214570202	3.15554585123439	0.0016019808457156	0.0267306635078716	Siglec5
52.7460070908608	1.43214566501036	0.333107858444764	4.29934517815598	1.71303494336373e-05	0.000820491457169894	Abtb2
124.560038537807	1.42028009732562	0.426383441789327	3.33099261867531	0.000865368970141262	0.0169697022135275	Plod2
171.578313624598	1.41979212552726	0.35530185488332	3.99601664335109	6.44172071516493e-05	0.00224617637089126	Mgat4c
272.857690719446	1.41493510263339	0.345018978983455	4.1010355627458	4.11305336752121e-05	0.00159954226019742	AV064505
60.8357015066034	1.41315485067143	0.467689718138621	3.02156493047508	0.00251471700634454	0.0369451046052112	Adcy1
137.091179044716	1.39548385228813	0.367117376660478	3.80119259126958	0.000144001316792444	0.00419023549990408	Csf1
61.2603298051771	1.38629332163282	0.394685781249772	3.51239742471372	0.000444083389538836	0.0100821569537059	Ckap4
51.1465399657528	1.38467259848126	0.45309544082242	3.05602853996484	0.00224289905478345	0.0341410362842131	Abca8b
30.0337277503483	1.38007850349416	0.432816419192919	3.18860016001154	0.00142963472815716	0.0245623729594403	Sh3bgr
50.8918673819948	1.35436853502358	0.457888809904492	2.95785462699139	0.00309788183571052	0.0426290482973277	Epb41l4a
680.72617594428	1.34763667286776	0.199674109502664	6.74918083383153	1.4868218762621e-11	4.63663999450189e-09	Cnn2
707.044410977444	1.33900562539619	0.166711114239815	8.03189176379697	9.59810304786586e-16	5.87546100648618e-13	Gda
134.764879921135	1.33549084288418	0.314716609315719	4.24347112085347	2.20088707529168e-05	0.000991178789657245	Ramp1
43.6345612439146	1.33488900051183	0.314007013078061	4.25114390734954	2.12681451201411e-05	0.00096571401798267	Kcnj3
2971.11818604253	1.3285856785269	0.278146335083041	4.77657085839456	1.78309739736606e-06	0.000129828342659323	Flna
1138.03880128352	1.32699746480524	0.25559987988633	5.19169831142086	2.08384470058068e-07	2.13924131746569e-05	Anxa3
142.692144741761	1.3177417433771	0.414039988737225	3.18264365573979	0.00145937100543996	0.0249953201843644	Adgrg4
57.0495124952271	1.31293251436672	0.383795785592004	3.42091436033235	0.000624109817833701	0.013157253914739	Kcnk6
24.7345039218704	1.30843191118583	0.423810371610459	3.0873050751775	0.00201980189984722	0.0316429249295496	9230114K14Rik
3890.13425970991	1.30838945380555	0.224143159757905	5.83729369755798	5.30555255936116e-09	9.10331535492873e-07	Defa30
166.576221261659	1.30836248833059	0.189930292462354	6.8886456782028	5.63260349863897e-12	1.93949313803135e-09	Tubb2b
260.350383737915	1.30780105265274	0.252979551508871	5.16959194864758	2.34605683841148e-07	2.37887284817576e-05	Grhl3
226.38113171694	1.29844404718757	0.135804280554779	9.56114226947222	1.16464083107501e-21	1.48070643507752e-18	Gm26527
50.4731587962746	1.28457774292923	0.426851666579454	3.00942421807346	0.0026174336672383	0.0377824835389647	Rgs4
515.851498190235	1.28396971814937	0.141164901269325	9.09553087633106	9.41254954263952e-20	8.64281215781922e-17	Arsb
56.3215599339935	1.28165579448814	0.269323941889133	4.7587889346122	1.94757955663517e-06	0.00013884534600377	Kdelr3
103.727831972771	1.27814360493507	0.252440293383721	5.06315211332856	4.12380551284845e-07	3.8291155908067e-05	4930461G14Rik
808.403734678621	1.26762970025372	0.414374970996975	3.05913674564811	0.00221975802814369	0.0339071875959774	Ifitm3
48.7680336396	1.26661371304331	0.385530699295656	3.28537705390868	0.00101845979363297	0.0191502883608257	Dhrs9
760.581351978084	1.25999637514383	0.271118875603489	4.64739451408235	3.36153893470376e-06	0.000218738250050329	Sult6b2
22.266201037849	1.255621938027	0.409617853638753	3.06534963472161	0.00217415670470462	0.0333653314905831	6030419C18Rik
149.720604583605	1.25198121490213	0.332716037058892	3.76291213964096	0.000167946216875169	0.00470883137198628	Apol7a
69.4223546379423	1.2397346029177	0.406368155151485	3.05076711155074	0.00228257547003974	0.0346113829071713	Slc10a2
44.032306332175	1.23523406775414	0.355827222738487	3.47144341078695	0.000517668427277224	0.0113625813626002	Gm5678
469.996298111952	1.23408656726966	0.249563458390548	4.94498102898708	7.61512800128175e-07	6.32476560830074e-05	Glipr1
32.2348947161262	1.2303524568522	0.369911985016097	3.32606810995502	0.000880804028441255	0.0171269752730318	Apcdd1
215.494874712225	1.2257232467809	0.190657738166129	6.42891947932831	1.28514176393283e-10	3.21830652640634e-08	Rab32
70.063898663192	1.22500149620743	0.244946149126346	5.0011053473454	5.70025527093836e-07	5.03817214535129e-05	Tmem181b-ps
60.3855443349824	1.22229922207979	0.306796463817613	3.98407206807453	6.77443131782568e-05	0.00233753237622177	Itga5
80.2485852975351	1.21464518867455	0.298580532757001	4.06806558170048	4.74050407391839e-05	0.00176529171106109	Gpr55
118.375077909078	1.20673655821851	0.254352431710469	4.74434842279058	2.09178540752479e-06	0.000147119273257744	Tnfrsf23
598.827465946666	1.20557086226408	0.183235081403496	6.5793670787819	4.72455052440693e-11	1.3235147638542e-08	Plk2
261.115530885469	1.20114500403983	0.262205538002221	4.58092919467496	4.62914561948856e-06	0.0002887189388638	Lama3
10659.377569375	1.19712757452117	0.24650029411783	4.85649552186305	1.19481482269366e-06	9.40376161403851e-05	Defa24
29.5987863914531	1.19528358108206	0.385139133750701	3.10351111153448	0.00191239053571833	0.0302758532321385	Podn
282.217508172657	1.18677012213675	0.286454407292279	4.14296338937403	3.42846693220326e-05	0.00139570693240038	Gdpd2
109.337791445141	1.18418279075432	0.318744429557813	3.71514819065893	0.000203084640603051	0.00545785843884102	Dennd5a
72.2288287409802	1.17332227369226	0.321379030015309	3.65089867137993	0.000261324331531569	0.00660819787012604	Myo5a
50.2385646230359	1.1720045427702	0.36354679257181	3.22380658203359	0.00126498809047988	0.0224814227520983	Cav2
104.873917685199	1.16835560321161	0.34581812020188	3.37852626846028	0.000728754697290232	0.0148701946133493	Gm14866
66.3323900662277	1.1618754043441	0.354882502806059	3.27397207570715	0.00106047090420151	0.0196937787692613	Col18a1
103.106830897584	1.1606124458488	0.336320186200373	3.45091520958343	0.000558689061130464	0.0119766703013804	Ecm1
129.529093555725	1.15999382453184	0.308192077639817	3.76386646086184	0.000167306250755132	0.00470278522530751	Elk3
62.8966294806799	1.14832529546079	0.378643962119001	3.03273103586396	0.00242351501191447	0.0360133142345866	Vgll3
95.3901206728568	1.1458526415187	0.372220677342339	3.07842285845081	0.00208099398901613	0.0322651675895485	Cadps
39.4211233032427	1.14259063298798	0.347991835199944	3.28338345160163	0.00102569046529812	0.0192424653921083	Gm47210
680.171970577876	1.14128189390301	0.27371904376404	4.16953777935469	3.05218020244337e-05	0.00128689883637714	Msln
358.266007459208	1.14101675178134	0.17741123268898	6.43147975743823	1.26367613674465e-10	3.21323679817163e-08	Gimd1
111.922928460307	1.13399087207694	0.341411792374779	3.32147540712981	0.00089542873175795	0.0173297963448424	Sox21
54.9547054965168	1.13057017756208	0.332104745240247	3.40425782457343	0.000663441003974881	0.013845142567799	Rgs2
811.179216368525	1.12451979210379	0.180294221510074	6.23713717880279	4.45651169217699e-10	9.87835658924634e-08	Ptp4a3
13146.5102553469	1.1240984760353	0.261152206560122	4.30438054053551	1.67453618186552e-05	0.000816422832267649	Gm10680
685.95312866567	1.11826810979629	0.216262645051786	5.17087964742365	2.32994597640537e-07	2.37712019123629e-05	Trp53inp2
64.5907445679047	1.11754026562026	0.325696089161883	3.43123636668785	0.000600836825701728	0.0127152766391782	Sgk1
473.807855304671	1.11491173443671	0.116822504531929	9.54363835036586	1.37907267102518e-21	1.62809379333601e-18	Cyb5r4
142.398755860868	1.11183119557022	0.17749976227739	6.26384611058063	3.75596154459898e-10	8.62201839015722e-08	Gdf15
97.4078626561732	1.10684114951514	0.374793770983148	2.95320049373207	0.00314497627938285	0.0430299403523508	Fgd3
1417.78824597704	1.09973808518108	0.195222823664142	5.63324546044394	1.76849464529955e-08	2.54171126065313e-06	Clps
407.598597510433	1.09678493301903	0.284956275606002	3.84895868914116	0.000118621008168502	0.00359258274492002	Fam3b
992.256635810542	1.0966407837287	0.312807426216116	3.5058016268803	0.000455234370224992	0.0103070050288749	Cxcl16
57.3921252341722	1.0924439511646	0.336751618830637	3.24406443822925	0.00117837084940589	0.0212621325316382	Nanos1
162.01548835722	1.09012254641627	0.255665018206697	4.26387056806865	2.00915854744143e-05	0.000927580236651174	Slc46a3
28053.1650387794	1.08980594880096	0.252806102659839	4.31083718840182	1.62637622918098e-05	0.000804812763949199	Apoa4
136.918030903674	1.08170068269955	0.349940873093459	3.09109557033841	0.00199419437151848	0.0313053457194039	Wtip
391.108235281565	1.07718217368359	0.279230819175697	3.85767651602171	0.000114470007205825	0.00352320349925116	Pla2g2f
80.465983268369	1.07683002945179	0.297719389507507	3.61692945573045	0.000298118509674866	0.00731053817196762	Rapgef3
292.033668759261	1.07638741818486	0.275272132898143	3.91026656731413	9.21943201438751e-05	0.00298781906536856	Cpm
3365.96563561001	1.07612919043392	0.142105719192417	7.57273666780995	3.6544261126638e-14	1.77648102323845e-11	Cdkn1a
951.98183164251	1.074703838656	0.275775140167068	3.89702943494082	9.73797874153701e-05	0.00310114282543591	Mcub
27.0167893169446	1.07244584529747	0.344716273234438	3.11109723725782	0.00186393550913465	0.0297653392222005	C130083M11Rik
977.933130940388	1.06874592954307	0.268955754726261	3.97368678960158	7.07686114666633e-05	0.00241167754705363	Endod1
45.4148651237656	1.06315556653314	0.348916928216788	3.04701629687793	0.0023112517855834	0.0348543517446372	Tubb6
566.065182113094	1.06290787958571	0.262396670753989	4.05076739934037	5.10499344747338e-05	0.00186259010374923	Lpin1
859.563464298074	1.06041110176088	0.279786384404994	3.79007400240721	0.000150602410185031	0.00432896806180556	Anxa5
5039.40267732878	1.05974309341183	0.244979279704063	4.32584786228453	1.51946271292386e-05	0.000756436136120649	Gm47528
187.851826554251	1.05875811326485	0.196099206828613	5.39909431755218	6.69781569731976e-08	8.32342089062414e-06	Zfp385a
4859.3365718831	1.05315770035649	0.259907178203502	4.05205315080559	5.07701272161812e-05	0.00185647934209965	Cldn4
150.763143034539	1.05293339108532	0.284920304045929	3.69553652770072	0.000219422929301741	0.00575654313571298	Nfasc
3207.48198702592	1.0344099365185	0.190879024510374	5.41919123471988	5.98692510834914e-08	7.61168447621496e-06	Gpx2
86.7598271599063	1.01850312723448	0.320410831326052	3.17874125234565	0.00147916067546909	0.0253080410394959	Tnf
532.093279314798	1.01634052036779	0.155344848057493	6.54247973509651	6.05070368902926e-11	1.61300049310122e-08	CT010505.2
59.767297338388	1.01627526701815	0.290160439023696	3.50245977858874	0.000460983377651779	0.0104086520024981	Ccdc92
450.797607379351	1.01362482001432	0.16279570653073	6.22636088884185	4.7739371385461e-10	1.02472250682974e-07	Slc25a35
142.827694669064	1.01300982552808	0.224885982186863	4.50454855245866	6.65141898995016e-06	0.000378994884817685	Bambi
306.630036181371	1.01286825054806	0.264885340573276	3.82379881180276	0.000131411157669802	0.00390640937763757	Bhlha15
92.0951669043027	1.01084478651079	0.235759396581277	4.28761186688188	1.80604309281377e-05	0.000848019324943921	Cpne2
77.4699958855598	1.0014159093	0.336104323676082	2.9794794019523	0.002887386419773	0.0403745539306329	Tnfrsf11b
87.4338649089206	1.00067008915162	0.240833450930771	4.15502948317288	3.25245599980876e-05	0.00134151402978318	Carnmt1
1051.09622841543	0.997049083236385	0.320001937687242	3.11575951834037	0.00183471828218899	0.029383937759709	Cpe
38.2521279568415	0.991220807351029	0.337637386262719	2.93575548111769	0.00332736489641419	0.044820445809237	Gdf11
338.135991420692	0.989891060227793	0.245424104827495	4.03338971501423	5.49779889376419e-05	0.00197109805024153	Gk
358.869167263419	0.989488457305488	0.307869102204687	3.21399078445886	0.00130903874568058	0.0229679324719837	Zmynd15
634.839703693934	0.988549558715216	0.245539104178446	4.02603716431573	5.67247274377869e-05	0.00202057391183565	Klk1
3481.59022990013	0.986211105129786	0.169077869219283	5.83288108422242	5.44783953500999e-09	9.18794814639236e-07	Muc2
96.5578885342259	0.985887552178082	0.320335171356818	3.07767501146451	0.00208622296056998	0.0322856676894201	Nectin4
440.642587752965	0.98369665920195	0.183783222225834	5.35248347095132	8.67552300404801e-08	1.03905104500656e-05	Abcc4
212.532729075479	0.983361858269886	0.305865903250599	3.21500974060586	0.00130440095976416	0.0229294469101038	Ret
2248.5558063815	0.9824943302436	0.291311246954225	3.3726618539997	0.000744453176299917	0.0151331881999198	Zg16
67.248619696731	0.981991431526011	0.250108434186252	3.92626276167374	8.62759044474442e-05	0.00282369930437101	Aldh4a1
11456.4345998724	0.979964556935562	0.11229722988399	8.7265247588736	2.62617877186193e-18	2.28449909164915e-15	App
93.0087890874215	0.973800636556207	0.238282008803894	4.08675687033361	4.37445113438155e-05	0.0016620903068749	Tanc2
2311.45746928268	0.966392275258185	0.194139409647129	4.97782638267374	6.43022940394927e-07	5.59362271518281e-05	Ms4a18
218.909238812167	0.947922933434697	0.230211116340284	4.11762450269141	3.82797736769897e-05	0.0015165491168051	Pik3r3
659.286306403451	0.947333878858668	0.261228176256822	3.62646132753809	0.000287331828469984	0.0070880902402267	Ptprh
24656.6325128444	0.942318584904082	0.216648159235981	4.34953423203413	1.36426986968679e-05	0.0006916764541774	Anpep
1633.54008041842	0.940684249154936	0.11658586228724	8.06859623199692	7.11110084431549e-16	4.89717811478527e-13	Oxct1
432.995276871291	0.934903763379442	0.270364550317771	3.45793767075087	0.000544327301022381	0.0117325619408132	Tead2
4832.16526161752	0.930149068582189	0.0856079387451698	10.8652197706918	1.6881622706185e-27	3.10021622319806e-24	Ccng1
155.279904578152	0.928700617271204	0.223068923296034	4.16328999821606	3.13694537485779e-05	0.0013059806840214	Defa26
46.4716375217133	0.926792677645685	0.297145926968753	3.11898159634926	0.00181477296083163	0.0292060053521179	Glt28d2
130.219210756944	0.916884158031922	0.240416414480442	3.81373360056708	0.000136883017909072	0.00402562725978851	Dusp14
92.9641709195639	0.905199654661772	0.293408307989965	3.0851193712372	0.00203470472236913	0.0317592599354209	Xkr9
37.3443530898247	0.903872628496755	0.297770628469235	3.03546603351493	0.00240164273147471	0.035825226593695	Adamts10
2666.21720943593	0.896353056380092	0.179898941232623	4.98253658547683	6.27561203781873e-07	5.48800612492423e-05	Agr2
4537.83442977463	0.894409895071584	0.253349374756346	3.53034182907206	0.000415023083850958	0.00954033592474081	Clu
470.030440724367	0.890935622248192	0.280713496614065	3.17382538778704	0.00150444166859028	0.0256608997920126	Ctsl
79.8221542210622	0.890498255228351	0.229865522325019	3.87399661428663	0.000107064900405803	0.00332625690584043	BC037032
100.388696246799	0.890489565937078	0.277955428254535	3.20371352892458	0.00135667394698702	0.0236281422505811	Krt80
433.669983208443	0.885630289673864	0.185492583332992	4.77447816921067	1.8017382569468e-06	0.000130610218907091	Vopp1
80.0111277064582	0.881594834684399	0.293091850216113	3.00791316453989	0.00263048288456832	0.0379046391596733	Hmox1
54.4027760659078	0.879605782413596	0.295527695085435	2.97639035880989	0.0029166335178885	0.0406117260182487	1810034E14Rik
121.184452932811	0.874761195770014	0.193974739467682	4.50966552743203	6.49299153667333e-06	0.000372625569854642	Fam102b
84.0329007795737	0.867825485978943	0.279553111873049	3.10433133855809	0.00190709625798808	0.0302499874779529	Grk5
268.479641984417	0.862907153404357	0.265981349112831	3.2442393283685	0.0011776475225386	0.0212621325316382	Sdf2l1
1589.96496589227	0.86145106182601	0.264231823378973	3.26020935256718	0.0011133000541568	0.020490671820828	Slc43a2
1127.86065826087	0.861382485800616	0.150134924115406	5.73738915762521	9.61471629459032e-09	1.48515916744849e-06	Naip1
787.225100530588	0.85943104506647	0.193950157084173	4.43119540601085	9.37121178045851e-06	0.000499636736475543	Hk2
432.641729135657	0.857492409975786	0.233904354950698	3.66599591596542	0.000246377856566472	0.0062938689541432	St3gal1
1146.651962873	0.857356687551955	0.188122911992307	4.55742832423843	5.17837532653979e-06	0.000312365647434488	Epha2
1259.80467015998	0.849217963002084	0.197570052763393	4.29831318625548	1.72102868977808e-05	0.000820491457169894	H2-Q2
778.326150796834	0.848244812541402	0.198052640944116	4.28292603672349	1.844514992558e-05	0.000861190502740073	Marcksl1
239.995587056291	0.840977564034157	0.261343943752331	3.21789574290319	0.00129134747270015	0.0228515963905654	Il18
231.213046777229	0.84079713507576	0.205463264549205	4.0922017710587	4.27296598234527e-05	0.00163722308192404	Dusp8
82.7534822768851	0.840199499655024	0.268664342146082	3.12732048080344	0.00176407515997765	0.0285849355334417	A930001C03Rik
250.757187428931	0.839699067540357	0.182231367354664	4.60787338497061	4.0680824631315e-06	0.000256630789887929	Batf2
102.046547094381	0.836283192210884	0.251124285223548	3.33015658547892	0.00086797157723809	0.0169761877966671	Tubb2a
163.7393041001	0.835490113025246	0.231346832059894	3.61141799775733	0.000304527376818699	0.00743460632800511	Gm8909
317.465486261067	0.832067921325378	0.275222166579791	3.02325910614525	0.00250068032516736	0.0367715697636709	Podxl
915.365423386724	0.829582799224193	0.134392475258871	6.17283666831957	6.70754958695809e-10	1.4033212604208e-07	Gtse1
214.49610625105	0.827757383968921	0.206012232274637	4.01800113920143	5.8693913529238e-05	0.0020772869439213	Lif
242.335418968497	0.82610387237815	0.171825189726006	4.80781586038381	1.52588214084653e-06	0.000115308210244528	Coq10b
2192.09603948142	0.823201027568462	0.20224295771957	4.07035694518429	4.69411590665401e-05	0.00175928226088838	Sulf2
109.674307373374	0.82185182404284	0.259588355289793	3.16598109004297	0.00154560841146471	0.0260671590047845	Atf3
122.054550591217	0.821844371264766	0.278023211783904	2.95602790138096	0.00311628898731609	0.0427435886990543	Plk3
3366.34673685641	0.818793620104327	0.200143799397338	4.09102666467727	4.29467744263271e-05	0.00163722308192404	Gm26917
552.917004224729	0.817972465139236	0.245087561370854	3.33747033331292	0.000845447468843843	0.0167127239166431	Nupr1
99.4192715826692	0.817389384054687	0.197920157815354	4.12989456494501	3.62929637256545e-05	0.00145715447822373	Steap1
526.86545729416	0.817318105047965	0.177186806105976	4.61274811037072	3.97379762062732e-06	0.000253586591018256	Pdia5
497.97163584995	0.815355516293608	0.143369541213149	5.68709022428557	1.29222194048836e-08	1.95943525067813e-06	1810055G02Rik
881.785946642628	0.814451333126287	0.207786235340278	3.91965970119489	8.86740863420048e-05	0.00289645316019892	Muc3
771.267859631984	0.813781907955232	0.194420252153719	4.1856848704826	2.84307561102801e-05	0.00121422102581579	Zmat3
546.331674928294	0.813183809524131	0.236114093887657	3.44402909684436	0.000573114021225423	0.0122358457244351	Zc3h12a
97.1726100582732	0.813075481224752	0.223916076666317	3.63116169830185	0.000282148330970874	0.00697062423660181	Abhd8
1333.3589142105	0.805926133263743	0.168416994715051	4.78530171273576	1.70730666878467e-06	0.000124860020449881	Lpcat4
437.591911222025	0.801831214583066	0.182585025938899	4.39154969286141	1.12545605505931e-05	0.000586799295836599	Nipal2
455.983186747803	0.800771153859135	0.153892551383053	5.20344322491567	1.95629537928207e-07	2.03356289489145e-05	Dcxr
340.376186327021	0.79784493422659	0.188509322192628	4.23238980940853	2.31221204823219e-05	0.00103567048057403	Plcg2
554.84868243242	0.796433282705167	0.214726685058283	3.70905592143329	0.000208033481960638	0.00555472922430602	Phlda3
721.969846859717	0.796252897041828	0.157457993060836	5.05692268498675	4.26075873309808e-07	3.9341799072986e-05	Paqr8
1329.44063144478	0.79447066183722	0.212264011923025	3.74284201377163	0.000181950633736888	0.00498719746998885	Sat1
135.511086872751	0.789060757272931	0.250592392238907	3.14878177355307	0.00163952578240099	0.0271191206070807	Gnpda1
46.2499077380066	0.786652921434922	0.266493837570175	2.9518615837703	0.00315864487016349	0.0431812096063376	Camsap2
83.4077253180844	0.784394927484113	0.2622580253218	2.99092821476724	0.00278130867299908	0.039290145083187	Fbxo44
2080.23187118915	0.782012885396003	0.174066091003383	4.4926204804634	7.03520937577725e-06	0.000396853039463639	Slc39a4
551.862104482023	0.780819779047476	0.166415601372235	4.69198664433483	2.70564794342608e-06	0.00018178434637783	Hk1
373.291969033152	0.780680702885296	0.244664213389049	3.1908250580313	0.0014186715344548	0.0244764135212089	Xk
470.096213623179	0.77863394642498	0.24276682730527	3.20733254649277	0.00133972030606443	0.0234068680958064	C530008M17Rik
256.057015237074	0.774128567003312	0.150874186154394	5.13095438480856	2.88276770564185e-07	2.85307692448194e-05	Abhd5
311.643703071656	0.769838228262092	0.217758495135395	3.53528448009999	0.000407336372398027	0.009401424691351	Dock8
465.63926533089	0.768377626809956	0.113768354666563	6.75387834395557	1.43944461591075e-11	4.57804509345505e-09	Klhl42
205.070016242012	0.765609570931146	0.183248758116004	4.1779795879789	2.94110042355564e-05	0.00124962744988503	Reep5
363.584965984047	0.762468262783631	0.230850257108376	3.30286945457323	0.00095700928889036	0.01826495326418	Cdc42ep2
451.991906532675	0.762256649845225	0.111246633811071	6.85195249269079	7.28487518115019e-12	2.45723299987858e-09	Gm46432
3597.82929728888	0.760787635908442	0.15877271506373	4.79167743401673	1.65392660292794e-06	0.000122881758606732	Ceacam1
507.884015005017	0.755250840658613	0.235697927655105	3.20431684814712	0.00135383396255361	0.0236035524610612	Selenom
185.993331335766	0.754875657844007	0.203729628656001	3.70528166582299	0.000211155952198908	0.00561090928929831	Acot9
216.771237359056	0.754218297989674	0.249664327052505	3.02092936902059	0.00252000136046943	0.0369898601117574	Syt7
148.432987093825	0.749753584198647	0.193878039240615	3.86714032767864	0.00011011906821099	0.00340195880260045	Cst6
1629.54025723281	0.749343190361373	0.120468958282554	6.22021806317793	4.96464405637822e-10	1.05199534568999e-07	Tspan13
528.825658450423	0.748788204919457	0.229566812330858	3.26174414026485	0.00110729036957263	0.020445195358207	Aplp1
227.151732116983	0.746396128338736	0.229763569085708	3.2485399287139	0.0011599892725535	0.0210453377571506	B4galt4
1273.21326385571	0.741151202656484	0.121885574799235	6.08071302840617	1.19649269160916e-09	2.35424181034716e-07	Bax
167.185172477081	0.741012063394264	0.249460922133645	2.97045347646585	0.00297360441893497	0.0411622561441853	B430305J03Rik
114.819065679971	0.738145242903859	0.228470943766292	3.23080576783945	0.00123441792954025	0.0220328936711029	Fas
164.103523745528	0.736294883082494	0.25142924371314	2.92843772748465	0.00340670066087329	0.0455549745331017	5033406O09Rik
909.348573739489	0.735830168929057	0.161291631423221	4.56211002664037	5.06420954474143e-06	0.000307429870823142	Srxn1
323.364249719349	0.727182564507019	0.15904794648376	4.57209653179189	4.82868379714709e-06	0.000296685820815045	Macc1
667.329780396711	0.725380705325432	0.237838436768127	3.04988846707152	0.00228926363445253	0.0346287691212598	Slc15a1
201.28624277331	0.720644937584058	0.135693220441263	5.3108396664224	1.09121300966169e-07	1.27011046645693e-05	Ogg1
238.27725313052	0.717726157738374	0.224333870069053	3.19936600530918	0.00137730194273207	0.0238607959072956	Lrp8
395.911202077455	0.717181717635292	0.159029886177123	4.50972917654305	6.49104380746677e-06	0.000372625569854642	Ccp110
381.723236248014	0.71249739008128	0.244073044771473	2.91919736875653	0.00350933955673632	0.0464390425890616	Samd5
543.643206653626	0.711529376561954	0.215104382287981	3.30783301108836	0.00094020854353222	0.0180066822798384	Mfsd2a
485.096028084131	0.702702974855514	0.124088229504065	5.66293013982034	1.48809754791798e-08	2.21579065513409e-06	Pmepa1
99.4393460372905	0.69926759606433	0.239257162589632	2.9226610752034	0.00347054060711633	0.0461102051080536	Ldlrad3
141.168625088385	0.69878698079272	0.240357833429602	2.9072777484383	0.00364589319882539	0.0476735148656535	Creld1
406.97173594174	0.693985862010036	0.187074010919566	3.70968612154481	0.000207516356840951	0.00555202320818903	Spdef
590.484497155117	0.692357937012939	0.17540457907322	3.9472056013083	7.90686530838419e-05	0.0026508046616019	Igsf5
2804.00423123241	0.689574703438082	0.225412076249622	3.05917373599117	0.00221948395215101	0.0339071875959774	S100a11
316.082118581513	0.689181390019662	0.229111551594219	3.00806041958232	0.00262920860311975	0.0379046391596733	Stxbp1
430.864359914664	0.680068392927482	0.187176451210044	3.63330102975577	0.000279818240055875	0.0069234069934783	Tmem116
1640.47417972579	0.677642897369568	0.18732605701076	3.61745134757544	0.000297518232662772	0.0073066587658994	Ms4a8a
109.595898882396	0.676588385531251	0.232592305070764	2.9089027056394	0.00362699716895733	0.0475015920828263	Cdkn1c
215.334811637354	0.675019071120674	0.18508890876857	3.64699903204194	0.000265320923298398	0.00668350396880902	Stox2
287.629559486137	0.674452688141654	0.164021144484107	4.1119862336225	3.92269694626262e-05	0.00153272659876663	Noct
613.607561482151	0.674420528405801	0.21895546931357	3.08017210312273	0.00206881012324309	0.0321365542452648	Ajuba
2708.121389881	0.673834166111885	0.174875196792438	3.85322892251934	0.000116570308236192	0.00356131987897927	Cd44
734.207698520118	0.673136046134503	0.155117445057727	4.3395250990886	1.42790958239401e-05	0.000721727510024715	Slc52a3
1240.90026554831	0.673012158606711	0.120333555363489	5.59288850540281	2.23322709461056e-08	3.07589811831028e-06	Galnt3
3112.77009459727	0.668907410230356	0.18673092958861	3.58219932661417	0.000340713660686175	0.0081142872965722	Zyx
317.974353077592	0.663949763084505	0.128501617675717	5.16685918118192	2.38060482844991e-07	2.39918515881829e-05	Ddias
941.039729089298	0.662346226895103	0.107577402161883	6.15692713882794	7.41699506286552e-10	1.53235117998802e-07	Mdm2
547.332711336532	0.658037003708072	0.196742331582292	3.34466405077055	0.000823822925873071	0.0164247832555249	Muc3a
473.752425120862	0.657101673893364	0.149478908170236	4.39594911373726	1.10289771425357e-05	0.000578688680037558	Arfgef3
640.540073153688	0.654345685963275	0.182437996827544	3.58667436247844	0.000334922142691944	0.00803424263339978	Tmem43
1231.16350110251	0.653543806681553	0.196203944050719	3.33094122976759	0.000865528737052495	0.0169697022135275	Letm1
6071.50935534939	0.652022022550804	0.124836103054327	5.22302448248526	1.76024106603983e-07	1.85574030534526e-05	Cd24a
606.425740099674	0.651452688007556	0.188686588674303	3.45256487270564	0.000555283936276231	0.0119481091830835	Ppp2r5b
266.36659051012	0.650890131246471	0.180354015943248	3.60895834696182	0.000307428961491403	0.00748792414400925	Map7d1
302.362110163556	0.650112910287716	0.174765183441677	3.71992234085156	0.000199284044729551	0.00539961752670496	Rap2b
4294.1950559147	0.648774352715889	0.13618028897687	4.76408412399595	1.89713351123553e-06	0.000136924989841488	Ctsd
372.663468199569	0.647161574861665	0.156640972448521	4.13149615164928	3.60409726485537e-05	0.00145289072179341	Itgav
897.734967101522	0.645283859850945	0.129999525018453	4.96374013489163	6.91484509463523e-07	5.98369422639429e-05	Ppard
184.099501858309	0.644288402995938	0.176679187425744	3.64665704197177	0.00026567413525578	0.00668350396880902	Twf2
282.211773402287	0.642461579689274	0.176491537197863	3.64018348918916	0.000272443822017513	0.00679178203665981	Rcan1
589.328319238195	0.641358341316114	0.150528843072681	4.26070066190865	2.03787022584085e-05	0.000935608863686043	Ablim1
393.96435749166	0.634521402822001	0.20135263068302	3.15129432711956	0.00162548598445432	0.0269739280633142	Tmem173
812.25287574105	0.633288218508356	0.168696340845631	3.75401277427743	0.000174025988828195	0.00481272274014685	Trp53inp1
123.481272960484	0.632062044944051	0.189147804152184	3.34163036032662	0.000832878957886197	0.016565371138319	Nt5dc3
3265.62758643394	0.629658395302116	0.209123623731497	3.01093862121748	0.00260441492533556	0.0377824835389647	Pglyrp1
2313.03975208932	0.629542006282438	0.184247076682195	3.41683579256091	0.000633534799904258	0.0132831929801357	Ctsh
2511.6016196169	0.628941899093785	0.146770270970483	4.28521317658582	1.82564045554312e-05	0.00085479278892965	Prss32
504.397791769663	0.628048068075089	0.179995263776891	3.48924774406049	0.000484381994180871	0.0107605720427707	Ptprj
353.170561443634	0.62085884742338	0.210486899113408	2.94963178249335	0.00318152857314414	0.0433506218111512	Sytl2
496.144156498578	0.620661874899873	0.132100167900161	4.69841851653782	2.62183750968804e-06	0.00017829286171855	Aen
1416.45486715727	0.61665536477536	0.162401880378561	3.79709498029165	0.00014640170550414	0.00424001130214442	Adh6a
599.63226759377	0.61640005073911	0.206701146343759	2.98208336839115	0.00286294025956359	0.0401345857591747	Sema6a
120.280880070723	0.615579792335264	0.19482389128313	3.15967301690256	0.00157946290140282	0.0264760272154015	Tpgs2
274.021793910935	0.614056369902745	0.154067411727895	3.98563435976489	6.73000811883272e-05	0.00232706222150768	Dusp3
1508.29638390812	0.612840423487144	0.209257805201982	2.92863830286098	0.00340450335649882	0.0455549745331017	Car13
690.662490948902	0.610947960494969	0.183812604754727	3.3237544362651	0.000888143635340805	0.0172291525879258	Tnfrsf12a
5865.06534382224	0.60732907212961	0.119143983047824	5.09743804591315	3.44281035669039e-07	3.3276473435894e-05	Krt7
1323.66102226609	0.605474361858003	0.100791703139144	6.00718454992413	1.8877260406153e-09	3.54549272719201e-07	Plxna1
1637.88328834391	0.605025019432776	0.107221594920822	5.64275340130463	1.67351962697116e-08	2.44778162783888e-06	Atp2c1
509.419365755894	0.603973772409541	0.162597209008726	3.71453960428759	0.00020357398688227	0.00546212801167233	Gm15947
525.50537569858	0.602753327689167	0.168810977027713	3.57058135852277	0.0003561897958041	0.00843424777227817	Tnfaip3
611.618148746246	0.600777476299207	0.178184306042563	3.37166324937561	0.000747157435115495	0.0151419321402218	Psrc1
383.659496771213	0.598755844353927	0.155591233409121	3.84826208543203	0.000118958749371825	0.00359258274492002	Vangl1
7178.11828741203	0.59548502892334	0.188958583749647	3.15140501747359	0.00162487001445979	0.0269739280633142	Cdhr5
698.418548352697	0.594268135431765	0.158576947398705	3.74750646408658	0.00017860123552683	0.00491168256370623	Arl8a
198.251446132088	0.593371038156467	0.194073556517855	3.05745434258518	0.0022322564484381	0.0340357330071817	Adgrl1
986.685532335477	0.591515433513251	0.121006240915804	4.88830517365487	1.01707782787621e-06	8.04318772207562e-05	Mpzl3
748.879758432847	0.589733063370483	0.156845810613392	3.7599541936387	0.000169944471467038	0.00475000408707054	Creb3l1
515.894867733659	0.589498117710598	0.15490959882938	3.80543311818838	0.000141556262777977	0.00414830126098297	Ptger4
415.225595586163	0.588308650581264	0.129204389074633	4.55331784620286	5.28063960927516e-06	0.000316394337534839	Tmco3
375.561798483168	0.584591897204098	0.108150715857333	5.40534468560765	6.46838802011738e-08	8.16103184706107e-06	Ercc5
198.066923422774	0.584071742084251	0.158862019509757	3.67659774115096	0.000236365316268453	0.00610413429263279	Ift22
318.758502369819	0.579702433627406	0.191161447601908	3.03252795424855	0.0024251463421524	0.0360133142345866	Fam214b
2664.48874686267	0.577863170901423	0.134127852955323	4.30830105879579	1.64513356553111e-05	0.000808205633071533	Phlda1
623.571194617661	0.576388176941926	0.17917353314581	3.21692700267771	0.00129571561376477	0.022870208777085	Gpt
8079.71059695346	0.575865038306073	0.142554714459477	4.039607111484	5.35408129280295e-05	0.00194061964051419	Flnb
370.912090419839	0.575592614449882	0.17073950104511	3.37117427968708	0.0007484849079478	0.0151419321402218	Tmem2
402.328298421333	0.574170818655861	0.131496282468295	4.36644145277872	1.26287117964274e-05	0.000648221579414136	Itpr1
1197.87885417124	0.570322805011368	0.173908618542885	3.27943956883729	0.00104013484250503	0.019396627156405	Casp6
455.548884385021	0.568939661984855	0.121386866099407	4.6869952266412	2.77245430809653e-06	0.000184809151625068	Mtmr7
250.330625492622	0.56812653964909	0.195137108799119	2.91142234885698	0.00359787323683865	0.0472699911434573	Nabp1
815.56423756122	0.565007660472341	0.133056524813332	4.24637319564	2.17258644871991e-05	0.000982255755948602	Lipa
1283.6339171266	0.562484616071724	0.117000102706964	4.80755660087336	1.52786169188961e-06	0.000115308210244528	Gm28592
167.624986916987	0.560823241442319	0.177244583332372	3.16412062303001	0.00155552311938414	0.0261540681966039	Fam160a1
2524.41125544971	0.559888954539112	0.110270040683253	5.07743491405227	3.82564492942575e-07	3.5989033176659e-05	Rhpn2
1020.10552157362	0.558599700866902	0.138305851507667	4.03887250450814	5.37087468846788e-05	0.00194244675822751	Ccser2
328.5751508346	0.554928841397834	0.142381196862504	3.89748684254791	9.71961012896331e-05	0.00310114282543591	Prkx
265.946468928384	0.551878071941194	0.188237662262429	2.93181537269518	0.00336987018998436	0.0452220379219485	Anxa6
331.668992551394	0.551561823433709	0.164068912014635	3.3617692508652	0.000774448116074447	0.0155340758039787	Creld2
438.585662082868	0.548087687256523	0.122818499643563	4.4625825005773	8.09777348492207e-06	0.000444651163318246	Ube2f
371.463845456708	0.548084554111472	0.174481876994238	3.14121193302827	0.00168250232952864	0.0275876969270331	Fam118b
270.839356392488	0.543784168100341	0.155500275664207	3.49699809712626	0.000470525188558783	0.0105234645690116	Stk38l
668.382921431268	0.543619281754984	0.183547156922744	2.9617417718096	0.00305904220910298	0.0421683483169758	Fbxw9
4308.73388422875	0.543065109264133	0.1834009515445	2.96108119772958	0.00306561106103167	0.0422236830139429	F11r
721.804695392931	0.541805336271992	0.109373289590283	4.95372625530071	7.28056124835275e-07	6.267349807957e-05	Sesn2
188.323829788555	0.540587292020274	0.17399068771317	3.1069898000027	0.00189002919888396	0.0300080716610509	Bicdl1
256.556682315479	0.540235931607767	0.159499359661242	3.38707273029286	0.000706426577539143	0.0145476243721934	Lrrc20
418.812451256702	0.536701540012044	0.18194328713665	2.94982875410485	0.00317950105197847	0.0433506218111512	Tmem150b
379.386746241318	0.536646123633817	0.135306111375655	3.96616322927136	7.30388523047991e-05	0.00247882166507951	Slc25a25
647.911330826594	0.533727542834264	0.105260872608419	5.07052173906808	3.96726594049781e-07	3.704574659014e-05	Acot7
3073.96582825727	0.533042702149777	0.130266862070435	4.09192862772392	4.27800331535592e-05	0.00163722308192404	Ccnd1
122.890159538278	0.531203698914797	0.182505550445603	2.91061667778222	0.00360716257315306	0.0473543947649513	Cox7c
3566.94726314821	0.530195778626239	0.177193354888495	2.99218770907003	0.00276985895357308	0.0392626318907855	Pdia6
197.060159315324	0.529471241092039	0.174990687710651	3.02571095650258	0.00248049301692354	0.0365844993625013	Prmt2
505.386075080572	0.529184484565208	0.174177739114299	3.03818666642552	0.00238006474040643	0.0356966515693625	Tmem132a
961.939007664148	0.529079249456667	0.167712803101804	3.15467417914128	0.00160677435437519	0.0267709340011221	Tmcc3
405.11629644232	0.52832936710546	0.149275007946226	3.5393022206087	0.000401186266945734	0.00928684400571302	Rexo2
2665.81855061009	0.527257836939969	0.119214408826404	4.42276937939393	9.74437391128793e-06	0.000515313193954398	Tpm4
697.399409573113	0.525695464552334	0.109686843261982	4.79269389945641	1.64556600645608e-06	0.000122881758606732	Ankrd50
1751.64188020098	0.523179356038019	0.178712482146408	2.92749196784929	0.00341707886973877	0.0456568145182234	Ect2
250.116829253486	0.522617000890544	0.172190970350812	3.03510108471888	0.00240455081013745	0.0358362631108673	Dpp7
2028.56324871019	0.521333207181608	0.099267841882869	5.2517834304966	1.50633515261952e-07	1.62723577794088e-05	Atp10b
1045.9673996044	0.521140110540719	0.118624124114355	4.39320512949232	1.1169164792171e-05	0.000584189733180386	Npdc1
308.482527821979	0.520701220634132	0.14326881548147	3.63443516221071	0.00027859030503623	0.00691372456702523	Klhl25
475.879575047875	0.520100580708609	0.139936326609271	3.71669453751512	0.000201846235068972	0.00543341135703577	E130208F15Rik
410.177597850131	0.5174289908628	0.122432949661062	4.22622335159961	2.37646118998402e-05	0.00105586426204451	Zfp275
205.343551729315	0.517406726063774	0.152499288103512	3.39284682898044	0.000691703045684537	0.0143084705119825	Socs5
667.109865942539	0.514975078313325	0.13029480676427	3.95238376035219	7.73765184573597e-05	0.00260464174554632	Ppp1r11
546.448094920458	0.514059507603819	0.169040428115983	3.04104475676735	0.00235758782989674	0.0354238287750303	Tlr3
259.924454502392	0.51012821959017	0.172155041418461	2.96319071104163	0.00304467866674709	0.0420053831418997	Ttc39a
371.028382466099	0.506591121278267	0.125321993061578	4.04231618810394	5.29257982024214e-05	0.00192254415975741	Chpf
1353.20634172508	0.50645795680648	0.128676529772742	3.9359000254432	8.2885474899043e-05	0.00274535296419115	Dnajc10
1662.64256838924	0.506373227766085	0.116017711251881	4.36462004207892	1.27343905281173e-05	0.000651622311605951	Kcnk1
754.063634545614	0.506349430163587	0.137534494809835	3.68161769789974	0.000231758755226045	0.00602114942012968	Tgfa
755.030987906653	0.506279583799652	0.149495294394323	3.38659210546279	0.000707665173961972	0.0145476243721934	Cyb561
1741.77326377984	0.501223142013961	0.1308874222368	3.82942175381188	0.000128444714090522	0.0038458953523336	Dglucy
1114.34147431196	0.50027766968022	0.153405039807286	3.26115537213569	0.00110959222146126	0.020445195358207	Cdc42ep1
184.802045668329	0.498679216727545	0.169513304471467	2.94182936426377	0.0032627966117279	0.044130525694467	Gm26811
726.521952999722	0.496814095207631	0.139765858999884	3.55461697701184	0.0003785300853144	0.00883664583344124	Cttnbp2nl
1168.84767321693	0.496469225627912	0.0989547930058567	5.01713166737186	5.24486246180356e-07	4.71125471568963e-05	Frmd8
2544.955756133	0.494688148728147	0.165959551385013	2.98077540340242	0.00287519577876749	0.0402381336422262	Rdh10
1177.140447503	0.494616554673843	0.097330053795566	5.08184815876857	3.7378015421025e-07	3.55048183263622e-05	1700017B05Rik
4665.52283549873	0.492862536356353	0.164210846845131	3.00140061284244	0.00268740750529911	0.0384900097466063	Taldo1
633.801317265005	0.492098649563636	0.167088798729368	2.9451324882686	0.00322816398808629	0.0438054962192859	Far1
269.019531862845	0.491291257823472	0.139522954981284	3.52122170784997	0.000429563296529626	0.0098183318257564	Selenok
22579.9068546853	0.490907252106646	0.129121011770872	3.80191608920917	0.000143581358997895	0.00418802461497764	Actb
798.590129572838	0.490203055074159	0.166736433609695	2.93998764674103	0.00328225332490501	0.0443211462042728	Tmem120a
1299.20205993927	0.489520950317087	0.145157365292183	3.37234662072946	0.000745305856409411	0.0151331881999198	Plscr1
423.490910323245	0.488409553576543	0.165175370612718	2.95691513671068	0.00310733626874945	0.0426916490855286	Akirin1
3252.80997880911	0.485556750671613	0.133228551756231	3.64453973469619	0.000267870750270726	0.00671831223137261	Atp6v0a2
557.693742683861	0.483585971431974	0.156575955599739	3.08850723330842	0.00201164796498797	0.0315450830790523	Sdhaf1
4380.21181509868	0.482614017509776	0.123527402191426	3.90693893782277	9.34727631817376e-05	0.00301741763646047	Myadm
259.076487839765	0.482315149851607	0.152524797933115	3.16220808935679	0.00156577631905813	0.0262732497476069	Morf4l1
318.470249707018	0.479592344504461	0.16505617155202	2.90563109512878	0.00366513280634136	0.0478289142584355	Fez2
474.002634959827	0.47894728952784	0.132716519328852	3.60879935632638	0.000307617406448589	0.00748792414400925	Rap2a
2215.47357544696	0.478447920783918	0.165593731678587	2.88928763144594	0.00386115715736602	0.0495312222350693	Hyou1
652.148387231212	0.477306791784306	0.119657923004968	3.9889276012629	6.63726733104581e-05	0.00230463769847742	Srgap2
512.987649257796	0.476920869714416	0.129843108660307	3.67305492478716	0.000239667943131607	0.0061605470669972	4930404A12Rik
1360.3942129473	0.475822834442003	0.154224620838446	3.08525857839805	0.00203375256376918	0.0317592599354209	Efnb2
801.752564051313	0.472966944291261	0.135122283178881	3.50028828083912	0.000464755256431051	0.0104458804984313	Aaas
1108.06539093194	0.472452933203005	0.1566541358564	3.01589824373412	0.00256219228761725	0.0374098181358109	Mboat1
1000.22406833953	0.471818195478178	0.143825069909809	3.28050037294645	0.00103623127807175	0.019396627156405	Slc22a18
1199.52640045431	0.470483701906109	0.135937122555071	3.46103914120667	0.000538094569730436	0.0116561298145539	Gm15657
499.32129127698	0.469365899627222	0.143088156957089	3.28025679838746	0.00103712638681394	0.019396627156405	Orai1
259.821738955342	0.468804050281208	0.144257033550925	3.24978296545737	0.00115493114250471	0.0209765955201295	St3gal3
296.832819773398	0.468299726501485	0.134503660345751	3.48168760090014	0.000498264620520599	0.0110310826333475	Jag1
407.793830190451	0.468217274072516	0.148287748494917	3.15749128855756	0.00159132991376492	0.0266209522416059	Cbfa2t3
1126.43077458172	0.467652844178086	0.160359885316932	2.91627075720232	0.0035424293827566	0.0467272728158029	Gusb
491.6212752309	0.467437324742166	0.118462797022469	3.94585757293497	7.95148710676485e-05	0.00266036799393946	Ext1
1226.77871515859	0.466169237979152	0.138333426128422	3.36989584532074	0.000751966005059484	0.0151937581071188	Elovl5
195.639169446003	0.463911588790923	0.148486854666013	3.12426032482394	0.00178252674758037	0.0287865517784055	Nudt18
1339.4056480684	0.46336786397598	0.147444704351539	3.14265518055647	0.0016742294117556	0.0275066239736547	Cdc34
772.879262396423	0.463134611688229	0.131015652589471	3.53495633944923	0.000407842540156018	0.009401424691351	Kifc3
2012.08581323132	0.460365902490139	0.14095029801989	3.26615770918891	0.00109017515885178	0.0201901939842294	2005-09-01
851.222939138879	0.460336505993371	0.145976872495379	3.15348930364255	0.00161331140663326	0.0268257655219663	S100a14
910.272514612741	0.460145594305685	0.145132088731922	3.17052967628431	0.00152161289258492	0.0258470892997365	Stk39
920.042185746349	0.459532402194964	0.0860470929286395	5.34047562276232	9.2703043127036e-08	1.08666375659833e-05	Agps
346.575198573009	0.459180949114743	0.134391440857321	3.41674251117109	0.000633751900429883	0.0132831929801357	Sccpdh
1170.65983146615	0.457707223134151	0.140686103505249	3.25339327574079	0.00114035552364005	0.0208321729860926	Lurap1l
699.824983493257	0.457109269253223	0.127023885724816	3.59860877066463	0.000319924042374104	0.00771927674796962	Tmed5
3006.75050651907	0.456689245597836	0.122725092405828	3.72123774075193	0.000198248686317751	0.00538038470847257	Pon2
1351.63877828649	0.456016210545107	0.124058543588914	3.6758146384193	0.000237091630074533	0.0061133392540903	Noxo1
949.304885594981	0.455849976056958	0.135317858787838	3.36873477115592	0.0007551405594259	0.0152206867880381	Egfr
489.522818780416	0.455620489176881	0.135800719501568	3.35506682769542	0.000793458140301719	0.0158960922944325	Mon1a
577.705588316838	0.455452292182353	0.0920713372574022	4.94673267217846	7.54695070445164e-07	6.30793790490834e-05	Eif2ak3
2907.81260656447	0.454118290067143	0.130537899934595	3.47882331717207	0.000503620511142837	0.011113270771921	Bak1
12758.3444126391	0.453360749998621	0.112979751321106	4.01276108946373	6.00126439511314e-05	0.00210592139962696	Clca3b
4703.11899038012	0.452446226347833	0.150777740482519	3.00074947999562	0.00269316036320722	0.03850566996807	Lrrc59
1118.61653537349	0.45231646355537	0.122012216169181	3.7071407909532	0.000209612423832509	0.0055878615179092	Dnajb11
645.27980168077	0.452193090725115	0.113748575212742	3.97537366845596	7.02688376253676e-05	0.00240456179766475	Nlrc4
33368.084626489	0.450958130614409	0.143125697122772	3.15078381925771	0.00162832964219885	0.0269940143693708	Krt19
810.948810538172	0.450774658250555	0.113519599809666	3.97089717552169	7.16024797562135e-05	0.0024350736325323	Nudcd2
1084.42853164852	0.449355470203362	0.123001582271337	3.65324951033638	0.000258942388744137	0.00656411012448326	Edem1
212.783603489319	0.448018645389447	0.147831208671558	3.03060936466282	0.00244060781395586	0.0361779066807735	Dyrk3
382.408677292272	0.447761624277623	0.114688083060221	3.90416870114141	9.45498132940334e-05	0.00304030994965717	R74862
923.953627811337	0.446559767887484	0.146156201126704	3.05535970725154	0.00224790741965171	0.0341797735345017	Ripk4
738.980663304018	0.445159410346065	0.143212091593551	3.10839263216312	0.00188107980816492	0.0299234716740613	Rab27b
2558.57471502918	0.444490575309126	0.109602364016262	4.05548346788556	5.00307111912446e-05	0.00184166502131156	Rtn4
880.93998617738	0.44360391042954	0.112700114951141	3.93614425878676	8.28012110526093e-05	0.00274535296419115	Atp6v0b
11602.1336427457	0.442842805774168	0.119701297070806	3.6995656405646	0.00021596877826628	0.00572040379356584	Calr
745.338960455744	0.442037530759547	0.116888390314726	3.78170603230437	0.000155757231988689	0.00446162136968639	Apaf1
984.111750350667	0.438650471562186	0.138601678661145	3.16482798620791	0.00155174659449348	0.0261244791443432	Sec14l1
602.123329083916	0.438061353453399	0.118476250683797	3.69746131334411	0.000217766393833645	0.00574726488845937	BC031181
4315.51631738784	0.437630655886887	0.14978360161937	2.9217527897279	0.00348067688601157	0.0461336227522047	Nectin2
445.773049188914	0.437443627413892	0.137846706926853	3.17340643941547	0.00150661451371093	0.0256714687449631	Nfkbib
325.213511952497	0.43557073486395	0.150617021693851	2.8919090947722	0.0038290872133691	0.0492124054918853	Mapk7
368.375072647264	0.435460010105501	0.120798354534837	3.60485051127016	0.000312332655910204	0.00756925826522558	Lyn
2693.36887977669	0.433646840485647	0.145592728110647	2.97849244335944	0.00289670172237797	0.0404405198988587	Cmas
4079.49503689856	0.432457401197529	0.144075568075237	3.00160122201773	0.00268563735687973	0.0384900097466063	Neurl3
2281.17005057772	0.432425519284743	0.147743952050407	2.92685767020236	0.0034240553943256	0.0456948466063514	Tgfbr2
569.633340846686	0.429817016876545	0.138618365180298	3.10072201701046	0.00193049430441624	0.0305332151802791	Slc18a1
301.230448455383	0.428206843449945	0.142108337007635	3.01324223804645	0.00258472510524945	0.037672254444059	Tmem160
1133.43744209243	0.427890302889159	0.11200022966722	3.82044129874131	0.000133213108728751	0.00395286581879496	Oraov1
672.127315677911	0.425888400390734	0.11226891661423	3.79346673357631	0.000148558541692149	0.0042776577998046	Epb41l5
902.892912968792	0.424170797552328	0.0902948313576191	4.69761990996328	2.63210662266011e-06	0.00017829286171855	Triobp
564.045299108834	0.42279814419101	0.103110239677631	4.10044769086819	4.12351638761754e-05	0.00159984692146814	Fndc3b
472.415391076162	0.422447066911142	0.141690446621691	2.98147882926125	0.00286859879954902	0.0401798313211408	Mast4
8399.33387106647	0.42240589871869	0.112463858272513	3.75592572766935	0.000172701909710712	0.00478929054311853	Cfl1
1652.01723147099	0.419223850145971	0.126707041896881	3.30860735023038	0.0009376123185513	0.0179777916485103	Scamp5
1785.75500286708	0.4178391705143	0.101514309044447	4.11606180889585	3.85400992801771e-05	0.0015165491168051	Atp6ap1
887.883879218916	0.416414842164124	0.139135357536406	2.99287578324701	0.00276362205942425	0.0392626318907855	P2rx4
1306.39095219862	0.413899114092341	0.115979128358172	3.5687379268287	0.00035870501383605	0.00848165446163411	Litaf
2783.06730758616	0.413812014205375	0.13829693246713	2.99219951464743	0.00276975183625095	0.0392626318907855	Qsox1
468.644634290289	0.412302347557137	0.101001359667383	4.08214650688789	4.46216516718612e-05	0.00168380515715188	Sgsm3
665.6099421343	0.410931763302815	0.140811387665907	2.91831342702057	0.00351930410386783	0.0464593116842872	Hras
520.666678022175	0.41077703051281	0.131735650518343	3.11819184022334	0.00181964319252119	0.0292274661671431	Hdgfl2
1763.43400373896	0.410528316335751	0.109057036194925	3.764345068043	0.000166986162060247	0.00470178413378494	Cnn3
5071.56544980036	0.408920950915646	0.138394401194496	2.95475067911858	0.00312921819787469	0.0428498080981548	Misp
1142.79208413268	0.408797079711071	0.11697178153938	3.49483503056199	0.000474354851229754	0.010583999324424	Tmem184b
522.636471992623	0.405293002891471	0.115839961182772	3.49873220565052	0.000467475838452868	0.0104836372563758	Gm42928
1722.62014703678	0.403630668956765	0.123145369355796	3.27767638416497	0.0010466531557216	0.0194590363979377	Sec23b
2300.51216897784	0.403148822158053	0.0974093481656313	4.1387077292885	3.49267549724287e-05	0.00141487599554976	Tes
911.856353169512	0.401679455826743	0.13486140524775	2.97846114749307	0.00289699755325803	0.0404405198988587	Asna1
365.263903051547	0.401072037023677	0.123737655681474	3.24130948509416	0.00118981934121168	0.0214452934258959	Spryd7
412.626906833843	0.400237995932584	0.117380107368567	3.40976000878803	0.000650200672696855	0.0135902568454193	Mindy3
1040.05522883854	0.399814252301014	0.135180894172378	2.95762396564107	0.00310020063246538	0.0426290482973277	Myo1h
999.482347323717	0.399225964297074	0.0975914546401076	4.09078813067514	4.29909739566211e-05	0.00163722308192404	Ralb
2708.78806202874	0.396983614224766	0.125439213500523	3.16474891022105	0.00155216835187228	0.0261244791443432	Vcl
1556.21541740974	0.396963537984454	0.0953382837185462	4.16373698478099	3.13080745922853e-05	0.0013059806840214	Atp6ap2
631.009878262334	0.396899317186737	0.134298873493341	2.9553436068577	0.00312320997213406	0.042802997031038	Gna12
568.59787603772	0.396752615672533	0.134750814143022	2.94434299485142	0.00323641107600936	0.043845411692035	Slc7a6
984.846250434234	0.396328753635189	0.114145962695967	3.47212239727504	0.000516360855488262	0.0113489524195612	Srd5a1
1575.73457958758	0.394333969481037	0.135855053901082	2.90260802346121	0.00370069506668	0.0481614866630606	Psmc4
764.867653397277	0.393440917758637	0.113390050972292	3.46980104854859	0.00052084401089439	0.0113826011044119	Dusp5
3457.48502918092	0.3929091325768	0.112123683902925	3.50424744264534	0.000457899672213541	0.0103531679649048	Cystm1
1426.16483661663	0.391672389837508	0.0957223290833727	4.09175574380736	4.2811945662926e-05	0.00163722308192404	Rab11a
561.50695260492	0.390756852653347	0.127578536376608	3.06287298593741	0.00219223086587894	0.0335492516215251	Selenos
337.358496261545	0.390364930212456	0.122408162430521	3.18904329957594	0.00142744494729824	0.0245623729594403	Pde6d
3028.11635307046	0.388964327752049	0.127279913865181	3.05597573049941	0.00224329413145301	0.0341410362842131	Serp1
17123.9578626583	0.38879343310027	0.115045599640691	3.37947243801192	0.000726250889962654	0.0148374223847994	Dstn
2764.0857288627	0.388235858997454	0.116128976120268	3.34314373524986	0.000828349820432881	0.0164951395567647	Gpd2
712.761273509448	0.387539893537174	0.125616359237671	3.08510687532294	0.00203479021277573	0.0317592599354209	Atox1
740.882007131267	0.386858629992497	0.10912871806355	3.54497548268839	0.000392649606658966	0.00911476502648791	Ppp2r1b
449.160871873028	0.38647871421113	0.11334769165331	3.40967432661292	0.000650404959143673	0.0135902568454193	Mob3a
764.341400698363	0.385229294867677	0.0983970026952367	3.91505111249009	9.03850582944103e-05	0.00294071701474412	Atp6v1d
345.943617697669	0.384139569334556	0.127542592835254	3.01185322326595	0.00259658114433935	0.0377478958348517	F8a
1400.853015486	0.384104399064396	0.0956784989450651	4.01453203488209	5.95638538240903e-05	0.00209461994894588	Arpc4
330.302063169661	0.383582678449038	0.116750748853345	3.2854836668403	0.0010180744473298	0.0191502883608257	Asb6
2353.97188809425	0.383568453704955	0.0838223904390401	4.57596653705439	4.74026317141838e-06	0.000294466244587164	Ywhag
889.559981400663	0.38191192876395	0.107188761329203	3.56298481322128	0.000366661899165061	0.00863274625270674	Yif1a
19705.9043746221	0.380584690202657	0.113544163669365	3.35186484186806	0.000802691961302759	0.0160410316768249	Muc13
2315.45599451667	0.380201696420637	0.125223220126713	3.0361916586709	0.0023958701810149	0.0358037453452208	Myl12a
1131.26488864884	0.37805297636675	0.114109035462943	3.31308537341482	0.000922728090543089	0.0177541907805543	Pdcl3
928.759807416492	0.370502520738588	0.107137506295473	3.45819623350935	0.000543805133281967	0.0117325619408132	Rnf14
1521.04734740562	0.370121081218011	0.12141300171532	3.04844683838592	0.00230027608459348	0.034752251486436	Erp29
439.980028819405	0.369623422877709	0.114590685146166	3.22559745939415	0.00125710027466906	0.0223893893747093	Bid
409.203538859674	0.368730490806415	0.114078687848065	3.23224694955736	0.00122820863769699	0.0219695155452985	Mical3
679.899674817104	0.368697806606119	0.107322913729175	3.435406231483	0.000591666179227733	0.0125594959684316	Bcl10
2331.68818914484	0.367549531946869	0.111162017047461	3.30643093485739	0.000944926416035264	0.0180551951493998	Wwc1
710.357643877439	0.366630178807238	0.115383034178971	3.17750509350063	0.00148548080637428	0.0253636640162749	Gas2l1
1468.14482641484	0.366033008553075	0.0772455201986365	4.73856616683819	2.15235750815164e-06	0.000149471281070295	Rap1b
951.11382708128	0.364801740453897	0.125214078007109	2.91342432304764	0.00357488473614712	0.0471177790422963	Adap1
2701.81811858633	0.364165924826551	0.119052639822535	3.05886476242266	0.00222177421142567	0.0339071875959774	Slc35c1
837.483405446378	0.363590209333291	0.111854397418759	3.25056696673343	0.00115175139788548	0.0209649197183384	Atp6v1h
1106.97059346708	0.363270403733747	0.115617714677653	3.14199605784079	0.00167800295114689	0.0275412440680793	Gstp1
512.140882576571	0.36120242585956	0.102087994677321	3.53814791838399	0.000402944260326861	0.00931449333522009	Snap23
2386.93035576132	0.359056779669567	0.116783246041509	3.07455728317353	0.0021081523276826	0.0324746418834536	Actr1a
617.317744570776	0.35875203275253	0.104431866988947	3.43527357210325	0.000591955914775426	0.0125594959684316	Tank
1606.94660666425	0.358143832894871	0.0849528811980293	4.21579383587968	2.48901072005139e-05	0.00109410556332472	Susd6
2644.30466508319	0.349762966097304	0.0833635282707644	4.19563534980519	2.72107731473267e-05	0.0011835254173132	Tnfaip1
1171.8438914073	0.346048918518315	0.110596316844926	3.12893709655388	0.00175439861469867	0.0284839885105497	Exoc4
6097.95323081521	0.342635584113839	0.100986584487884	3.39288219174249	0.000691613758454128	0.0143084705119825	Gsto1
2017.18930552882	0.342042251444513	0.114988683223159	2.97457316543673	0.00293396478740918	0.0407500588288226	Tbl3
3599.98570054149	0.341578427429725	0.112944869735196	3.02429342944546	0.00249214596637009	0.0367113979787566	Txnrd1
921.774777732132	0.337656176480084	0.103773338859446	3.25378541532152	0.00113878264928671	0.0208321729860926	Mtmr4
4649.57297308313	0.335796312444232	0.106293930618162	3.15912969340185	0.00158241054244718	0.0264985627614661	Wdr1
1525.88985634415	0.334121812596273	0.100341526775812	3.32984581092515	0.00086894088068613	0.0169761877966671	Errfi1
2103.08042167062	0.332143545625796	0.0861653306493056	3.85472374008087	0.000115860384265369	0.00354618598358894	Ap3m1
4186.97456886419	0.331638961093999	0.0933449013053779	3.55283423578801	0.0003811045324761	0.00888419705608602	Sdc1
1003.92403759886	0.330785960223245	0.114273387814395	2.89468936337577	0.003795339129921	0.0488323590864533	Alg9
993.070317349846	0.330264452601147	0.105516872495792	3.12996817276135	0.00174825243600577	0.0284121103857457	Cnp
4286.08529624878	0.329168141327264	0.089416578398709	3.68128760037654	0.000232059062235153	0.00602114942012968	Arf4
3275.65529819443	0.32916559383516	0.0846725049168465	3.88751453802413	0.000101275923677849	0.00318374319478268	Copg1
441.891520209528	0.326670804677477	0.112717519754318	2.89813691242939	0.00375386679351492	0.0486237542031462	Crnkl1
1426.81858849759	0.326230000001769	0.0969424498229452	3.36519244765934	0.000764902880858644	0.0153612573691758	B4galt1
1557.31998970984	0.326213834502685	0.0847635759608876	3.84851430351652	0.000118836359423749	0.00359258274492002	Morf4l2
1249.082140527	0.324359082079203	0.111784947045384	2.90163470710879	0.00371221137207067	0.0482733513434964	Crb3
638.05543113286	0.323924118557009	0.0879022016282948	3.68505125647207	0.000228656619332742	0.00595673400900197	Slc35a2
1194.44400211767	0.323236638549218	0.096013278827354	3.3665826487443	0.00076105772681057	0.0153026303025853	Cldnd1
2450.86750708281	0.323113175095655	0.0894353840074473	3.61281140212636	0.000302895014016159	0.00740569347878563	Actr2
1677.84269938617	0.323110739849364	0.111367990311293	2.9012891311607	0.00371630806682056	0.0482886318619577	Cstf2
2484.2328052014	0.321464469211469	0.104440705004282	3.07796150167973	0.00208421838881615	0.0322848749112965	Rab6a
3242.82600470721	0.31976347774027	0.106415511245287	3.00485778810213	0.00265705050087829	0.0381961757417706	Coro1b
733.470466005116	0.319205206047341	0.0920098772446898	3.46924934155114	0.000521914829439494	0.0113826011044119	Ccdc91
1187.58533319358	0.317241697453994	0.108209935849884	2.93172429095692	0.0033708585866312	0.0452220379219485	Fhl2
2440.59388090907	0.316572968072425	0.0973078705045235	3.25331308177902	0.00114067742935708	0.0208321729860926	Clptm1l
801.266653145982	0.316408503894625	0.0901433764705452	3.51005826809708	0.000448008507712013	0.0101573177166861	Tex264
1470.95468009149	0.315746479860571	0.105163052345561	3.00244689382961	0.002678186969569	0.0384245436050663	Map3k21
473.304179993219	0.312547513675917	0.10444191285871	2.99254872992161	0.00276658495963537	0.0392626318907855	Madd
1740.17035324468	0.311181992947562	0.105680121301155	2.94456506215384	0.00323408941147501	0.043845411692035	Pcyt1a
2076.76916074455	0.30665620371489	0.0790951266508373	3.87705560000697	0.000105728203619248	0.00329712405550741	Gtf3c1
851.793431216495	0.304593402115109	0.103748985630211	2.93586872454599	0.00332615049409878	0.044820445809237	Sec22b
2274.46442965169	0.302942972825537	0.0847242358850035	3.57563534992186	0.000349378358869673	0.00829673206235337	Pak2
4843.52323735489	0.302689511666762	0.0982418613175769	3.08106450353467	0.00206261960201601	0.0321309865995482	Pls1
643.393387421899	0.302013398152653	0.0962575579202877	3.13755516634605	0.00170363211462881	0.0278512676464738	C1galt1c1
1041.35220850267	0.30009805111275	0.101846313126455	2.94657746461711	0.00321311927293465	0.0436719336554748	Rala
9171.16206901681	0.298773000932536	0.0884431925303658	3.37813451080428	0.000729793733983366	0.0148730343221665	Pdia3
6440.52043706268	0.293170645452789	0.0754554153625669	3.8853493025529	0.000102182862088391	0.00320470274117064	Cd81
469.950170091165	0.292801087654798	0.100043744583418	2.92673059044342	0.00342545467965086	0.0456948466063514	Spats2
1008.5407902534	0.291159610495565	0.0888028478983046	3.27871929095106	0.00104279308448639	0.0194091037166565	Mafg
1305.53410994057	0.288718634009992	0.0914996309357808	3.15540763451417	0.00160274004938896	0.0267306635078716	Pepd
937.579965358345	0.287642785838788	0.0911076989803743	3.15717320333981	0.0015930669052006	0.0266230635077407	Slc37a3
4890.81676171438	0.28558375205295	0.0730948221326993	3.90703121945477	9.34370848750776e-05	0.00301741763646047	Cdc42
1616.50335319303	0.285126496446375	0.0840071054403431	3.394075952883	0.000688605914918182	0.0142980886454368	Vamp3
1095.52888165078	0.285079976434041	0.0774657631311472	3.68007704192379	0.00023316349879265	0.00604032336684157	Ube2j1
472.193937707314	0.284576613830241	0.0959431567411366	2.96609600409599	0.00301606324451231	0.0416801783489126	Ube2o
1096.86142329688	0.282887297503135	0.0973620914238132	2.90551788038055	0.00366645900081303	0.0478289142584355	Rap1gds1
768.545898058686	0.281718270690945	0.0869333966691102	3.24062191844676	0.00119269257531627	0.0214502969367	Smad2
872.424949443495	0.280906464097637	0.0924258403096174	3.03926329646155	0.00237157485592921	0.0356016250851935	Elp5
2414.75107215399	0.279194220093081	0.093343434929791	2.99104291911991	0.00278026414062889	0.039290145083187	Hn1
8697.95225345044	0.276108825082727	0.0913063649332896	3.02398223042236	0.00249471091006264	0.0367164576326939	Ctnna1
2070.146569262	0.269906322906301	0.0851885978082584	3.16833860223646	0.00153312847614867	0.0258962873694413	Sptlc2
1976.4199757868	0.266689223079161	0.0917697510024836	2.90606894064629	0.00366000800023201	0.0478202468204226	Tpp1
844.05504774642	0.265446803173216	0.084706383500818	3.13372844173725	0.00172600509053022	0.0281335425407134	Derl2
1206.93026522273	0.260924780906172	0.0811641876837022	3.21477721089256	0.00130545798296271	0.0229294469101038	Gpat4
3832.27940494845	0.25621473506967	0.0853306101273601	3.00261224767123	0.00267673240816113	0.0384245436050663	Copb2
1093.17164388986	0.249725095452133	0.0838804017093313	2.97715664640591	0.00290935318820206	0.0405445105350789	Chmp5
2631.93349512139	0.248577434314713	0.0833427340207298	2.9825927507116	0.00285818030826265	0.0401018710823133	Slc4a2
3456.29060390001	0.243251751280554	0.0832449820431085	2.9221190912695	0.00347658579883678	0.0461163804840886	Mcl1
1930.51467643172	0.241114431391434	0.0807935520204865	2.98432765191826	0.00284202258750081	0.0399324404037138	Erp44
4549.34697152601	0.231028009514816	0.0693184368504864	3.33285082600928	0.000859610185677634	0.0169066907142026	Ptp4a2
2687.75125336836	0.223690523169173	0.0669922532899502	3.33905059441746	0.000840652517270153	0.0166652548419514	Tmod3
1509.98371109793	0.222261531493806	0.0767777749292117	2.89486810081079	0.00379317881374492	0.0488323590864533	Frrs1
1351.20625524974	0.19112494323002	0.0660092681013965	2.89542588074805	0.00378644437009358	0.0488323590864533	Zwint
73.5537405081549	-9.59610011069303	1.23013180033019	-7.80087150670949	6.14810893799431e-15	3.38719815090566e-12	Zfp990
66.2453894103284	-9.47705840621926	1.20224761385107	-7.8827841261935	3.20165926579302e-15	1.88989372660811e-12	Gm11868
12.5151019767077	-7.16744760479184	1.25666324493616	-5.7035547380523	1.17334334803873e-08	1.79564989410964e-06	Gm48496
271.896497336175	-7.04407976357057	0.444368584406983	-15.8518851483865	1.36426155173893e-56	7.51617164238035e-53	Gm11942
9.54939914124959	-6.79052694809119	1.35332937341782	-5.01764543168214	5.23086018455895e-07	4.71125471568963e-05	Elobl
15.3313837562197	-6.47404889386675	1.24552456811902	-5.19784921115109	2.016075595425e-07	2.08260609007403e-05	Gm8116
9.65233988312698	-5.79150174432978	1.28401874917344	-4.51044951489838	6.46903962756442e-06	0.000372625569854642	Gm48139
8.28233855312357	-5.74461861620927	1.32934743452563	-4.32138240689441	1.55054680243905e-05	0.00076959271924062	1700023H06Rik
6.44759338145306	-5.52500145351021	1.32068482254882	-4.18343677399682	2.87134972833705e-05	0.0012231357811844	Gm13886
5.19826488859409	-5.29473862917931	1.34380843960151	-3.94009925309697	8.14479042744698e-05	0.0027085934846045	Gm48795
24.7276174765235	-4.96951632760357	0.754805732885776	-6.58383490094079	4.58466209825427e-11	1.30647060620598e-08	Gm15975
7.05759395847102	-4.93166880804972	1.35086658113957	-3.65074454939098	0.000261481208074929	0.00660819787012604	Gm12312
30.2702960917763	-4.58208942360069	0.632642182234392	-7.24278202161208	4.39573104984339e-13	1.8677985895878e-10	Cyp2c50
241.657338303096	-4.46430597181217	0.345614936693183	-12.9169937344905	3.60971429984123e-38	9.94355965796264e-35	Eno1b
18.0739317576941	-4.17641411859098	1.39710225273442	-2.98934033669824	0.0027958052397306	0.0394275332783851	Gm21887
19.2502888843569	-4.11509669974216	0.981576860764911	-4.19233262745762	2.76100771263284e-05	0.00119148656591111	Vpreb3
5.08537241247429	-3.90668862896867	1.27104127113912	-3.07361272814332	0.0021148377113392	0.0325456589320431	Tfr2
5.24684647123932	-3.85890452168945	1.28191090437998	-3.01027513574032	0.00261011135083173	0.0377824835389647	Gm15915
164.354386189008	-3.84587293889167	0.384018555548823	-10.0148101786262	1.31213550777208e-23	2.1686975672457e-20	Cyp2c37
4.43893659248457	-3.41271684197935	1.1472916952581	-2.97458515221937	0.00293385015759413	0.0407500588288226	Cga
4.90939688156014	-3.25410851223063	1.11493514009225	-2.91865274957733	0.00351547592934011	0.0464593116842872	Cort
4.83773722554914	-2.98802169622493	0.992745229825072	-3.00985752079759	0.0026137026674236	0.0377824835389647	Klrb1b
20.8765008652796	-2.94040297691551	0.661400443167615	-4.44572271955727	8.75968742748197e-06	0.00047468889770958	Inmt
16.3608537800053	-2.73766408232124	0.656715212120462	-4.16872341586487	3.06310419071594e-05	0.00128821847491484	Gm35572
15.9445115233645	-2.49030818492356	0.579032980958416	-4.30080542355566	1.70178440059764e-05	0.000817698053525617	Zfp286
29.3885412865044	-2.42918201742504	0.64429240772737	-3.77030985976314	0.000163044984658486	0.00460650855800933	Cyp2c54
85.8935652874496	-2.42295455370258	0.299376154988585	-8.0933451556787	5.80480744819367e-16	4.17138510885848e-13	Adgrf1
8.86395881359796	-2.36342284096148	0.801002211342396	-2.95058216755811	0.00317175667637879	0.043288847520387	C730027H18Rik
20.2278722423528	-2.35618100783686	0.625281605210587	-3.76819178463331	0.000164434351638594	0.0046378344093561	Nkx1-2
10.4196977392784	-2.3098814115	0.71711252263322	-3.22108642451002	0.00127705631442396	0.0226715217667016	Myh6
18.3511585216352	-2.2627953463242	0.527450050127211	-4.29006565792998	1.78620302130004e-05	0.000841092978234961	Gm21049
12.9172950957517	-2.2012269613303	0.653363960661496	-3.36906700379016	0.000754230915886165	0.0152206867880381	Pla2g1b
3099.1921405717	-14.5513078659422	1.19214990503324	-12.2059380322112	2.8895899602687e-34	6.82273469476015e-31	Gm43305
108.719285549634	-1.99408357609159	0.315551958252642	-6.3193509783104	2.62664102314467e-10	6.29175693196161e-08	Olfr1532-ps1
14.295485998567	-1.97397319977698	0.516002907121652	-3.82550790418628	0.000130502746896981	0.00389341047060162	Olfr713
36.9900656869606	-1.97346698830976	0.572043176655745	-3.44985670460569	0.000560884189051477	0.0120081526899518	Cbr3
20.3534021392002	-1.91135159389189	0.534815772093801	-3.57385046145695	0.000351769876120811	0.00834153875541573	5330426L24Rik
1753.56068311281	-1.90023980924328	0.462043080820079	-4.11268967792041	3.91075919056754e-05	0.00153168312563271	Cyp2c55
9.89152915690435	-1.87853001223316	0.592745417744118	-3.16920208237544	0.00152858075125832	0.0258962873694413	CT025533.2
898.957960523052	-1.87542244980115	0.312110409628787	-6.00884299896217	1.86851958215435e-09	3.54549272719201e-07	Gm42047
12.166982419982	-1.83650271021699	0.605837873279806	-3.03134351815077	0.00243468081589624	0.0361224457137639	Gm16567
41.6570014666713	-1.83415631043125	0.483253409046003	-3.79543377469822	0.000147385535127815	0.00425872049753938	C1s1
27.7751465318645	-1.81955160891858	0.352700416645465	-5.15891539404557	2.48384513169115e-07	2.4880601416116e-05	NA
17.8128340673233	-1.78631223525662	0.5680168756332	-3.14482247251074	0.00166187643334268	0.0273580614445098	Adprhl1
107.613993676495	-1.78439150096962	0.360711661737559	-4.94686390890205	7.54186646670806e-07	6.30793790490834e-05	Gm23800
149.735503953871	-1.77413165645993	0.33489443723793	-5.29758472876478	1.17344460069708e-07	1.3104521865082e-05	Ces1g
24.4366976080165	-1.77080339444833	0.398177705736293	-4.4472690684021	8.69688744615259e-06	0.00047283603851977	Eva1a
18.4751834017429	-1.74417229367801	0.456910519027357	-3.8173170041935	0.000134910782556402	0.00398179538230753	Gm35570
61.7957760382555	-1.7266903807694	0.382787375750655	-4.51083418668998	6.45731830559376e-06	0.000372625569854642	Myh7
17.0861799122435	-1.66567574588745	0.475682897734766	-3.50165152840162	0.000462383953821847	0.0104260327268315	Cyp2c39
12.1027074430784	-1.65868183539073	0.572908445334456	-2.89519529498716	0.00378922706492344	0.0488323590864533	2410124H12Rik
48.533574297183	-1.64715573955611	0.447826710705425	-3.67810963522358	0.000234968964071566	0.00607756969980414	Gamt
177.666819268327	-1.61663147452365	0.200899793767719	-8.04695437563669	8.48798061406418e-16	5.39574398420203e-13	Slc7a2
740.456175196152	-1.60766363209824	0.229373835226273	-7.00892336090692	2.40158951369849e-12	8.82077144053526e-10	Cyp2c70
233.278418731302	-1.60751607994646	0.409048883090453	-3.92988746919763	8.49856255798321e-05	0.00278698892774497	Me3
66.8457616426969	-1.60670716650591	0.261297068245648	-6.14896744649053	7.79889820890544e-10	1.59136036539246e-07	Tagap1
44.0514441883168	-1.58665265389703	0.310398797793567	-5.11165850246703	3.19342722425506e-07	3.12313403328329e-05	E430024P14Rik
47.023282696005	-1.54808403139003	0.481258345666333	-3.21674220370477	0.00129655043708426	0.022870208777085	Hebp1
25.391130893108	-1.53712347372039	0.436594713284391	-3.52071023067823	0.000430392666488273	0.0098183318257564	Adssl1
156.049012427045	-1.53284335763507	0.451388004777054	-3.39584424356195	0.000684172803783528	0.0142239095609235	Ttc25
68.0366950645491	-1.45743776664036	0.368366076510282	-3.95649290088655	7.60581474883629e-05	0.00256593546364772	A230065N10Rik
38.1307848610728	-1.41201405839842	0.313511425538709	-4.50386794029005	6.67276811967245e-06	0.000378994884817685	Cfap52
121.566538581449	-1.41075212057691	0.388274498661186	-3.63338855742868	0.000279723292780561	0.0069234069934783	Cyp4a10
274.700530951359	-1.40121484619904	0.370757853394289	-3.77932613799253	0.00015725334767672	0.00448891766908605	C1ra
17.6062959039373	-1.39719565151129	0.476276370298558	-2.93358171566532	0.00335075437829828	0.0450254214345642	L3hypdh
350.052420592469	-1.3959373766995	0.263348407167094	-5.30072458655039	1.15343978784082e-07	1.29687434104987e-05	Tgfbi
57.8558711418071	-1.38955330392223	0.320700054173211	-4.33287517678973	1.47174562048568e-05	0.000739362055178947	5031434O11Rik
619.165873911694	-1.36795754916441	0.120799716608328	-11.3241784630984	9.96083395542946e-30	2.05790829519173e-26	Gm6472
1099.8695967277	-1.36402315166102	0.399050825924711	-3.41816897258689	0.000630439544157072	0.0132568763178474	Cyp2c29
40.3878075076977	-1.36240607474272	0.295571678864738	-4.60939315964097	4.03846000143917e-06	0.00025573818737083	Hemgn
15.7676450449678	-1.35293815526655	0.459194189207388	-2.94633117549211	0.00321567904517866	0.0436719336554748	Fank1
212.453618442759	-1.33370175984711	0.194759307250341	-6.84794877675751	7.49163782734829e-12	2.47643580020825e-09	Gm10382
1611.97924394397	-1.31586903671223	0.293791260649575	-4.4789250497201	7.50198666525019e-06	0.00041608334095052	Gm45912
82.8675820226326	-1.30781989285244	0.309224573974079	-4.22935304282147	2.34364313478401e-05	0.0010466784573022	Gm46430
1194.64424381566	-1.2992892452528	0.166391488230997	-7.80862806785542	5.78138304029725e-15	3.29498961689769e-12	Ces1d
26.9812635594289	-1.26929876184476	0.388642758031398	-3.2659781653315	0.00109086660381878	0.0201901939842294	Gm10614
161.410470076287	-1.25718719600127	0.363505701624186	-3.45850750176409	0.000543177145791771	0.0117325619408132	Dao
8343.06027415817	-1.25651494879041	0.284121884815811	-4.4224504198435	9.75877478870563e-06	0.000515313193954398	9130208D14Rik
114.282468794103	-1.22503485964812	0.316529904658396	-3.87020259893043	0.000108744943687984	0.00337211337575046	Slc6a7
20048.6018083282	-1.22450482294779	0.217130355189621	-5.63949164030256	1.70552931607548e-08	2.47271829263997e-06	Txnip
4460.08570922104	-1.21986598150993	0.218925021542602	-5.57207199485212	2.51727346995276e-08	3.41028655011305e-06	Gm15441
51.8445422462915	-1.21800139384295	0.30190347980447	-4.03440660780655	5.47404564579029e-05	0.00196684840073091	Sv2c
140.786984306837	-1.21286109357316	0.332980123836464	-3.64244291700977	0.000270062877614543	0.00674259704110751	Lingo4
92.807671289351	-1.20634899585967	0.204593888129941	-5.896310035877	3.71720247486285e-09	6.53594920260991e-07	Gpr19
307.787549387924	-1.20024332206685	0.167806963989044	-7.1525239092295	8.51966860984287e-13	3.43446543374349e-10	Hmgb1
27.2274055990054	-1.19234115161982	0.37043552200467	-3.2187549000897	0.0012874848288252	0.022807662648256	Bcl6b
663.583585489742	-1.16403642204666	0.30983057599177	-3.75700951502469	0.000171955960833239	0.00478697378172306	Bmp3
272.639541744657	-1.16349568269934	0.235883175488192	-4.93250813794299	8.118039627647e-07	6.54511994954876e-05	Cyp2c38
290.781489262548	-1.16337105983083	0.210487424723297	-5.52703355727867	3.25690683808531e-08	4.27223462062492e-06	Igdcc4
330.093978168127	-1.16315557636665	0.194248200155916	-5.98798637739259	2.12454852898972e-09	3.94545371765641e-07	C1rl
35.1241745924268	-1.16288948612728	0.31924141490311	-3.64266486690085	0.000269830045847216	0.00674259704110751	Gm43500
40.3535740984099	-1.15977493959797	0.281249248417601	-4.12365524929664	3.72906911773791e-05	0.00148874527483025	Gm12596
351.984743911658	-1.15588082257743	0.150270569412546	-7.69199735581043	1.44855612928673e-14	7.48179240776597e-12	Wdfy1
710.032015003726	-1.14024559435916	0.203383338575229	-5.60638645400836	2.0659439939644e-08	2.89372223154607e-06	Ttr
69.1322624858881	-1.12670371163459	0.269926381493809	-4.17411482864055	2.99146855253227e-05	0.0012677690316988	Gm48265
1573.61414579667	-1.12356298145075	0.272957637671476	-4.11625404965968	3.85079839187042e-05	0.0015165491168051	Fbp1
36.6927673578613	-1.11384296114662	0.315605847616153	-3.52922155771111	0.000416784038483046	0.00956750915006636	Gm48455
129.972148841802	-1.11220746663075	0.328408643364996	-3.38665710876139	0.000707497538989988	0.0145476243721934	Gm8989
295.01099301949	-1.10560612541084	0.182721069970604	-6.05078618239654	1.44140655680866e-09	2.77018227568994e-07	Tmem267
135.962144729842	-1.10474987019594	0.270390224280887	-4.0857611370162	4.39325575519169e-05	0.00166540667710569	Hnf1aos1
102.58762974783	-1.0766209625166	0.202932792271156	-5.30530798136377	1.12482919198677e-07	1.2733682798053e-05	Gm45819
44.2897205555854	-1.06154034016182	0.327958463479407	-3.23681337233876	0.00120872432619048	0.0216444156698551	Slc22a13b-ps
52.9458874939674	-1.05849508694821	0.353823821665916	-2.99158796591047	0.00277530567495649	0.039290145083187	Gm16229
83.2182701125528	-1.03264981062952	0.213066725701011	-4.84660289978177	1.25593459785175e-06	9.79155048740273e-05	Slc16a11
31.3649861200568	-1.01761449059397	0.334358087698553	-3.04348699204017	0.00233853551010396	0.0351695313111904	Zfp607b
681.030846088915	-0.99469165609581	0.144080907927646	-6.90370202688703	5.06645165433485e-12	1.78166623282652e-09	Ubc
45.4698797378593	-0.992000614594123	0.339276051496058	-2.92387455648531	0.00345704032815675	0.0459798076634177	Gm42979
37.4018694943279	-0.991342005362202	0.302274028956967	-3.27961356383461	0.00103949364134062	0.019396627156405	Gm46404
168.365356049524	-0.98811094235576	0.342046299026581	-2.88882220087689	0.00386687649208907	0.0495312222350693	Gm26767
580.240629160519	-0.985351838158546	0.218576604711839	-4.5080389068061	6.54295798793686e-06	0.000374193804929482	C4bp
67.2623736334044	-0.984861340740094	0.245765201251046	-4.00732624361278	6.14100092585817e-05	0.00215039117166491	Ppp1r18os
8009.13852464245	-0.981198590921442	0.2860900901666	-3.42968395147856	0.000604284667514698	0.012771888727216	Hmgcs2
49.0022360002298	-0.979378388848555	0.289730157256983	-3.38031221230406	0.000724035328076119	0.0148161851217315	Gm9515
47.4401037746512	-0.966760651770131	0.300867362017208	-3.21324534934047	0.00131244123195912	0.0230032117516653	Gm45250
42.4614874176513	-0.966465552548126	0.280060463808163	-3.45091748905386	0.000558684342610182	0.0119766703013804	Tssk6
128.488602898423	-0.964661182215858	0.212268623309182	-4.54453026159581	5.50578974015357e-06	0.000326163773567234	Hist2h2be
815.049887021066	-0.964158773255979	0.144002056668624	-6.69545140924404	2.1500688249733e-11	6.34577456056405e-09	Nrm
296.559603898953	-0.961151159341253	0.254304916666083	-3.7795225194301	0.000157129382747402	0.00448891766908605	Ugt2b36
190.400706509415	-0.959948403192776	0.292075123359898	-3.28664896944995	0.00101387131785383	0.0191074859081962	Angpt2
48.4179567861567	-0.956915799471128	0.290949560323933	-3.28894052428102	0.00100565272115463	0.0189742330767622	Cdsn
549.498653904904	-0.955380413473477	0.14546557957593	-6.56774211644197	5.10839099746383e-11	1.38412272796856e-08	Per3
3043.06162793754	-0.953963467779459	0.189813797798571	-5.02578568493633	5.0137556682992e-07	4.55315130140929e-05	Rorc
276.438777690085	-0.952860572689742	0.197632772700646	-4.821369247969	1.42576161132353e-06	0.000109097166259052	Plxna3
4323.6121805384	-0.952412849850525	0.234081642238281	-4.0687208135742	4.72719485848635e-05	0.00176529171106109	Cyp2b10
836.593439222559	-0.941573527996921	0.186742912818117	-5.04208440249613	4.60488082096667e-07	4.22830390049651e-05	Slc25a23
75.0462985277634	-0.941064191774391	0.254475561845433	-3.69805330205338	0.000217259274108189	0.00574537805193625	2210039B01Rik
58.1097841267812	-0.933994145829485	0.303540705391401	-3.0769980079777	0.00209096698226755	0.0322986002644093	Gm44172
360.948648203352	-0.930767596648845	0.200997775300872	-4.63073581414314	3.64368538820443e-06	0.000236167969004874	Gm43401
1628.08087042622	-0.927714881453749	0.306441647581738	-3.02737858504138	0.00246684791221769	0.0364868962372409	Prss23os
2915.05818182703	-0.927032981122654	0.294699258026875	-3.14569160210819	0.00165694622986765	0.0273276572621449	Prss23
7184.98597717968	-0.926131040845488	0.160335701876592	-5.77619974843978	7.64066604192022e-09	1.2380875327535e-06	Ces2a
314.610246543671	-0.921430641736813	0.213828978603215	-4.30919442142891	1.6385028119764e-05	0.000808205633071533	Cdk5rap1
161.191175950321	-0.920962300175499	0.274786956118155	-3.35155028166438	0.000803604442667655	0.0160410316768249	Slc23a3
43.872897079679	-0.918384891361524	0.313522925307662	-2.92924318201072	0.00339788471251873	0.0455107281430386	Inca1
188.582003224345	-0.909376965534505	0.145899063130506	-6.23291847132063	4.57824473478621e-10	9.95647749691402e-08	Tmie
4147.00945304803	-0.906443035453754	0.151794431750093	-5.9715170378982	2.35057507689455e-09	4.26926427152892e-07	Cyp2c66
2706.89452700484	-0.904389296283894	0.0993022871200519	-9.10743672188062	8.435126428167e-20	8.20092762380848e-17	Coq8a
105.627590500118	-0.901166075783434	0.198455435397911	-4.54089893772151	5.6014879232309e-06	0.000330647829982716	Rsph3b
173.702939524674	-0.895900777317208	0.161011516036992	-5.56420310402754	2.63353079230858e-08	3.53878023864034e-06	Arsg
88.4791219944508	-0.893316390117324	0.243835147413552	-3.66360797281711	0.000248687314005397	0.0063332880213886	Syngap1
220.182737624535	-0.887101013169915	0.307048599110949	-2.889122489855	0.00386318558098138	0.0495312222350693	Ntn4
148.457902619072	-0.887070011278109	0.247508843139729	-3.58399320212297	0.000338380895213393	0.0080937184313849	Nrbp2
714.842499000006	-0.886115084340276	0.179462561580512	-4.9376041249848	7.90881814128768e-07	6.43925843542871e-05	Tnfsf10
1562.60999664298	-0.880164920545261	0.125259788509352	-7.02671568441576	2.11451615885522e-12	7.94289160762704e-10	Ugt1a1
25198.5251983798	-0.879088413060438	0.279622027561676	-3.14384535698475	0.00166743530977799	0.0274222595024982	Adh1
166.62813007116	-0.875400897527262	0.200320095138328	-4.37001039223133	1.24240623647213e-05	0.000641702821137855	Plpp3
4963.91253668174	-0.86081427083053	0.149792177197588	-5.74672380717882	9.09891713242567e-09	1.41874436193143e-06	Lgr5
4198.79321190149	-0.855488735460157	0.280358853338861	-3.05140617202538	0.00227772224699138	0.034569507160949	Gm16559
127.904299031973	-0.852016326711508	0.172244501773776	-4.94655166311514	7.55396858872889e-07	6.30793790490834e-05	Arhgap33
356.472766354172	-0.851901281266047	0.150672396311428	-5.65399703012114	1.56758920060773e-08	2.31331377746826e-06	Bmf
98.7521038177742	-0.8489114210833	0.286252238865219	-2.9656062235482	0.00302087003565666	0.0417117292809802	Slc17a1
235.60065507629	-0.846750271918319	0.237527629010109	-3.56484959432775	0.000364064900597428	0.00859609239582041	Grik5
1096.01648399314	-0.842587350493209	0.160700730052956	-5.24320798179044	1.57808482813077e-07	1.68274748640937e-05	AL589670.3
55.7510023822823	-0.842025272008064	0.289945569942811	-2.90408048715538	0.00368333456434049	0.0479733283525765	Gm28229
87.9077218876189	-0.835605501443633	0.22975350520742	-3.63696519315017	0.00027586919247702	0.00685649024550405	2900005J15Rik
596.743663813335	-0.831441317593863	0.0969663898487478	-8.57453101936434	9.94913686378375e-18	8.22196670423089e-15	Zhx3
321.439719255685	-0.831415998434695	0.140769172692836	-5.90623630536552	3.50011821854413e-09	6.22042515226853e-07	2010007H06Rik
81.6744863700632	-0.824018353946798	0.246932122192071	-3.33702374009427	0.000846807146962813	0.0167127239166431	4933412A08Rik
8213.72608520544	-0.823087977965357	0.150867170371711	-5.45571296881493	4.87767306582865e-08	6.29829534625125e-06	H1f0
161.682197674567	-0.821766607488159	0.225534579464329	-3.64363907938176	0.000268810292873111	0.00673166139485876	Ugt1a6a
7193.91159202489	-0.818357738335234	0.147274757143257	-5.55667348708781	2.74964418262374e-08	3.66500960083912e-06	Mlxipl
191.414597322936	-0.813693032910423	0.219348585298716	-3.70958869783596	0.000207596221119362	0.00555202320818903	Zfr2
81.1066052849452	-0.80738995374206	0.258163291735915	-3.1274390263352	0.00176336392064236	0.0285849355334417	Gm31718
93.7007172517734	-0.80601463406013	0.275473155458015	-2.92592805538533	0.00343430348744474	0.0457390556329465	Insc
171.9914546713	-0.804358682369891	0.230162252660559	-3.49474630645083	0.000474512554416638	0.010583999324424	N4bp2l1
565.607305922936	-0.802088469103255	0.162006312548372	-4.95097046828819	7.38443099344113e-07	6.30793790490834e-05	Colca2
84.7844448649093	-0.798550811515687	0.19863522462052	-4.02018732096117	5.81518845098728e-05	0.00206252005832442	Gm45091
89.0191235362065	-0.792111755563003	0.237683132791554	-3.3326376434868	0.000860269051950893	0.0169066907142026	Rbm20
741.862185859191	-0.791310760044971	0.187972089622945	-4.20972476090609	2.5568197629481e-05	0.00111796605931234	Pbld1
101.209157792391	-0.79117972546186	0.205358499801678	-3.85267581437307	0.000116834030540352	0.00356279124865486	Mxd3
223.949896696114	-0.790849739792936	0.227554720819553	-3.4754266443897	0.000510041464154274	0.0112399537593891	Nab2
443.647219993713	-0.789798910905575	0.212383031302284	-3.7187477081512	0.000200212896282891	0.00541590630075878	Rgs11
94.7199963765506	-0.787573899479723	0.201825413310707	-3.90225337117118	9.53013222306414e-05	0.00305852476471464	Snta1
149.911840066026	-0.78653364719522	0.223338226549341	-3.52171528961907	0.000428764359296713	0.00981525946046548	Gm20342
192.993650336084	-0.780608983507856	0.217169908496296	-3.59446199942185	0.000325062582964683	0.00782042848797711	Bckdhb
221.087259794171	-0.779456282004248	0.214314465271781	-3.63697467184862	0.000275859044891541	0.00685649024550405	Gm9752
433.867589228377	-0.77738460905153	0.155293873793358	-5.0058936007093	5.56034665468561e-07	4.94093599508837e-05	AI480526
376.26701825896	-0.769320461694597	0.258931127863872	-2.97113934520478	0.00296697127155058	0.0411393466243188	Ces1e
91.217842200711	-0.76650894922283	0.18701309396059	-4.09869134288726	4.15492674446692e-05	0.00160825829584424	AC165249.1
54.7383032016297	-0.766466615588949	0.264354620545231	-2.89938800391729	0.00373891892261014	0.0485374054710739	2410022M11Rik
292.133090150466	-0.765024673317337	0.169212483777027	-4.52108884782647	6.15223578050573e-06	0.000359307961060773	Sardh
503.775005280806	-0.762268386323483	0.183010077635674	-4.1651716461263	3.1111840251915e-05	0.00130511800934937	Neil3
119.34117296812	-0.761758138242627	0.23967705550461	-3.17826892790735	0.00148157260616814	0.0253230941414136	Gm12258
74.0899197624414	-0.760579114736517	0.206408215595315	-3.68482965924047	0.000228855644706937	0.00595673400900197	Rsph3a
164.219765259308	-0.753089832674152	0.212645173113934	-3.54153269338802	0.000397809556468155	0.00922159375779195	Gm38102
902.215376678136	-0.750637020531361	0.117100733787052	-6.41018203947721	1.4534598247672e-10	3.58549014682869e-08	4833420G17Rik
3677.01141418731	-0.750204744240226	0.174381109922665	-4.30209868817173	1.69187919765094e-05	0.000817698053525617	Pdcd4
190.33848298979	-0.749218692296349	0.192072512669915	-3.90070750823109	9.59119747579845e-05	0.00307215720697668	Sox12
856.405878317043	-0.74591619337266	0.181060401953896	-4.11970914304386	3.79350958160266e-05	0.00150719053761367	2410006H16Rik
835.20472293972	-0.73662088826766	0.191013137913307	-3.85638860402357	0.000115074501590475	0.00352866672038472	Atf5
90.1710012100735	-0.729206230298738	0.232481017115759	-3.13662697860465	0.00170903413370187	0.0279119724919215	Gm14207
232.855862042504	-0.728671909323733	0.142837022541569	-5.10142186079013	3.37111200341081e-07	3.27751407013964e-05	Cep83os
61.7334447725634	-0.728620480384981	0.227759757314269	-3.19907471353516	0.00137869434241695	0.0238607959072956	Tmem147os
386.445227500661	-0.720979665459669	0.137461380252088	-5.2449616331327	1.56314851970834e-07	1.67764407361945e-05	B930095G15Rik
92.1208217255964	-0.720719458151797	0.231271303090823	-3.11633760228679	0.00183112506286724	0.0293548351494373	Acrbp
405.143252509132	-0.720430655679057	0.16925928296877	-4.25637308065393	2.07769894048365e-05	0.000951252301615341	Grk3
66.2404347653234	-0.718871876944586	0.236004721060979	-3.04600634136824	0.00231902944113341	0.0349397617165478	Urad
215.530988818087	-0.716750322376337	0.214662727574015	-3.33896028656956	0.000840925855408243	0.0166652548419514	Marveld1
61.6463569958217	-0.716182316494931	0.246260842955957	-2.90822652882341	0.00363484933424916	0.0475667377644261	Gm32391
166.580825369062	-0.714322881069758	0.216008991389198	-3.30691271912248	0.000943302783590846	0.0180450328786916	Ccdc92b
405.742393818384	-0.712586103143597	0.175830291211712	-4.05269250385074	5.06315319098544e-05	0.00185551653970305	Sgpp1
88.4058068098088	-0.708468740034592	0.235384052677341	-3.00984171177368	0.00261383870722239	0.0377824835389647	Rad51c
36779.7461590118	-0.701060175470013	0.156326734179362	-4.48458275003461	7.30567507243163e-06	0.000407933099990372	Oat
158.567103870101	-0.697815752465657	0.219102032137226	-3.18488945838991	0.00144809311640121	0.0248278869583809	Tmc3
265.557931551321	-0.692708575498573	0.141200344144124	-4.90585614148024	9.30206871461783e-07	7.39156690938478e-05	Epb41l4aos
107.637535764107	-0.682826744534751	0.174829244247427	-3.90567806589829	9.39615373597801e-05	0.00302728321536539	Dnajc28
393.331274956725	-0.682583123070127	0.121952365458208	-5.59712901431207	2.17930534723951e-08	3.02685367892223e-06	Tcea3
212.928944451118	-0.681596714357793	0.231812530474291	-2.9402928002349	0.0032790222614737	0.0443137203087795	Gm16638
214.71682112017	-0.681520240511071	0.198415681721067	-3.43481036679931	0.000592968617229659	0.0125648529558613	Rep15
130.411171171362	-0.679757794429406	0.175142150797977	-3.88117761105659	0.00010395188645016	0.00324785780576226	A930005H10Rik
760.047250419778	-0.679637741323534	0.141696697790407	-4.79642611240546	1.61521497557819e-06	0.000121346695983438	Macrod1
1245.08160247434	-0.674128606225001	0.198814753014466	-3.39073733716306	0.000697048711904101	0.0143830475784656	Pyroxd2
61.153301006359	-0.67096378668956	0.224842636329548	-2.98414836991209	0.00284368842903988	0.0399324404037138	4930516B21Rik
75.2916572252006	-0.668075432166095	0.217975141542078	-3.06491569377937	0.00217731362838813	0.0333827826066781	Gm14573
166.523152815895	-0.666165719871922	0.161861800321851	-4.11564506602113	3.86098068352893e-05	0.0015165491168051	Rapgefl1
143.86255178531	-0.665497662400953	0.199477508058337	-3.33620401056108	0.000849308138586791	0.0167310666442938	Tcp11l2
83.1938335346181	-0.665147198018907	0.209692810816316	-3.17200764026934	0.00151389024115891	0.0257688752892631	Jpx
240.577285756234	-0.664760581505212	0.193034835114523	-3.44373377536146	0.000573740345863821	0.0122358457244351	Eldr
184.928225736002	-0.664468261673175	0.154291035077039	-4.30659021336786	1.65790332647734e-05	0.000810704916568563	Zfp13
69.4984413132889	-0.659594854945864	0.220891884979135	-2.98605290551153	0.00282603746481228	0.0398199038520182	Gm15848
506.461418036918	-0.655874476080731	0.144199981562069	-4.54836726728996	5.40637251566616e-06	0.000321426348701188	Metap1d
653.103296564879	-0.653996245272529	0.198555740522333	-3.29376649374168	0.000988545833882528	0.0186941482178609	Gm32742
419.757128292881	-0.653153514459763	0.115007538093964	-5.67922351251553	1.35307573982661e-08	2.0330578025322e-06	Fgfr3
2246.05306858974	-0.651100234124486	0.131725668532063	-4.94285010188429	7.69886788057237e-07	6.36234441650501e-05	Fam13a
886.912197231515	-0.650893265806076	0.150302500395585	-4.33055514108529	1.48733893963057e-05	0.000744931454370125	Nfic
2682.43614050431	-0.6407541937577	0.101711601436371	-6.29971590958134	2.98191667872704e-10	6.94156603746487e-08	Calml4
793.260449784817	-0.639515449981432	0.185571652313936	-3.44619149534514	0.000568547317813877	0.0121564683943438	1700001L05Rik
284.87884047843	-0.638782680409034	0.165619445053065	-3.85693044801813	0.000114819815728137	0.00352740132779676	Ppp4r1l-ps
161.400638241837	-0.637449735491414	0.159763152511303	-3.98996718249106	6.60824378292849e-05	0.00229939059461562	Gm45464
854.032562471403	-0.635312864589672	0.109697343013305	-5.79150640424003	6.97578986511098e-09	1.14154311772826e-06	Zfp608
125.346227327596	-0.633831580148731	0.203351822267419	-3.11692107344486	0.00182750491606746	0.0293252439347213	A430033K04Rik
2633.30215693955	-0.63378175564646	0.168573643445959	-3.7596728805926	0.000170135673980261	0.00475000408707054	Slc25a36
229.975683831784	-0.632427803480786	0.14403329010009	-4.39084466543329	1.12911183545919e-05	0.000586854101146838	Arsk
3548.68591834298	-0.628872221706724	0.213371617277756	-2.94730962688488	0.0032055206058011	0.0436056333931527	Gm45774
11165.9367201109	-0.628727332395046	0.140747310558617	-4.46706462737842	7.9300179127951e-06	0.000438352294524005	Smim24
1716.39091229237	-0.628630949956506	0.0957097231839818	-6.56809913396255	5.09616109709221e-11	1.38412272796856e-08	Hdac11
132.869837273414	-0.626116944583701	0.179262015640764	-3.49274743088028	0.000478078456314055	0.0106491653988662	2810410L24Rik
232.541726586986	-0.62611684414494	0.147456547836402	-4.24611082608279	2.17513072771774e-05	0.000982255755948602	Txnrd3
3070.36974672837	-0.623744150768323	0.146232253822637	-4.26543484397672	1.99513233983479e-05	0.000923684798677573	Fzd5
467.865642529306	-0.621827234845537	0.168215103977347	-3.69661950765894	0.000218489430266309	0.00574726488845937	Gm26892
813.48041157849	-0.617009844344256	0.101206520570257	-6.09654240524879	1.08387207210022e-09	2.15834188044246e-07	Acpp
79.0198606983607	-0.616493750783039	0.204155538940022	-3.01972581289679	0.00253003612632496	0.0370384739556236	A130014A01Rik
2501.42025314216	-0.611354031146376	0.154788407988907	-3.94961120854857	7.82782361112153e-05	0.0026296396065979	Galnt4
348.320026730581	-0.607164155151521	0.154967042758381	-3.91802117627158	8.92788646872284e-05	0.00291045577031659	Tbc1d16
534.367471000951	-0.60535981129661	0.10529929980874	-5.74894431773193	8.98023841245652e-09	1.41357505220078e-06	Etfrf1
612.322396006494	-0.604716081195751	0.113908905470352	-5.30876913177913	1.10368025252059e-07	1.2733682798053e-05	Primpol
10549.3208050112	-0.600586236163437	0.147637366054796	-4.06798259961185	4.7421921570131e-05	0.00176529171106109	Vdr
15754.2440161481	-0.599720756176381	0.176246946836472	-3.40272990222532	0.00066716198960271	0.0139052375336111	Xist
429.097816333257	-0.599320867110712	0.163371401608907	-3.66845642020885	0.000244019277166777	0.00626265623138584	Blvrb
283.094779150495	-0.598203887016498	0.176418235789048	-3.39082796254578	0.000696818270924266	0.0143830475784656	Sdr42e1
466.942882967603	-0.596116018918757	0.178646846335267	-3.33684042650283	0.000847365842337059	0.0167127239166431	Cyp2c68
152.929752702821	-0.595873672213416	0.1901993850483	-3.13288958353938	0.00173094544903537	0.0281862722971986	Zfp764
535.225391293545	-0.595594475861045	0.109368694053496	-5.44574917909984	5.15877884096416e-08	6.60963540181826e-06	Tcf19
204.686788090689	-0.595285763731718	0.141925110760643	-4.19436532789233	2.73636664872935e-05	0.00118640216152726	Ccdc166
656.819958703799	-0.594563430346187	0.189948967143077	-3.13012194427116	0.00174733751228277	0.0284121103857457	Mtx3
685.661656343441	-0.594407928916099	0.143141213368694	-4.15259808777127	3.28721779574277e-05	0.00135152078925464	Rps3a1
6237.81238390323	-0.592284863970324	0.0849466681067852	-6.97243196432109	3.11508321888871e-12	1.11926294438679e-09	Rpl32
379.379598847164	-0.591222131670099	0.1420046194962	-4.16340069617186	3.13542423193508e-05	0.0013059806840214	Smim6
247.357370547296	-0.590669125367343	0.182403689224823	-3.23825207635635	0.00120264497247193	0.021582319332265	Dennd6b
4522.39883125195	-0.590159171980128	0.106434682832594	-5.5448013398824	2.94288103018439e-08	3.89119501335101e-06	Rpl22
719.400865900164	-0.587527768427728	0.170186399410759	-3.45226040660089	0.000555910936700824	0.0119481091830835	Cyp2j9
1210.7715947793	-0.585150982713576	0.159299808542161	-3.67326858750559	0.000239467545410723	0.0061605470669972	Wnk4
278.354346146957	-0.583180828766302	0.152770384595442	-3.81736833556222	0.000134882726249839	0.00398179538230753	Cyp2w1
105.622026112376	-0.579128308149929	0.190641085475313	-3.03779380350267	0.00238316962678179	0.0357108137728463	5330438D12Rik
1433.2026088907	-0.578799966175554	0.158242182433765	-3.65768442569239	0.000254504125180966	0.00646151179875731	Efna1
1787.64755002548	-0.577492698149213	0.100273550096439	-5.75917275885616	8.45271576140055e-09	1.34333159715796e-06	Acsl1
711.414639648495	-0.577446492087764	0.177222811842417	-3.25830792370689	0.00112078719935229	0.0206055292890931	Espn
751.488282029443	-0.577211394194386	0.131223261470512	-4.39869721058635	1.0890263997471e-05	0.000573230201752233	Frat1
948.749616991068	-0.575447036637613	0.133799754215035	-4.30080787527299	1.70176557054905e-05	0.000817698053525617	Rps18
557.865903665632	-0.57400837042763	0.191791781092312	-2.99287262028894	0.00276365069997642	0.0392626318907855	Lfng
239.782140696566	-0.573254277999574	0.176678217007378	-3.24462340468172	0.00117606046368599	0.0212621325316382	Tmem191c
430.564056641974	-0.571613762281228	0.19679759608313	-2.90457695448561	0.00367749787498103	0.0479350827111092	Zkscan7
1470.10364676262	-0.568351778532085	0.091106969699824	-6.23829088383326	4.42377481972038e-10	9.87835658924634e-08	Ccl28
186.369305160287	-0.568153894235871	0.183535069040019	-3.09561489914491	0.00196405261702237	0.0309455306521884	Pcsk4
141.125220189336	-0.567960897915549	0.160072478758693	-3.54814832830661	0.000387949679715472	0.00901832954477824	Gm9776
493.270414267667	-0.566130337069	0.143090438194595	-3.95645120814499	7.60714168191785e-05	0.00256593546364772	Rps13-ps1
1507.9975261183	-0.565456560169553	0.122872842684456	-4.60196531483915	4.18522913050408e-06	0.000263016985053123	Rps19
1639.98940622712	-0.564901956903535	0.126544856024048	-4.46404519829855	8.04265869400866e-06	0.000443096876315251	Tef
539.201816105507	-0.560578070223425	0.130285118488753	-4.30270223280964	1.68727543360037e-05	0.000817698053525617	Slc25a42
1898.00328986467	-0.559112523561747	0.111672730747095	-5.00670593278469	5.5369418759712e-07	4.94093599508837e-05	Dhrs3
276.125007049173	-0.556898646821662	0.147227672750924	-3.7825677497722	0.000155218826452951	0.00445391799238606	2810408A11Rik
292.323938310447	-0.555765510125176	0.127382428613679	-4.36296839504201	1.28309485662878e-05	0.000654536783653101	Mtrr
3401.11836447867	-0.554564131792542	0.0659362627883833	-8.41060909946272	4.07886966291931e-17	3.06434353585138e-14	Nop53
8709.71011110057	-0.554405892240621	0.106336834869589	-5.21367683099223	1.85133881952464e-07	1.93664101323438e-05	Rps26
268.383595538264	-0.552900526764164	0.150955416246493	-3.66267432141249	0.000249595787748147	0.00634664489215595	Snhg20
331.914122242759	-0.552545895522985	0.15870847118681	-3.48151482646823	0.000498586178322766	0.0110310826333475	Pnpla7
356.261630204373	-0.551638190274476	0.120879553220738	-4.5635359792167	5.02991850556825e-06	0.000306769347084989	Ppwd1
733.468603125823	-0.551145908787486	0.143238643773341	-3.84774593132572	0.00011920958604727	0.00359258274492002	Mpst
321.188903205849	-0.54926810971255	0.153331521831042	-3.58222564514683	0.000340679327440905	0.0081142872965722	Mb21d1
265.767643886532	-0.548188670347011	0.14708244746442	-3.72708422926957	0.000193707737587574	0.00526579191915695	Caprin2
114.526630468555	-0.545742135532849	0.174066873113697	-3.1352440919438	0.00171711171018407	0.0280162115951848	Sp3os
1304.60055164208	-0.544225352373226	0.155452519801772	-3.50091045849373	0.000463671604748047	0.0104408232742176	Slit2
211.502047135265	-0.54399617649228	0.181671126316581	-2.99440085786836	0.00274984406322016	0.0391805367904334	Itpka
576.966865307663	-0.539891756697857	0.166285898538379	-3.24676813514195	0.00116723440002913	0.0211535637759665	Thrb
2718.86775097431	-0.539339117778324	0.109017004721868	-4.94729349016994	7.52524713948318e-07	6.30793790490834e-05	Thra
131.142929080828	-0.539334516438869	0.177568827211857	-3.03732656743511	0.00238686712860958	0.0357338223746913	Klhl36
1561.25777694014	-0.53806566511458	0.136538811572599	-3.94075251510802	8.12263950129305e-05	0.0027066730983341	Hdac5
487.534070486426	-0.537469842334963	0.118042065254564	-4.55320602173369	5.28344852127392e-06	0.000316394337534839	Gm44002
174.369207692611	-0.537128279953292	0.173255245993837	-3.1002136580176	0.0019338109244798	0.0305564311279179	Hspb6
1162.16291154872	-0.536816040297702	0.139377848177705	-3.85151620086191	0.000117388762434989	0.00357174540299499	Ddhd2
2088.87243005654	-0.53658098481091	0.12087858170804	-4.43900794689107	9.0374480017797e-06	0.000488140328671291	Fam234b
391.52582258074	-0.535049689984695	0.108167739399273	-4.94648120554407	7.55670199160123e-07	6.30793790490834e-05	Gm12901
6637.77827478038	-0.534507672084544	0.0993568823815539	-5.37967435443383	7.4620694357569e-08	9.20396146523807e-06	Rps15
117.598204841926	-0.532488415507127	0.175570294125193	-3.03290723616051	0.00242210042988968	0.0360133142345866	Cluap1
307.254150310847	-0.530219575611813	0.170335558398611	-3.11279441941898	0.00185325061615386	0.0296269144442992	Sfi1
2220.35046009588	-0.53005821639702	0.150354912493779	-3.52538009969545	0.000422875556896151	0.00969387961772481	Hnf4g
506.920909934156	-0.528114972401276	0.107366521090451	-4.91880492203303	8.7074193772978e-07	6.95247475690715e-05	Wdr76
2064.69299383876	-0.527817534230161	0.101061067474558	-5.22275835215215	1.76277364435628e-07	1.85574030534526e-05	Pcnx
858.533244922626	-0.52762427820444	0.0869858709728216	-6.0656319503807	1.31435809392093e-09	2.55573065603825e-07	Phldb1
303.295008036156	-0.526237240549032	0.146308192390838	-3.59677221042605	0.000322190394528487	0.00776262804776507	Kiz
717.135597015119	-0.521905219056364	0.175682338034078	-2.97073243045711	0.00297090497908782	0.0411593608502628	Gm17120
235.10827822683	-0.521093472796259	0.157465471190926	-3.30925547585246	0.000935444373338997	0.0179777916485103	9130017K11Rik
856.001801641998	-0.520895444019203	0.141309064622665	-3.68621394112359	0.000227615025059551	0.00594316134942221	Notch1
1122.48619185165	-0.520304618119387	0.105351191037269	-4.9387635108494	7.86194867915386e-07	6.43278652322054e-05	Lrp4
5680.07528188292	-0.518646483811518	0.158137128276712	-3.27972620638449	0.001039078729451	0.019396627156405	Twf1
393.494621246967	-0.518055326437812	0.165977282390484	-3.12124237110364	0.00180089747106788	0.0290392520993267	Rpl39
1193.19751270005	-0.516607183950361	0.0895443927300485	-5.76928569394388	7.96082442790539e-09	1.27744180722738e-06	Rpl37
1692.59734407442	-0.515664840263895	0.108363735085321	-4.75864771418117	1.94894241728428e-06	0.00013884534600377	Glrx
195.094642850451	-0.515204792388397	0.153673340065698	-3.35259708787575	0.000800571573095147	0.0160191851817392	Tiam2
5179.98898196526	-0.514523702364048	0.135338296463055	-3.80175985519742	0.000143671948008974	0.00418802461497764	Limk2
1662.05295834951	-0.513476469900823	0.167269646322594	-3.0697528283795	0.00214235990806794	0.0329385344749273	Nr1i3
1226.01178690676	-0.511459359632168	0.119120428359236	-4.29363264283891	1.75773220827507e-05	0.000834162684397058	Caskin2
465.980134738212	-0.5089753922606	0.17555802488452	-2.89918613857383	0.00374132711581245	0.0485374054710739	Camk2b
4954.15102477936	-0.50858432935498	0.154363910409224	-3.29471006536893	0.000985232753552116	0.0186714476523448	Ctdsp2
18668.7209601008	-0.505906577105048	0.0953409955903831	-5.30628586341381	1.11881453891932e-07	1.2733682798053e-05	Rps3
323.774615828853	-0.504953754565274	0.136656592182466	-3.69505595376659	0.000219838369210725	0.00575830200683815	Cdkn2c
2876.94060864529	-0.503892239467587	0.172655710404649	-2.91848001022744	0.00351742426911039	0.0464593116842872	Ggh
2762.51938177015	-0.50357030284296	0.110636903726081	-4.5515581680568	5.32500708918335e-06	0.000317731830938709	Prps2
352.90335209842	-0.500630530209641	0.122665893196653	-4.0812528826334	4.47935861800813e-05	0.00168644280725372	Polr3gl
9103.01438723799	-0.498849950001594	0.1041379352838	-4.79028078137052	1.66548091828465e-06	0.000122881758606732	Eef1b2
1266.61369212495	-0.497721653365993	0.110894507739431	-4.48824440012386	7.18125165598371e-06	0.000403713358401696	Rpl18a
276.873539665622	-0.497701239924894	0.142969531269854	-3.48116997729737	0.000499228570289443	0.0110310826333475	Rad51ap1
1652.28513610141	-0.497680688006268	0.118806113291591	-4.18901581928525	2.80166871284721e-05	0.00120275273989451	Pdk2
307.290594010797	-0.497547782858881	0.117781576847101	-4.22432604637971	2.39656879441169e-05	0.00105910398486729	Gm15545
2022.10315813192	-0.496710123975567	0.132641852899628	-3.74474657219569	0.000180575957522711	0.00495773991019163	Otc
2347.76971187284	-0.495754191602135	0.120459441515956	-4.11552789356465	3.86294275275258e-05	0.0015165491168051	Arrdc4
1410.1431122611	-0.494609881643249	0.104225961021609	-4.74555357221128	2.07936868589399e-06	0.000146870964275452	Rps8
856.99129690971	-0.494597996198783	0.13110995788069	-3.77239077941637	0.000161690752484351	0.00459179511522569	Ncoa1
13718.6293559884	-0.493911492937403	0.125555125646219	-3.93382182045769	8.36057700814442e-05	0.00276367233581222	CT010467.1
687.061594307368	-0.492554198434945	0.14925629963463	-3.30005634362292	0.000966654191262979	0.0183853400151836	Per2
1199.35545972728	-0.489972530413392	0.0961737228948794	-5.09466115759027	3.49365539494958e-07	3.3571590911469e-05	Tprkb
144.29421674938	-0.48885031132365	0.169174698613528	-2.88961833731655	0.00385709802690593	0.0495312222350693	Tmem51os1
35602.5677844378	-0.487717037355276	0.0867350333154269	-5.62306854234561	1.87594923912602e-08	2.67290422623059e-06	Rpl4
1762.70594806502	-0.487267938131252	0.125996258074612	-3.86732070918092	0.000110037674169576	0.00340195880260045	Rpl35
680.490820891893	-0.487146606678936	0.115197474414937	-4.22879589290517	2.34945370074489e-05	0.0010466784573022	Sdsl
356.153527748243	-0.486422880639528	0.114810441649488	-4.23674775265266	2.26780663671708e-05	0.00101854098075163	Wwox
1932.49100751336	-0.485840956500626	0.124978243797318	-3.88740425324372	0.000101321933715857	0.00318374319478268	Klf10
199.297161832754	-0.485597765413272	0.153141283859095	-3.17091350664181	0.0015196038230935	0.0258395185062648	Sft2d3
1194.92047167741	-0.484951686526109	0.141869218899971	-3.41830095553031	0.000630133884730509	0.0132568763178474	Zfp395
5694.13016040477	-0.484780603194152	0.10961047876019	-4.42275783006817	9.74489500365461e-06	0.000515313193954398	Rpl23
819.682880935496	-0.484536060931688	0.100059415950448	-4.84248340177842	1.28226349891517e-06	9.94988315026758e-05	Tox3
547.848150553535	-0.484452481189939	0.130764157313996	-3.70478035526701	0.000211573986064043	0.00561299332530738	Echdc2
19408.143724096	-0.482870273650737	0.128529306962822	-3.75688848762259	0.000172039110983997	0.00478697378172306	Gm42418
811.992597918199	-0.480455919024705	0.115848055190652	-4.14729378265361	3.36428256860426e-05	0.00137635797757156	Aldh6a1
13808.6057273916	-0.480133941571435	0.0873566065004037	-5.49625221040628	3.8794756285758e-08	5.04881678654337e-06	Rps14
3475.55123504175	-0.476402631911076	0.128884617115393	-3.69634982493329	0.000218721540104123	0.00574726488845937	Cdca7
1276.29181745889	-0.47457489363165	0.140240110990285	-3.38401681430875	0.000714336284016908	0.0146483251888728	Msra
887.452574300807	-0.472681940609008	0.111867928367283	-4.2253570572712	2.38562216537256e-05	0.00105709284582514	Crebzf
2478.52731279636	-0.472339406141669	0.155914741135593	-3.02947240717217	0.00244981280929738	0.0362818155126049	Cited2
340.160727112704	-0.472194537154767	0.153947886486225	-3.06723624424046	0.00216048032426034	0.0331862628246979	Mrm1
4046.59292799185	-0.471924327460394	0.158634547047815	-2.97491521388558	0.00293069537728325	0.0407500588288226	Bche
1436.66942489557	-0.471720128354549	0.132349969061662	-3.56418767377856	0.000364984752908935	0.00860551782607543	Lhpp
423.103919650233	-0.471309877472578	0.125554454755423	-3.75382839574015	0.00017415411237115	0.00481272274014685	Rps15a-ps8
1992.01077656185	-0.46768078507631	0.105483612784771	-4.43368190308924	9.26372770300658e-06	0.000498454717027822	Rpl26
871.389567868498	-0.467258980988	0.145113785476649	-3.21994894870404	0.00128213427108627	0.0227372481035556	D030028A08Rik
2927.33148559528	-0.467025937196664	0.14869921784973	-3.14074239226075	0.00168520190651047	0.027604575927458	Prom1
8033.62316424692	-0.465742017108613	0.0798031681976541	-5.83613442457669	5.34257980050876e-09	9.10331535492873e-07	Eif3f
2207.40594017126	-0.465368041544442	0.111121760803051	-4.18791097424424	2.81533903519969e-05	0.0012054902480254	Eif3e
279.332753998794	-0.465129648314668	0.120776519543088	-3.8511595637489	0.000117559868055982	0.00357174540299499	Zfp512b
538.454599348043	-0.464088587007427	0.139721065333682	-3.32153627585855	0.000895233442280424	0.0173297963448424	B3glct
423.048418911301	-0.462558965819124	0.116313215531166	-3.97683929299659	6.9837327654815e-05	0.00239475384124229	Usp28
558.62073493529	-0.461510465678261	0.130580133097542	-3.5343084336843	0.00040884368186286	0.00941137656522193	Ddb2
1818.49924593274	-0.460008137029062	0.110286497814065	-4.17102860410531	3.03227792496407e-05	0.0012817772261843	Rps15a
1508.01237732976	-0.459799627957195	0.0898763926125232	-5.11591102615224	3.12230224815298e-07	3.07175068794478e-05	Abhd14b
1093.25651652626	-0.458860726357873	0.115073250211327	-3.9875533672265	6.67581905105517e-05	0.00231316430347673	Fam109a
1172.6392468685	-0.458186627911277	0.0949917838953182	-4.82343429212996	1.41107266359916e-06	0.000108475390623102	Pan2
1893.94721511845	-0.455417002377292	0.12787514600252	-3.56141921721299	0.000368855600246669	0.00865972352397293	Rgmb
405.062742439616	-0.455179252125585	0.150822062542217	-3.01798851211291	0.00254458550511704	0.0371855961349023	Lrrc31
458.773604182213	-0.45234443669133	0.110507926312141	-4.09332119230649	4.25238024507566e-05	0.00163722308192404	Nsa2
1525.63307978781	-0.452252080517197	0.139642361076969	-3.23864532960683	0.00120098817332675	0.0215760136182005	Tomm40l
1360.12053863199	-0.451935835205157	0.0701043495668229	-6.44661619425448	1.14374937308568e-10	2.95373275599376e-08	Plekha5
1060.88828670306	-0.450572818993372	0.13364715045058	-3.37136121102696	0.000747977161492618	0.0151419321402218	Zfas1
286.446812518883	-0.447749061635591	0.125221468350414	-3.57565733363412	0.000349348998600459	0.00829673206235337	Gm26759
697.99735829741	-0.447545572777839	0.109247729459544	-4.09661212175189	4.19240479589927e-05	0.00161897351557531	Slc25a32
3461.41062383753	-0.447311921786866	0.0979816086525861	-4.56526411372671	4.98865863832718e-06	0.000305379814719524	Rps24
1012.88691891549	-0.445720483790129	0.122244403745331	-3.64614223746951	0.000266206663595965	0.00668672300290898	AI464131
1316.55597551984	-0.443848218739533	0.107991477589252	-4.11003005651724	3.95607620713757e-05	0.00154212329131061	Rpl3
2715.172273619	-0.443845490575475	0.116331658750387	-3.8153456706728	0.000135992428509897	0.00400656481000281	Deptor
30384.9392071167	-0.442466352838704	0.102944363921163	-4.29811148454476	1.72259520594115e-05	0.000820491457169894	Rack1
1558.20458647242	-0.438766820978027	0.146993975776759	-2.98493063174497	0.0028364263922277	0.0398982599240335	Mycl
3985.75957539144	-0.438595852788463	0.142392983417993	-3.08017882806043	0.00206876340913875	0.0321365542452648	Rsrp1
5727.8317093802	-0.438392628652578	0.0932757734282334	-4.69996240760071	2.60209386416831e-06	0.000177716559450305	Rps11
15814.2542557627	-0.435761128694276	0.0960138517554704	-4.53852356432985	5.66494662552232e-06	0.000332022119952599	Rps5
281.194039600366	-0.435534628593722	0.147331580254475	-2.95615256309242	0.00311502966002535	0.0427435886990543	Rps6ka5
689.918199423853	-0.434449383126628	0.108162564082168	-4.01663354426942	5.90354159426256e-05	0.0020849088775635	Gstp3
472.350665622332	-0.433964717097711	0.128578907780778	-3.3750847988039	0.0007379294905423	0.0150203184971467	Pard3b
702.116575752495	-0.433884723611655	0.1308076210146	-3.31696823354985	0.000909999624856195	0.0175706469621766	Rpl37a
1250.57798111814	-0.432418636409627	0.127926707596502	-3.38020609248799	0.000724314955128209	0.0148161851217315	Gstt1
860.324452462991	-0.431848746702693	0.0819237001375641	-5.27135305140691	1.35421688611734e-07	1.48228454925479e-05	Deaf1
325.25608675578	-0.431247953533515	0.124490170616614	-3.46411247890089	0.000531984019648095	0.0115540497723308	Inafm1
1039.83781044587	-0.428310050858427	0.127200546971361	-3.36720290168924	0.000759347967333923	0.0152868492132705	Frat2
1007.0458727424	-0.428096101777868	0.10061883975335	-4.25463166567289	2.09393417808242e-05	0.000956037129705697	Tpmt
2216.9841006224	-0.427324639297475	0.142174678576395	-3.00563112627585	0.00265030295976607	0.0381569750165624	Hexb
1933.03986868945	-0.427189507214912	0.113838347771512	-3.75259756995362	0.000175011681248574	0.0048209884461274	H2afv
267.600290060087	-0.427096512251221	0.138438968703675	-3.08508880303355	0.00203491385960859	0.0317592599354209	4632415L05Rik
1506.36578235882	-0.426243705970096	0.107595639142785	-3.96153328672036	7.44699975874558e-05	0.00252221336091285	Rps10
641.289028417263	-0.424411326727321	0.0947179808641889	-4.48078942197746	7.43674580618169e-06	0.000413853652136603	Gm28959
3441.60231185613	-0.423667308217669	0.128412927521275	-3.29925745324571	0.000969409597325811	0.0184165538213805	Chdh
3708.52245068935	-0.42298272827407	0.139726078394474	-3.02722822492667	0.0024680753868124	0.0364868962372409	Utrn
1140.56252965703	-0.422654213843492	0.118838675377296	-3.5565375708003	0.000375774760754189	0.00878473160642891	Gid4
1390.86378536428	-0.422417442927903	0.0982185271052763	-4.30079187071429	1.70188849475322e-05	0.000817698053525617	Stard5
907.273411793054	-0.420315433646729	0.0944566469101501	-4.4498237804963	8.59407759222829e-06	0.000468788496516004	Tfap4
3142.59358413941	-0.419295686275721	0.0979865336918343	-4.27911540982149	1.87637555940442e-05	0.000871144248478548	Rpl14
753.631186326177	-0.418600451121708	0.105155885820318	-3.98076101833215	6.86949865188813e-05	0.00236539736913348	Ptch1
3978.30345737905	-0.417398306335202	0.103959493255581	-4.0150090507756	5.94435136370611e-05	0.00209461994894588	Rps4x
5807.18891427668	-0.416750696319867	0.0785420124321273	-5.3060863022832	1.1200394451565e-07	1.2733682798053e-05	Ccl25
1003.89071516242	-0.415927387912604	0.136365244524208	-3.05009820767613	0.00228766547834065	0.0346287691212598	Atf7
349.040185430707	-0.415531440469913	0.120908545741772	-3.43674169530891	0.000588756795576441	0.0125252960529447	Sfmbt1
2831.97470772884	-0.415385010591507	0.112101412459341	-3.70543957902552	0.000211024431953208	0.00561090928929831	Ncapd2
8726.89617930783	-0.413810814977236	0.109720797425337	-3.77148931367206	0.00016227610868986	0.00459488824453317	Rps9
1329.64377400101	-0.413685362665179	0.115396441953537	-3.58490570126714	0.000337200018346437	0.00807716217859408	Cln6
785.002961842732	-0.413442611993568	0.118196295518209	-3.49793206446031	0.000468880551834911	0.0105008912746984	Zfp362
4058.84694006952	-0.41334541724968	0.12906643960034	-3.20257859850804	0.00136203126464356	0.0236964765705566	Sord
1096.23970137536	-0.413226910504177	0.126244428162915	-3.27322889823637	0.00106326333834979	0.0197234752595346	Gm10138
1799.73077857369	-0.409008632587552	0.131501970802359	-3.11028519262478	0.00186906786236738	0.0298068895590128	Rplp2
2582.17683234613	-0.40788235910999	0.0894176632588677	-4.56154124637718	5.07794982664071e-06	0.000307429870823142	Gm45552
2406.57940198027	-0.407662919608848	0.134971459519675	-3.02036386847711	0.00252471173307586	0.0370261184776201	Leng8
2510.44192813419	-0.407554320968891	0.122601017354167	-3.3242327817848	0.000886621559173103	0.0172198368155265	Rps20
2295.51253751178	-0.406967033867923	0.100808743877201	-4.03702117708823	5.41341839172562e-05	0.00195355849734588	Cda
2013.76154966245	-0.406637516037669	0.116180284533827	-3.50005612113363	0.000465160215806235	0.0104458804984313	Cdkn1b
254.078513994389	-0.406519622180116	0.12208275315209	-3.32986938518398	0.000868867317588858	0.0169761877966671	Pfkfb2
545.649261196811	-0.404703641033391	0.116728730767782	-3.46704396056958	0.000526215822065476	0.011443809351445	Agtrap
879.744945405942	-0.403817856632709	0.135029855702867	-2.99058200522194	0.00278446353525812	0.0393011215292452	Gm10036
1348.93900834348	-0.402707405155508	0.111703828787187	-3.60513520017948	0.00031199046313113	0.00756925826522558	Engase
2271.45932314198	-0.402508893878162	0.114483782193346	-3.5158595057454	0.000438332871055828	0.00997901610579989	Rps21
813.175360657231	-0.40170848486193	0.104977310380852	-3.82662199483444	0.000129913778856397	0.00388284798723062	Crtc1
717.223972165136	-0.40124820114177	0.104288212122782	-3.84749333576997	0.000119332522202389	0.00359258274492002	Pgap3
29311.9487218744	-0.400145062877843	0.0964430417665133	-4.14902988902597	3.33887218920482e-05	0.00136935184970663	Eef1a1
2346.11312116157	-0.398554504330572	0.102673415315179	-3.8817692302055	0.000103699260667896	0.00324610109908899	Rpl34
1275.88453339676	-0.397218466179267	0.129656116463208	-3.06363075660981	0.00218668621514435	0.0334954122000981	Ghr
430.718639852531	-0.397068898045987	0.121893843871914	-3.25749755224085	0.00112399227767573	0.0206300631782865	Maml3
5743.42437728707	-0.396472097743315	0.083514848302343	-4.74732464708544	2.06124958746067e-06	0.000146216022238412	H3f3b
271.999174357254	-0.396055194844981	0.119426246331711	-3.31631619522665	0.000912125650567273	0.0175911467357945	Aasdh
1044.71646621706	-0.395408901144707	0.122895332340301	-3.21744441888003	0.00129338084142584	0.0228631000503596	Rpl35a
1170.99806518287	-0.395195559139073	0.104082101614758	-3.79695983274647	0.000146481513402981	0.00424001130214442	Rpl6
1840.23303778724	-0.394402011882276	0.0798555735391419	-4.93894157167322	7.85477411484083e-07	6.43278652322054e-05	Scml4
1460.57675514405	-0.394280817405807	0.0889401803962074	-4.43310116585529	9.28872536571692e-06	0.000498454717027822	Inpp5b
12331.8080394342	-0.393551297571359	0.085316420075886	-4.61284354431783	3.97197284758941e-06	0.000253586591018256	Eif4b
1322.24588226698	-0.393390678867491	0.110538599267107	-3.5588534817317	0.000372477239986263	0.00873234584750774	Atf7ip
804.416709275508	-0.392719322584596	0.106473673612515	-3.68841713881126	0.000225653488102328	0.00590126716986595	Tmem201
561.82066389957	-0.390503135774448	0.11733115443116	-3.32821353090464	0.000874048449872897	0.0170356990324283	Bcl11a
78166.8030176467	-0.390471698399605	0.0776810869572288	-5.02659931386643	4.99253981773803e-07	4.55315130140929e-05	Eef2
1423.36976201471	-0.390165934373472	0.0911510976834563	-4.28043045327238	1.86532173028192e-05	0.000868451762199989	Cd38
288.397477428533	-0.389855324474299	0.125614890037291	-3.10357573340679	0.00191197293490911	0.0302758532321385	Zfand1
593.666251250809	-0.388998711381445	0.127654232726183	-3.04728408196103	0.00230919358671678	0.0348543517446372	Gm29331
303.325554494794	-0.38828820797175	0.129023227906736	-3.00944422389139	0.00261726129783127	0.0377824835389647	Ttc23
982.350741610986	-0.384944345568153	0.124534931875782	-3.09105517439974	0.00199446569715224	0.0313053457194039	Rab4a
1361.93208094152	-0.382719869697809	0.0884235332172232	-4.32825805272462	1.50293314919542e-05	0.000750467646220602	Gstz1
1609.67975776958	-0.38176840176207	0.106066548846574	-3.59932896764938	0.000319039384941213	0.007709185605714	Acadm
413.221053638974	-0.381709154515172	0.128615476820109	-2.96783220769812	0.00299907999058889	0.0414801624137684	Itfg2
1562.65486859027	-0.380431952738566	0.100767349517607	-3.77534940196171	0.00015978353602283	0.00455327979894024	Trmt1
9467.04948207417	-0.380291763611141	0.131649909836212	-2.8886595067499	0.00386887753542319	0.0495312222350693	Hadh
403.809440342684	-0.379729756376433	0.118652828167444	-3.20034307012518	0.00137264095458077	0.023833725019967	Rpl28-ps1
294.804093672133	-0.379534057817599	0.118673575328435	-3.19813451956106	0.0013831974127045	0.0239136891602301	Pex11b
659.037838696312	-0.375535697952147	0.110457551955547	-3.39981912783365	0.000674304416740148	0.0140364022668529	Ccdc107
1440.60252051974	-0.375015285215488	0.10055298308895	-3.72952918645633	0.0001918378855606	0.00522355283780165	Smad3
443.544546011884	-0.37195247609706	0.114910596586478	-3.23688578030434	0.00120841768366601	0.0216444156698551	Nudt16
413.683978031694	-0.371533303274884	0.123647035105807	-3.00478942302949	0.002657647755508	0.0381961757417706	Hexdc
17878.0087968173	-0.367474638003231	0.118054327068335	-3.11275873683579	0.00185347468147419	0.0296269144442992	Rpl8
1146.35344856378	-0.367273331020114	0.126088118036434	-2.91283061988432	0.00358168820354866	0.0471698347635476	Setd1b
634.863658997659	-0.367238978823962	0.111331503774888	-3.29860790856214	0.000971655263098322	0.0184380231785179	Gm6969
3477.32623059954	-0.366958302657378	0.116345358247891	-3.15404334288541	0.00161025168705515	0.0268018528536228	Galm
664.339321802751	-0.36629551607769	0.0962447582968561	-3.80587496461774	0.000141303759287725	0.00414825672026203	Plcl2
1085.5418306644	-0.365989518326561	0.0732648982976155	-4.99542791747071	5.87054486583704e-07	5.16108327354014e-05	Akap7
4061.1895460457	-0.363999617255883	0.0795587244640593	-4.57523193977701	4.75692686984347e-06	0.000294466244587164	Adcy6
2277.81425978948	-0.363668878167356	0.121391547270103	-2.99583361729604	0.00273695726711775	0.0390305692070079	Luc7l2
1049.50614520237	-0.362563419505604	0.111040728478859	-3.26513905728413	0.00109410349024511	0.0202274524460528	Use1
681.391520026778	-0.361936408657726	0.11771991951891	-3.07455535254241	0.00210816597253865	0.0324746418834536	Pxylp1
1094.09070790862	-0.361177353779156	0.0869022289614426	-4.15613452146786	3.23677289444404e-05	0.00134078652630003	Zkscan17
1602.9491636968	-0.360986404146957	0.073334458847025	-4.92246632514152	8.54602737037364e-07	6.85673496978328e-05	Csrp2
1848.77299378043	-0.360690708530587	0.115454192277464	-3.1241023077253	0.00178348433089831	0.0287865517784055	Hnf1a
618.73119131464	-0.359501337881727	0.109123993982067	-3.29442980194444	0.000986215743011678	0.0186714476523448	Timeless
714.467173993125	-0.358521580654232	0.122772945330079	-2.92020020934039	0.00349806576981717	0.046326947951553	Bicral
7508.24973230576	-0.356516160881654	0.0954244143472415	-3.73611054697513	0.000186888533456559	0.00510628765562373	Klf5
32926.8556432088	-0.354860686321496	0.100975660494305	-3.51431904069108	0.000440882946906213	0.0100232645756065	Pabpc1
15442.099836142	-0.354382048679076	0.111136338285107	-3.18871445782164	0.00142906962763771	0.0245623729594403	Rplp1
423.81249705897	-0.353008715691079	0.118700579731247	-2.97394264198486	0.00294000025957144	0.0407996005795103	Fbxo31
711.937334672374	-0.352948660017846	0.0888143764493011	-3.97400369318951	7.06744662380245e-05	0.00241167754705363	Dgcr8
754.012543589737	-0.350143711143553	0.112624192335163	-3.10895646737733	0.00187749379133159	0.0298951997910679	Ascc1
4688.70132953113	-0.349968423560533	0.0748338926944597	-4.67660322027378	2.91665820401128e-06	0.00019205787568087	Eif3h
1438.13257540311	-0.349692180264218	0.0652456511972628	-5.35962434043249	8.33951800382535e-08	1.00609893114763e-05	2010300C02Rik
2920.09589071174	-0.348754181270285	0.0830673700609063	-4.19844977654371	2.68748440405304e-05	0.00117199847573057	Igf2bp2
1215.08752930953	-0.348203445040651	0.115299370734987	-3.01999432278767	0.00252779423689039	0.0370384602369897	Hnrnpr
973.895441018436	-0.347928340958344	0.114672692152022	-3.03409935206801	0.00241254964731557	0.0359230815953439	Smad5
604.13641413395	-0.347521469761818	0.0947688857230048	-3.66704184723213	0.000245372651273919	0.00628762663605477	Fam172a
552.995106589913	-0.346674963605817	0.111466922508012	-3.11011514273122	0.00187014426867717	0.0298068895590128	Btbd6
1096.00714832987	-0.345762776116371	0.106684071623923	-3.2409971878017	0.00119112358944108	0.0214454146909392	Pfdn5
2375.70087673683	-0.345736826093189	0.0812993153137471	-4.2526413015772	2.11263827995141e-05	0.000961919710496887	Arrb1
870.852792852881	-0.344779769258903	0.0992160345526814	-3.47504081183403	0.000510775635721639	0.0112411447499431	Ift46
679.030017895353	-0.344555375886351	0.115105778696747	-2.99338034795024	0.00275905670108987	0.0392626318907855	Sesn1
19437.4498158022	-0.343333112324006	0.109819229425307	-3.12634785474907	0.00176992060496268	0.0286515648960071	Rplp0
2121.87355949468	-0.342848821311402	0.0988147097144404	-3.46961320133594	0.000521208376986542	0.0113826011044119	Wiz
2045.38483375177	-0.34157639037493	0.0985113697980004	-3.46738037523323	0.000525557609197385	0.011443809351445	Mlxip
1206.00905655628	-0.341311379774405	0.103728467419957	-3.29043114454363	0.00100033980583997	0.0188955614981977	Tfam
612.177684134516	-0.340228195015352	0.113031222720629	-3.01003728727478	0.00261215619631637	0.0377824835389647	Mre11a
958.101300139836	-0.336506369045827	0.10110320775015	-3.32834512904293	0.000873635636686893	0.0170356990324283	Wdr13
55241.5930264653	-0.336019282944517	0.0863207644341399	-3.89268196530963	9.91420853548415e-05	0.00313326918051744	Pigr
1322.69822922549	-0.335859790411687	0.0838559556871154	-4.00519900655419	6.1965291159573e-05	0.00216524805980005	Tomm20
2493.29992010751	-0.335465622101518	0.115217445525592	-2.91158704804823	0.00359597694639822	0.0472699911434573	Dnm1
2961.71959433292	-0.327375002517389	0.0996788536147742	-3.28429742764282	0.00102236965330453	0.0192019609429742	Eif3k
1615.53994392016	-0.326918208547004	0.100709652772083	-3.24614572236541	0.00116978944802032	0.0211766484084117	Sbf2
1125.02057439615	-0.326487957257566	0.108948757743293	-2.99671115137305	0.00272909165319088	0.0389520093643686	Fchsd2
1493.69552748928	-0.326320417208103	0.0778084346916887	-4.19389515418384	2.74204759017069e-05	0.00118640216152726	Ano9
1603.42276898897	-0.325362687086245	0.105211875737239	-3.09245210967268	0.00198510260984108	0.0312176745342087	Slc30a4
1260.57228830626	-0.323746406943404	0.1038189467769	-3.1183749883257	0.0018185126947268	0.0292274661671431	Mocs2
525.84750359074	-0.323625988381473	0.107385995155747	-3.01367033859585	0.00258108101259834	0.0376523450805167	Auh
1696.10580822686	-0.323434668085669	0.0932305152021702	-3.46919318620413	0.000522023937387717	0.0113826011044119	Carhsp1
703.979238959301	-0.322695261386554	0.0953415614790821	-3.38462320503691	0.000712760232959373	0.0146341628948478	E2f6
1450.54698234404	-0.322320292935915	0.107955980206637	-2.98566408566683	0.00282963284353092	0.039836602757989	Rbm33
1486.8990993812	-0.321503133098357	0.0860837106408398	-3.7347731725894	0.000187884452034237	0.00512434690300638	Wee1
2318.06827772845	-0.320795397395919	0.108694099769111	-2.95135980772973	0.00316378130775944	0.0432156838468165	Gm8730
1701.39038966154	-0.3206314405598	0.0924178367519444	-3.46936751419963	0.000521685293382823	0.0113826011044119	Mdc1
409.970919315052	-0.318970252753802	0.105067355123009	-3.03586449264247	0.00239847130387261	0.0358102382207827	Fance
699.528342795298	-0.315803445466376	0.104617366727457	-3.01865221181764	0.00253901820795067	0.0371370733991227	Sh2b3
1479.55041135721	-0.314374118975771	0.0756640558095315	-4.15486740186308	3.25476237864869e-05	0.00134151402978318	Igbp1
812.634353752072	-0.313775293557222	0.104553345044861	-3.00110238866665	0.00269004096606847	0.0384943697724499	Casp9
1567.68930756591	-0.313370514526844	0.107612514169592	-2.91202670010095	0.00359091939376766	0.0472537545702164	Mtss1
1302.1910599162	-0.312361589255943	0.0966572856326049	-3.23164040053051	0.00123081841369631	0.0219923964773758	Pnpo
1515.39484285521	-0.311897632970908	0.0869098668302208	-3.58874825547947	0.000332269497432014	0.00798219513598304	Zfp740
1135.41440614876	-0.308850246080464	0.0868312297069648	-3.55690282312898	0.000375252888341672	0.00878473160642891	Morc2a
496.761336619917	-0.308580648290887	0.102427911540202	-3.01266172130993	0.0025896741153495	0.0377111310823759	Dusp12
747.988250425427	-0.304430419846929	0.092836265226545	-3.27921873099955	0.00104094919456263	0.019396627156405	Taf4
1241.80565478888	-0.302268799586355	0.0879529862358145	-3.43670877502589	0.00058882835389267	0.0125252960529447	Ubr2
1975.32570577103	-0.301982901267698	0.0940258533184024	-3.21170072496002	0.00131951755272628	0.0231016251885773	Irf2
586.64572642863	-0.301382526448688	0.0902476662381489	-3.33950493138946	0.000839278608358192	0.0166652548419514	Tmem186
2977.77203786227	-0.300793660796325	0.092499654229103	-3.25183551552873	0.0011466235637249	0.0208945912472383	Lgr4
453.702490385505	-0.300293014811048	0.102351648582527	-2.93393432318698	0.00334695021439733	0.0450108975944337	D230025D16Rik
2511.98047954364	-0.299807610961152	0.099051751223234	-3.02677749013717	0.00247175833910267	0.0365086879612949	Cryl1
1073.03305049999	-0.298757270886823	0.0942686156568971	-3.16921245533284	0.00152852619520144	0.0258962873694413	2310022B05Rik
1216.78625080919	-0.297957089149611	0.0822916295876583	-3.6207460059133	0.000293754789574092	0.00722496899119137	Farp1
5939.45882437658	-0.297950972551642	0.0801417707282669	-3.71779871899625	0.000200966286969143	0.00541854941439804	Zfp36l2
546.591289213549	-0.297512217957013	0.0975516779224993	-3.04979088307813	0.00229000754171932	0.0346287691212598	Wdhd1
5092.88177308446	-0.297350312466244	0.102208300296057	-2.90925797224822	0.00362287778760144	0.047485268892527	Kcnq1
1191.30008433598	-0.294157019277775	0.0891014144291522	-3.3013731730563	0.000962128218242541	0.0183203400819271	Mepce
2656.06554331636	-0.293750107139381	0.0720283668348192	-4.07825583235881	4.53748215664405e-05	0.00170444329738666	Dcaf8
5703.16392273534	-0.293071283778687	0.0832462866127329	-3.52053281538038	0.000430680697826318	0.0098183318257564	Hnrnpul1
1746.9863593621	-0.291160467381316	0.0958947152200381	-3.03625144214908	0.00239539515355432	0.0358037453452208	Nfix
1650.10597374568	-0.289485888825167	0.0961162283631331	-3.01183154764949	0.00259676655156258	0.0377478958348517	Ctdspl
1276.65571817666	-0.280857114304859	0.0862228536555604	-3.25733958454699	0.00112461803749009	0.0206300631782865	Arhgef26
874.469706357989	-0.280260368314303	0.0958550591457447	-2.92379318120472	0.00345794415087296	0.0459798076634177	Tmem245
2632.22460983049	-0.279012830210521	0.0769688846410434	-3.62500809920452	0.000288952395988188	0.0071174444126569	Ccdc88c
494.224965312013	-0.27787567725785	0.0902121524528083	-3.08024661536828	0.00206829258544531	0.0321365542452648	Zfp787
2060.17166684522	-0.276537590900693	0.0706631641602972	-3.91346176168076	9.0982313571539e-05	0.00295433335699489	Usp3
7890.72739448484	-0.275456523726275	0.0951025150188475	-2.89641681580855	0.00377450695342937	0.0487383210361568	Hadha
1872.86558785683	-0.273580004937049	0.0712183240850995	-3.84142716711707	0.000122321032257357	0.003675858220272	Cdip1
6100.93377204237	-0.273218057661014	0.0782976876950821	-3.48947798720466	0.000483964916184452	0.0107605720427707	Rpl7
1434.10485902995	-0.273162936414768	0.083761442135192	-3.26120144844067	0.00110941192176573	0.020445195358207	Prkag2
3900.60032752141	-0.272001859541795	0.0858540117984626	-3.16819044147062	0.00153391005171122	0.0258962873694413	Cdx2
3913.59150244221	-0.270228347542297	0.0878216139730212	-3.07701413487244	0.00209085386001625	0.0322986002644093	Fus
1719.19370631879	-0.265509440997518	0.0832574744188382	-3.18901627572603	0.00142757839748024	0.0245623729594403	Ndufb11
746.495142260739	-0.265437864110251	0.0884855742580193	-2.99978687301331	0.00270168576029465	0.0385941765308124	Plp2
2251.90047408277	-0.260196475274223	0.0844095263798286	-3.08254869365553	0.00205236149828592	0.0320013498525186	Acvr1b
879.803807531137	-0.259814294908836	0.0819960934585791	-3.1686179664167	0.00153165577593805	0.0258962873694413	Zfp282
1172.874526505	-0.257845797944443	0.0881157442392225	-2.9262171042263	0.00343111401994064	0.0457334294528863	Kansl3
1897.1086640904	-0.256655501616867	0.087455332304758	-2.93470386371059	0.00333866155553586	0.0449359920113165	Mgat4b
2639.73529762819	-0.255668611841769	0.0681157108757171	-3.75344554956284	0.000174420433285816	0.00481272274014685	Rtcb
677.587023970825	-0.245823210005346	0.0844667077293841	-2.91029704617965	0.00361085394512505	0.0473652333373229	Orc5
3026.23973011214	-0.243966347941166	0.0712706065967736	-3.42309908096405	0.000619115059540096	0.0130686254202793	Oxa1l
5491.10006266109	-0.240641039635199	0.0777308000607643	-3.09582610042716	0.00196265428854301	0.0309455306521884	Dgkz
998.262959597945	-0.239720806581398	0.0826961549239116	-2.89881442253227	0.00374576526575638	0.0485568692646443	2210016L21Rik
1322.10139364863	-0.228982928194195	0.0760417675083483	-3.01127835000753	0.0026015025495971	0.0377824835389647	Rprd1b
2340.77703560742	-0.221535905906361	0.0765345155316261	-2.89458820464887	0.00379656228376649	0.0488323590864533	Med25
4011.58645520068	-0.221498157929618	0.0756043663152471	-2.92970060758182	0.00339288730087258	0.0454806498855004	Srrm1
2525.41460419012	-0.198962004014536	0.0612151953643549	-3.25020614294061	0.00115321381708726	0.020968446610361	Ubtf
3656.56779257151	-0.179263767035347	0.0555847293702906	-3.22505423820883	0.00125948804955908	0.0224077701648143	Ppp2r5c

## Sheet: Cdk19 KO norm
baseMean	log2FoldChange	lfcSE	stat	pvalue	padj	symbol
146.78807648557	7.34188338463299	1.45124752960873	5.05901525056339	4.21427164467026e-07	0.000265558417078856	Ifi27l2a
118.184032347481	7.09212184219653	1.34501649120697	5.27288839100577	1.34293238643814e-07	0.000129441895397806	Ifi44
254.69381715538	6.58461639230543	1.00672839322213	6.54060860569427	6.12689846528246e-11	9.44890281315861e-07	Oas2
35.272339690377	5.23257030167056	0.941419721418902	5.558169414365	2.72618711468313e-08	3.82211433478574e-05	Apol9b
61.0344543329797	5.11210083545918	1.06470429444515	4.80142783506217	1.57538282046852e-06	0.000652784191902535	Usp18
224.651805981043	4.77984954888183	0.997452480729765	4.79205740747143	1.6507964909998e-06	0.000652784191902535	Oas3
58.4181121032765	4.40487202141292	1.01641216373155	4.33374587454889	1.46593385583507e-05	0.00370616916798172	Apol9a
71.0774177437476	4.16879349633606	1.19308596306005	3.49412668106819	0.000475615275344242	0.0336039709731234	Trim30a
25.4212171120526	4.16496758909997	0.973294324591681	4.27924779161459	1.8752599828285e-05	0.00431645663510167	Gbp3
754.786897266284	3.92227052716307	0.82773767702958	4.73854294181526	2.15260416543238e-06	0.000790415748554717	Oasl2
20.3407583509935	3.8539208476901	1.05089295115444	3.66728204186397	0.000245142353036543	0.0222387374619386	Zbp1
82.0511069050011	3.70203693914471	0.890569217838145	4.15693341403759	3.22547949500669e-05	0.00565265281499922	Ifit3
53.9047471733531	3.63070928460031	1.01374351931753	3.58148704816834	0.000341644077597495	0.0272996630295781	Isg15
32.8721970566746	3.51752825097669	0.557970816329582	6.30414377962548	2.89791389095145e-10	1.48972093420844e-06	Gif
287.278197137372	3.46101160848873	0.801931393607098	4.31584501626885	1.58993506436444e-05	0.00383124665041069	Rtp4
41.0443841505598	3.44431365838678	0.662112495324102	5.20200673255804	1.97148082144944e-07	0.000157596425329689	Mx2
18.0739317576941	3.33908291242877	0.758231509023055	4.4037775701659	1.0638201838203e-05	0.00303819164349569	Gm21887
17.9047070522049	3.33476460407413	0.979667128000771	3.40397723753318	0.000664122874544515	0.0395447991167008	Gm5431
254.33016234812	3.03381603504211	0.867036689037628	3.49906304242963	0.000466896175496383	0.033181902389425	Sp100
270.049732250964	2.83898797030578	0.72785643144419	3.90047796194196	9.60029654139669e-05	0.0126327050747837	Ifit1
894.383763640148	2.72936223496388	0.7407006071149	3.6848386632151	0.000228847554707718	0.0214146054149901	Irf7
423.98220716693	2.7026303699352	0.734678061629273	3.67865941708081	0.00023446311957685	0.021652037306073	Xaf1
30.9903527764984	2.67667587033449	0.70884899706194	3.77608754675376	0.000159311016422137	0.0173020739102971	Ifit3b
272.180970125532	2.29639904009345	0.688017851400146	3.33770269974853	0.000844740817312436	0.0447683604281526	Oas1a
14.0166243094727	2.14469298637404	0.616405441592046	3.47935440160091	0.000502623406801904	0.03414739286211	Prr18
127.527170766127	2.04652075397695	0.486043018284509	4.21057535442059	2.5472114184286e-05	0.00484976475246986	Irgm2
99.0374785225699	2.00723791556511	0.551880787918122	3.63708605102395	0.000275739832180912	0.0238853986690327	Igtp
273.440940279497	1.96478583526042	0.533283362749475	3.68431864277647	0.000229315229075709	0.0214146054149901	Tnfrsf19
200.084565416027	1.95018243257156	0.565366692880484	3.44941160689106	0.00056180962965623	0.0365579245086852	Bst2
75.1860689196553	1.84416192712351	0.472028264620311	3.90688877202495	9.349216388797e-05	0.0125377056650458	Mamld1
26.2051351095885	1.84404257383201	0.437369538343189	4.21621172068241	2.48440524858844e-05	0.00484976475246986	Gper1
67.6141299820429	1.72798609121654	0.502603444671	3.43807052963528	0.000585875078156821	0.0372655978947811	Oas1b
176.132395657179	1.60608212721012	0.450968227996176	3.56140860376475	0.000368870513514932	0.0285865379870717	Cmpk2
204.049033551355	1.55236523442176	0.337015172658176	4.60621764348952	4.1005920902273e-06	0.00143725752762467	Pnliprp1
1929.91468074555	1.53126088525564	0.400514547329522	3.8232341258651	0.000131712604824934	0.0155058915390086	Rnf213
3792.64041413814	1.49957289772092	0.445011006499513	3.36974339020659	0.000752382132694233	0.0421935900014926	Pnliprp2
56.0425014947279	1.48271894435158	0.386306549104577	3.83819261617072	0.00012394324324045	0.015050808639797	Nrp2
273.832399826428	1.37668761927602	0.330593590593269	4.16429010860579	3.12322788881614e-05	0.00553637017256581	A930037H05Rik
544.43027373827	1.34284466410953	0.306152927964418	4.38618919321782	1.15353796714663e-05	0.00323452045987914	Irgm1
735.768972129062	1.33358055345072	0.308836920521771	4.31807360077829	1.57396947788133e-05	0.00383124665041069	Irf9
57.3921252341722	1.323900991682	0.334435716353471	3.95861125754508	7.53868225067908e-05	0.0108655661373806	Nanos1
583.455826449475	1.29568669931292	0.273134808375352	4.74376263874922	2.09784646318253e-06	0.000789097272078072	Ifi27
193.40164505499	1.25145768739631	0.373746991754542	3.34840872302781	0.000812770487294249	0.0441357269544081	Stat1
262.281663418725	1.22102104695319	0.321567762427195	3.79708786022863	0.000146405909051912	0.0166019994808719	Tmed6
84.0329007795737	1.18492707253049	0.276836053345854	4.28024839326168	1.86684835988235e-05	0.00431645663510167	Grk5
662.923027681722	1.17461933843609	0.334014516332072	3.51667152474386	0.000436994208383718	0.0320920222937795	Ddx58
88.283386095555	1.12071486498898	0.330186443744162	3.39418799960588	0.000688324223010258	0.0400578723292989	Golga7b
668.655683919536	1.10902721948284	0.321138390421099	3.45342460622228	0.000553517003541298	0.0363248477813357	Parp14
149.374637500479	1.06708630754084	0.252960888877198	4.21838455848748	2.46058896162689e-05	0.00484976475246986	Gm12523
212.532729075479	1.04474421256558	0.305665265404698	3.41793566626665	0.000630980195925697	0.0383109314234886	Ret
571.651986067091	1.0387219509557	0.266558535601364	3.89678743024421	9.74771043897847e-05	0.0126327050747837	Stat2
303.250851737156	1.03154895462454	0.278517704279577	3.70371053176952	0.000212468693106937	0.0206081269502842	Rcor2
2871.5432548682	1.02545936941828	0.275809966884661	3.71799243153206	0.000200812284986279	0.0196609442369398	Ifi27l2b
41.6246263478668	0.998663083645276	0.295758256204564	3.37661946097809	0.000733824980333698	0.0419588896207856	Kctd1
393.96435749166	0.995049202267719	0.200485618434938	4.96319491660013	6.93429282984931e-07	0.000368760910420469	Tmem173
1137.15782936351	0.92016280708579	0.250549044602039	3.6725855752008	0.000240108706267384	0.0219583280015225	Helz2
101.091802702328	0.911154267632008	0.247381873139483	3.68318929786042	0.000230333983452437	0.0214146054149901	Kcnk16
146.351859373071	0.901954225109948	0.273681035458303	3.29564020977758	0.000981976884397855	0.0499833150270374	Fgd2
29178.6910465705	0.877609864212112	0.221838854736424	3.95606921634552	7.61930932996333e-05	0.0108800915265458	Olfm4
293.599446618289	0.853983464463898	0.196574900807583	4.34431588649163	1.39710359137925e-05	0.00364177067049903	Prox1
1364.67877886235	0.847579858114631	0.24440369165784	3.46795030944632	0.000524444253871535	0.0349806206219668	Adar
889.35720384322	0.830612225748341	0.238040889289496	3.48936784863958	0.000484164386820445	0.0337615948875208	Parp9
1442.87397013924	0.801618457982813	0.210253230098068	3.81263325946962	0.000137494054089949	0.0160638886528424	Neurog3
214.671026291427	0.798208641601852	0.235617942329831	3.38772435455902	0.000704750523060023	0.0408596337091416	Tdrkh
85.411402530411	0.767849566240394	0.215431438674331	3.56424099920326	0.000364910567666728	0.0285865379870717	Tulp3
393.264715176808	0.759860460389918	0.221212513951098	3.43497954441175	0.000592598558624496	0.0372655978947811	Cacna1a
460.502425027679	0.755657714786201	0.145449969191904	5.19531024299635	2.0437871265684e-07	0.000157596425329689	Dmpk
505.386075080572	0.731508067612218	0.173716241009643	4.21093654433619	2.54314179694448e-05	0.00484976475246986	Tmem132a
430.16154600642	0.730628263082354	0.173223868572643	4.21782672966894	2.46668246740345e-05	0.00484976475246986	Chrm3
122.220680655868	0.725834728759658	0.204306238005512	3.55268021106667	0.000381327725084002	0.0291174558597985	Sfxn2
716.003499658619	0.721928021269434	0.149933035150856	4.81500304814786	1.47197643278606e-06	0.000652784191902535	Cachd1
1022.40576072597	0.709813456730948	0.121975212320768	5.81932544511008	5.90855917703679e-09	1.51869666047102e-05	Adra2a
826.345216999467	0.683902562919638	0.161985619065284	4.22199555038283	2.42148891359983e-05	0.00484976475246986	Zfyve27
463.956655485806	0.679234315055645	0.173547663565602	3.91381999100719	9.08473715917992e-05	0.012398656324679	Sufu
778.143429555428	0.668185738541012	0.186996877159854	3.57324543965414	0.000352583994776049	0.0280286101414239	Snhg1
374.341847972537	0.646349420898399	0.183217880337635	3.52776388258233	0.000419085805948371	0.0315275185333453	Tns2
993.209082298391	0.641334286700257	0.166199704986104	3.85881723889871	0.0001139370998255	0.0140571036280709	Ttc9c
236.846737621336	0.636602426342206	0.193489693169957	3.29011026847321	0.00100148128280084	0.0499833150270374	Evl
561.787697410334	0.632481914004608	0.186295843399253	3.39504039630733	0.000686184752828084	0.0400578723292989	Kank1
1303.04831857598	0.626107734304844	0.154235877271739	4.059416948767	4.91954012595288e-05	0.00766355028509549	Men1
1515.78503228483	0.614602343692824	0.148038924775899	4.15162663889385	3.3012050929888e-05	0.00572035785888465	Mxi1
729.817605156201	0.598491603119222	0.140099011913087	4.27191880190067	1.93798147715678e-05	0.00436098206089666	Eml3
204.670494895047	0.581234363532966	0.173928369161904	3.34180310166604	0.000832360829059436	0.0444175387742374	Zdhhc24
544.592435697949	0.572902499291232	0.146507429602043	3.91039895278624	9.21438020937923e-05	0.0124652782095655	Kif12
953.551543294729	0.566166460714672	0.170923220806858	3.31240224728994	0.000924984449809796	0.0480306740234568	Tle4
307.185063017231	0.564050891284883	0.133572276434115	4.22281409243708	2.41270824249487e-05	0.00484976475246986	Fbxw4
419.757128292881	0.552144552632289	0.109228324722235	5.05495762236012	4.30486345932525e-07	0.000265558417078856	Fgfr3
1253.63650162198	0.550257488767262	0.160173775277647	3.43537815608978	0.000591727486450995	0.0372655978947811	Pdcd11
757.26333379274	0.545412455256551	0.119891755733335	4.54920734057533	5.38483662945739e-06	0.00173010313540608	Tut1
3649.62091960714	0.542720686740992	0.164944567756907	3.29032167667896	0.00100072908880758	0.0499833150270374	Tnks2
3839.85743842816	0.537982212284047	0.152794349852144	3.52095619245503	0.000429993648360761	0.0319851893117401	Soat1
239.880266195414	0.535144566270701	0.147100576937337	3.63795015228706	0.000274816595800767	0.0238853986690327	Tctn3
911.801820040705	0.529632871829954	0.148705177766808	3.5616303331448	0.000368559072140112	0.0285865379870717	Taf6l
14717.1408774634	0.529330298840722	0.141512823683021	3.74051117816988	0.000183646378148578	0.0186273472818242	Plcb3
675.252313226507	0.528887069977735	0.152358196490046	3.47133979111054	0.00051786824615522	0.0349806206219668	Vegfb
1574.18444476076	0.526708538512954	0.140024623677321	3.76154225364478	0.000168868886298889	0.017960661824148	Trim8
1691.28107896116	0.525423891727556	0.146020815376419	3.59828076821166	0.000320327706308995	0.0260004941405122	Dtx4
1266.90731527967	0.518703140990607	0.14314046140139	3.62373528709031	0.000290378802533524	0.0246056147949011	Mms19
232.994705663222	0.516926558607731	0.157001164690376	3.29250142587902	0.000993003942999385	0.0499833150270374	Rogdi
395.905221555345	0.516437167596652	0.15383051030973	3.35718295776846	0.000787409898147272	0.0432981594014071	Ap5b1
1644.40499669638	0.516098797491864	0.154815748200577	3.33363242105843	0.0008571985726957	0.0452730013291544	Zc3hav1
695.925804055259	0.51584527823872	0.143954342111808	3.58339505895603	0.000339157058118287	0.027242084116147	Dach1
197.349996507286	0.515673560622941	0.15565800826035	3.31286238585577	0.00092346405510232	0.0480306740234568	Tmem138
4963.91253668174	0.513938094192298	0.149354347485912	3.4410655119415	0.000579428224457734	0.0372655978947811	Lgr5
4662.02756451446	0.509468442716615	0.145035182843838	3.51272313880674	0.000443539392343482	0.0323377630431826	Add3
277.009734802084	0.506877184401278	0.151050987306828	3.35566945598088	0.000791731354636027	0.0432981594014071	Gm17018
266.214803069085	0.50557061890974	0.132199509076354	3.82430027495594	0.000131144005947469	0.0155058915390086	Cyb561a3
2915.36007084786	0.501398563677007	0.147616164122011	3.39663726299365	0.000682193330043241	0.0400578723292989	Kdm2a
531.009031444309	0.499587306680733	0.14321370208238	3.48840438740531	0.000485912571913276	0.0337615948875208	B3gat3
3306.43087040416	0.499190209517902	0.145000057072485	3.44268974506927	0.000575959662464737	0.0372655978947811	Mark2
5222.06878267212	0.498995155404098	0.122455770747652	4.07490110394544	4.60339057976486e-05	0.00739515515845142	Sf3b2
2085.14813651702	0.496844178014137	0.137242558897006	3.62019028213395	0.000294386442870685	0.0248088946554738	Emp2
1444.27941788671	0.496280777467266	0.131912431430686	3.76219869564029	0.000168426154678158	0.017960661824148	Wbp1l
1483.76964524598	0.493654876252904	0.1270798041609	3.88460526448303	0.000102496278347212	0.0131724800389225	Hif1an
5782.43082975348	0.492787195211837	0.13117869021372	3.75661012020302	0.000172230502891324	0.0180318536678973	Ganab
1151.78146995686	0.490206300882699	0.142006902693604	3.45198924548319	0.000556469905819063	0.0363638935912779	Tmem109
2223.86516126356	0.487362570685556	0.125638773647343	3.87907774437166	0.000104853242408	0.0133640223505469	Nxf1
407.115767472977	0.483468772908331	0.143454290781062	3.37019388040608	0.000751153132786464	0.0421935900014926	Snx15
1746.9863593621	0.481404298510864	0.094855503848488	5.07513300735619	3.87225040891092e-07	0.000259642807853149	Nfix
828.851300457551	0.479848893551175	0.145358918079724	3.30113143307791	0.000962957610526993	0.049502440898491	Lrfn4
787.567301365808	0.477809800157676	0.122393352000029	3.90388687252852	9.46600408173882e-05	0.0125848892197048	Hipk2
623.87599415638	0.474784032329688	0.0980773402473854	4.84091464075307	1.2924288293361e-06	0.000622869918938165	Nhlrc2
843.889022356152	0.471401273631955	0.142766253632634	3.30190967148976	0.000960289894094292	0.049502440898491	Vti1a
3242.82600470721	0.464977206589935	0.106322837341569	4.37325807151071	1.22405880085233e-05	0.00337097050477582	Coro1b
4238.92050244902	0.464627008487497	0.137961203907766	3.36780917625309	0.000757680187495989	0.0423367530853737	Prpf19
2914.87108619229	0.463827003826384	0.120053076961584	3.86351616772643	0.00011176649219908	0.0140135190462944	Lrp5
3055.02957326718	0.461046095367861	0.121812277754548	3.78489019224212	0.000153776461814667	0.0168464213018944	Mta2
602.989343662958	0.457800715422575	0.12096756357678	3.78449149413512	0.000154023174916814	0.0168464213018944	Fam241b
1276.58943262794	0.456967089886771	0.128627453944357	3.55264040353663	0.000381385428847056	0.0291174558597985	Syvn1
1663.75361058906	0.456735335694241	0.136001467102493	3.35831182872488	0.000784200932448197	0.0432981594014071	Rela
658.462555396037	0.454640127430782	0.119951337336896	3.79020474072646	0.000150523162082445	0.0168464213018944	Pla2g16
13105.2612521546	0.453629475968859	0.128889908382326	3.51951119883846	0.000432342783384562	0.0319851893117401	Ddb1
785.802445184286	0.448773267778629	0.133704780345976	3.35644893636097	0.000789502986006722	0.0432981594014071	B3galnt2
777.41754700702	0.439390573413139	0.112152751982541	3.91778681883383	8.9365683692618e-05	0.0123053354813175	Pi4k2a
1614.99925171733	0.436727572118219	0.116449598359315	3.75035704949931	0.000176582950672162	0.0182236806745666	Grk2
2094.36313343944	0.435278276954401	0.116417649590183	3.73893716705911	0.000184799904948716	0.0186273472818242	Prdx3
965.766834484443	0.433716961622775	0.131657192220268	3.29428992300815	0.000986706690802755	0.0499833150270374	Scyl1
3733.38439759954	0.426488391776463	0.0998866321671421	4.26972441179929	1.9571464277783e-05	0.00436098206089666	Axin2
956.131098983131	0.420498870856365	0.116466163839702	3.61048099287548	0.000305629699465946	0.0252531510332903	Zbtb38
308.903234513792	0.411572671411832	0.119018259144598	3.45806327844035	0.000544073577858544	0.0358577039219422	Slain1
332.38182889497	0.411529878262812	0.123118243349004	3.34255807318698	0.00083009983768732	0.0444175387742374	Zfhx2
2729.13408112719	0.405639216895943	0.0890622544697316	4.55455814936508	5.24958023530319e-06	0.00173010313540608	Prkcsh
2006.34698216521	0.405018590386531	0.107596911614497	3.76422133599568	0.000167068857812798	0.017960661824148	Dpp3
2386.93035576132	0.399721233695823	0.116751473246824	3.4236932740949	0.000617763049351516	0.037806118044044	Actr1a
1002.89206637438	0.398155728940451	0.107111205797267	3.71721824973246	0.000201428426237615	0.0196609442369398	Tbc1d9
1484.39530619128	0.394812818895309	0.105745483733092	3.73361400371329	0.000188751697723566	0.0189021343006029	Drap1
337.596854647692	0.379861823439881	0.113648290610288	3.34243323326759	0.000830473315130149	0.0444175387742374	9330121J05Rik
890.916897466329	0.357125291560371	0.105607153321283	3.3816392197781	0.000720547104219431	0.0416190166339778	Dock9
721.907054218148	0.355931752862808	0.0838574522120629	4.24448565361502	2.19095383498914e-05	0.0047138678809252	Dennd4c
647.911330826594	0.350197232809247	0.105872395601973	3.30772937381915	0.0009405565262193	0.0486753783468257	Acot7
3949.118187679	0.348764275323748	0.0906630616182644	3.84681775685246	0.000119661908516481	0.0146462377233426	Sort1
902.892912968792	0.322304784159238	0.0905890105247261	3.55787950759508	0.000373860727925524	0.0288284007303371	Triobp
1513.15424288807	0.322301304541097	0.0873072828637276	3.69157410435229	0.000222870440419104	0.0212167156305149	Rap1gap2
855.316104839192	0.321547457575386	0.0952930662350816	3.37430067348395	0.000740034883728031	0.0419588896207856	Rtn4rl1
3310.74352626339	0.303155682291396	0.0783703661537836	3.86824379123767	0.000109622036960079	0.0138573037212979	Gtf2i
1276.65571817666	0.289709046319522	0.0850015589562801	3.40827921130872	0.000653739651903795	0.039381079747835	Arhgef26
1879.49414833305	0.275948246468593	0.0836230705123549	3.29990569322402	0.000967173235174845	0.0495539722022142	Ankfy1
2431.16146164918	0.243032584771006	0.0707655968673911	3.4343324373626	0.000594015201192511	0.0372655978947811	Inppl1
7.9719841669255	-6.77632542077861	1.67187351517255	-4.05313282331603	5.05362905744893e-05	0.00773156033539432	Shroom1
18.4231417261398	-6.69861935130034	1.30752190494642	-5.12314120777567	3.00487141183598e-07	0.000210641485969702	Rab38
81.5623217586718	-6.51215233893272	1.43120788792221	-4.55010931248212	5.36180536714113e-06	0.00173010313540608	Itpripl2
22.3039022979362	-6.48637701352707	1.49831093352596	-4.32912613022368	1.49702180781145e-05	0.00372372101936584	Dlk1
78.8068043164112	-5.70034134496144	1.40013605003886	-4.07127674828689	4.67561602914994e-05	0.00743374746407736	Pm20d1
13.7977026705794	-5.47078273136254	1.55819686397229	-3.5109701847403	0.000446474471116856	0.0323377630431826	Slc5a8
49.9577583894553	-5.04354351983743	1.28374306037276	-3.92877957865878	8.5378051101088e-05	0.0118621649016304	Gramd1a
133.367436310935	-4.98623121533458	0.959221643170375	-5.19820549383594	2.01221612702945e-07	0.000157596425329689	Smoc1
29.7127531096519	-4.80142307595142	1.31445719155824	-3.65278010329077	0.000259416373776254	0.0229926397492953	Lrrn1
13.6675899456047	-4.16719573733937	1.25148095215848	-3.32981155658186	0.000869047781107868	0.045586581225325	Gas7
20.3189539192596	-4.03543190699762	1.00651964458577	-4.00929274327119	6.09008788065387e-05	0.00903089762456192	2610524H06Rik
913.131613579327	-3.73820433057006	0.768842608122041	-4.86211910094436	1.1613570697435e-06	0.00057775641063175	S100a6
256.722492645102	-3.55146126186837	1.02431233026584	-3.46716636804194	0.000525976236591111	0.0349806206219668	Afp
12.0902840195141	-3.41368383029317	0.986176690856104	-3.46153368047032	0.000537106909464784	0.0355504839389094	Pex5l
31.9615920132292	-2.88473882865342	0.690241809887172	-4.17931627341578	2.92386823489636e-05	0.00534601112275536	Zfp182
53.995022956096	-2.70901255767813	0.777740251070768	-3.48318420442873	0.000495487309271439	0.0338878330020158	Tmprss15
16.4475939754954	-2.53995152212162	0.702770444056504	-3.61419798399689	0.0003012787805173	0.0251478616945723	Slc8a3
11.4558195416218	-2.44362607255222	0.704509700930828	-3.46854850873394	0.000523278047824224	0.0349806206219668	Psg25
97.5444577050381	-2.38464225521237	0.432016505747341	-5.51979432148595	3.39396682611425e-08	4.36181303269449e-05	Gstp2
32.3338911649914	-2.36161391194589	0.699639856526748	-3.37547080818088	0.000736895091887143	0.0419588896207856	Pmp22
41.3273396366723	-2.3372747298149	0.670232353601329	-3.48726037657855	0.000487996005987654	0.0337615948875208	H2-M2
116.858139698747	-2.21630425813892	0.417400747143731	-5.30977549346778	1.09760355887758e-07	0.000112848280566734	Syk
34.0752721995039	-2.2123011259092	0.631327363070964	-3.50420598775873	0.000457970963011461	0.0326982786646424	Zfp709
155.414394700616	-1.97248552934535	0.454360569021055	-4.34123395345503	1.41684762177371e-05	0.00364177067049903	Itih5
88.6394828839367	-1.93947628144511	0.345809622461463	-5.60850871540237	2.04077423803138e-08	3.49698003321332e-05	Slc47a1
23.9813497666414	-1.82401724509662	0.54046071973983	-3.3749302742569	0.000738343951577089	0.0419588896207856	Klf9
43.5873069061948	-1.75365292264604	0.486216108890711	-3.60673554532563	0.000310073390074373	0.0253013323900898	C330022C24Rik
187.881513866777	-1.72312399301641	0.376790873247636	-4.57315746043545	4.80428812075261e-06	0.00164648291996104	Urah
55.4216956078885	-1.67334452309385	0.455699606862053	-3.67203415999522	0.000240627508251673	0.0219583280015225	Hoxaas3
24.4366976080165	-1.66420597860715	0.394700461191295	-4.21637708145616	2.48258506165079e-05	0.00484976475246986	Eva1a
74.8415432519471	-1.61600262225036	0.462608198701943	-3.49324250366681	0.00047719294793892	0.0336039709731234	Nes
2248.5558063815	-1.60956391130862	0.293177022976606	-5.49007522815681	4.01762586911252e-08	4.76614047334256e-05	Zg16
27.7894219832285	-1.581452111931	0.420676161038025	-3.75931003085306	0.000170382594080499	0.0179975367528045	Gm26761
53.6664766861935	-1.57465486126744	0.369013800427323	-4.26719775640902	1.97943680626875e-05	0.00436098206089666	Erc2
116.209130225827	-1.48076088808774	0.425190689115733	-3.48258070083159	0.000496605515397197	0.0338878330020158	Rcn1
723.164919146955	-1.46445501368055	0.345435559906154	-4.23944487382366	2.24073209017703e-05	0.00473377675270003	Enpp3
73.6009167930775	-1.45439546998445	0.408356971333378	-3.56157864829765	0.000368631646762024	0.0285865379870717	Slc51b
224.277815975539	-1.44098761945142	0.351646160657446	-4.09783407490448	4.17034036039372e-05	0.00684202011042468	Slc28a1
29.9589586150526	-1.40923263139804	0.419559506419319	-3.35883851953439	0.000782707900610209	0.0432981594014071	Hmx3
72.0755152024342	-1.3941030304552	0.291473102056821	-4.78295602790622	1.72735923420799e-06	0.000665983352748889	Mrc1
91.5282945678234	-1.37145468674746	0.310876358599728	-4.41157601345071	1.02620914505522e-05	0.00300816272258291	Wipf3
31.7351062321732	-1.36527963016689	0.37842156509451	-3.60782723845539	0.000308771971573848	0.0253013323900898	Lrfn1
121.566538581449	-1.33139853598862	0.387694652400064	-3.4341421212453	0.000594432439509541	0.0372655978947811	Cyp4a10
1840.97211287601	-1.32812926047633	0.387809110590933	-3.42469845139163	0.000615482150347519	0.037806118044044	Krt20
454.635997938429	-1.30948921666572	0.311609886600435	-4.2023352691143	2.64175480946375e-05	0.00496843203311584	Hsd17b2
60.3855443349824	-1.30325874116489	0.358474805082025	-3.63556579901529	0.000277371182523972	0.0238853986690327	Itga5
117.35838031354	-1.29758519879726	0.315679094031797	-4.11045654694688	3.94877588203724e-05	0.00654817437126648	Lamb1
3640.73217191237	-1.29511956203167	0.230170995616446	-5.62677134259716	1.83613860468353e-08	3.49698003321332e-05	Papss2
55.973799390235	-1.28594280806315	0.382095549949376	-3.36550061426658	0.00076404897077498	0.0425384954053854	Srgap1
84.8987830642867	-1.24737977197026	0.304698992437402	-4.09380996632776	4.24342141476687e-05	0.00688863632195102	Fam129a
426.504852062063	-1.24542340821685	0.327936299545054	-3.79776014410305	0.000146009506461826	0.0166019994808719	Cyp3a25
71.6731224704547	-1.2308171928732	0.318845094507522	-3.86023562562342	0.000113277740696975	0.0140571036280709	Chac1
200.170483744548	-1.21683364746617	0.369468814741184	-3.29346780815201	0.000989596729948139	0.0499833150270374	Gm11651
42.4614874176513	-1.20038442535649	0.286565201997888	-4.18887016632725	2.80346726852508e-05	0.00520904484520408	Tssk6
171.969386471354	-1.18858477129609	0.328896028393539	-3.61386173345303	0.000301669978828678	0.0251478616945723	Sphk1
70.8552235075392	-1.17110801113024	0.31184413694103	-3.75542738310869	0.000173045930673635	0.0180318536678973	Ddit4l
192.536192710317	-1.15548535495205	0.305056036158218	-3.78778066319839	0.00015199894021766	0.0168464213018944	Slc7a15
153.408533863537	-1.13583894958433	0.316262369354094	-3.59144514064088	0.000328849404096984	0.0265524372250455	Gm48780
3447.99267404639	-1.12788311999115	0.219823556739179	-5.13085647744928	2.88426772119376e-07	0.000210641485969702	Clec2h
717.135597015119	-1.1204132951244	0.177175644281878	-6.32374330944649	2.55301696513661e-10	1.48972093420844e-06	Gm17120
1126.45334230659	-1.11972884987616	0.318931381662559	-3.51087699190692	0.00044663101596407	0.0323377630431826	Sema7a
485.786953346807	-1.11857451168401	0.298623846521799	-3.74576419369225	0.000179845465096033	0.0183680580311988	Akr1b8
3099.1921405717	-1.11517359408821	0.183904651729939	-6.06386833393328	1.3288595415157e-09	5.12341796231379e-06	Gm43305
3030.15838249916	-1.09923577185723	0.185553245434009	-5.92409887138386	3.1401449588046e-09	9.68546311093692e-06	Slc6a20a
239.995587056291	-1.09165199741507	0.273060355070348	-3.99784141910247	6.39227514592483e-05	0.00938873021909073	Il18
170.461860809225	-1.0854403797334	0.276074351226262	-3.93169584538407	8.4348740675088e-05	0.0118256934426473	Gm5485
144.292557191579	-1.064201642579	0.225377090032218	-4.72187143079568	2.33684394344098e-06	0.000838111797575508	Gm13857
760.581351978084	-1.05859627522858	0.276764766317125	-3.82489537709294	0.000130827632626535	0.0155058915390086	Sult6b2
3637.22454988152	-1.05797460545858	0.19865588605482	-5.32566452708394	1.00584623290571e-07	0.000110801147170514	Fmo5
118.488357652209	-1.03755775745446	0.301893483628058	-3.43683389580135	0.000588556423859575	0.0372655978947811	Lacc1
448.066728476752	-1.03331230487881	0.20566310877096	-5.02429585477856	5.05282943436284e-07	0.000299710521295168	Akr1b7
51.9633136814632	-1.02914487652564	0.300179948805675	-3.42842645093482	0.000607091006843556	0.0374502300301653	Boc
2609.39112047873	-1.00328881569066	0.178336793463744	-5.62580943732528	1.8464009304189e-08	3.49698003321332e-05	Mep1b
261.115530885469	-0.998438778615161	0.275264803106059	-3.62719376886868	0.00028651827763922	0.0244126236339893	Lama3
667.329780396711	-0.982063911279803	0.241831017431539	-4.06095099673399	4.88732298443764e-05	0.00766355028509549	Slc15a1
7270.99018817373	-0.925235204147131	0.265326651336629	-3.4871551707531	0.000488188021003575	0.0337615948875208	Rbp2
1569.28582797583	-0.919715610327277	0.228080526035552	-4.03241620980793	5.5206301265324e-05	0.00826593765159055	Maf
169.74714040771	-0.918651002152923	0.272573933891454	-3.37028192328454	0.000750913157457238	0.0421935900014926	Fam126a
838.105541653747	-0.900556973280494	0.187795214028354	-4.7954202557288	1.62334139273288e-06	0.000652784191902535	Cdkn2b
232.031529515799	-0.89240260000082	0.204911445040148	-4.35506469551261	1.33027623503586e-05	0.00353715863736603	Hsd3b3
4186.59447729056	-0.889810008909009	0.253597149403768	-3.50875398639551	0.000450211136420196	0.0324446548872536	Fabp2
959.701762557171	-0.87678758433386	0.239264511082546	-3.66451163345059	0.000247810976661031	0.0223493618834294	G6pc
227.176379280062	-0.866216334921561	0.2367086387982	-3.65942003350385	0.000252786708987726	0.0226655617791204	3930402G23Rik
18855.5107488646	-0.860489204715873	0.232616608794515	-3.69917354214374	0.000216302667466732	0.0208488733604496	Apoa1
259.85766148945	-0.8597678053375	0.25239691594587	-3.40641169134526	0.000658228406469614	0.039381079747835	Pxdc1
62.6391997937979	-0.840202094978862	0.239763800019338	-3.50429086839254	0.000457825003192933	0.0326982786646424	2010001K21Rik
7637.17512989279	-0.817660914801088	0.170475452764074	-4.79635573065568	1.61578232210034e-06	0.000652784191902535	Tmsb4x
1873.20701508101	-0.805608484854583	0.179479666778982	-4.48857800614619	7.17001695631217e-06	0.00221152003000493	Slc2a2
142.342856364697	-0.802810548240874	0.243938680848783	-3.29103422814086	0.000998197669089355	0.0499833150270374	Oplah
69.4984413132889	-0.796735956813575	0.223275951689863	-3.56839127001131	0.000359179851331295	0.0284065213704166	Gm15848
181.390756124362	-0.793130924561902	0.236434415738743	-3.35454938776045	0.000794943613676911	0.0433202134633404	Gstk1
431.657251156946	-0.791983163075134	0.228432264587237	-3.46703721782121	0.000526229022454695	0.0349806206219668	Ndrg2
3506.31987581148	-0.791557275852337	0.179492244943906	-4.40998036488824	1.03379992411422e-05	0.00300816272258291	Abcc2
9511.25711847369	-0.788035916664917	0.161744049796751	-4.87211688872123	1.1040881103276e-06	0.000567574894582406	Cyp2j6
3249.19776051256	-0.787928532772677	0.180396404432131	-4.36776184787603	1.25526258851107e-05	0.00339625607719609	Cyp3a11
192.693594398401	-0.772406292806818	0.190948064791703	-4.04511191904145	5.22981334941361e-05	0.00790727269359379	Pnp2
4212.63909034185	-0.765567828888427	0.223207584036045	-3.42984684949055	0.0006039220158041	0.0374502300301653	Mme
689.569325003556	-0.762245532253893	0.137050938450098	-5.56176806137985	2.67055073518481e-08	3.82211433478574e-05	Abhd11os
3774.75881908967	-0.762144021244975	0.231392725969674	-3.29372506439489	0.000988691537244544	0.0499833150270374	Emp1
340.376186327021	-0.744674953912992	0.195735226690449	-3.80450145078218	0.000142090079352463	0.0164760391261179	Plcg2
4925.76175860842	-0.744314356069956	0.172697372579842	-4.30993445326357	1.63302941403419e-05	0.00387455071126697	Ace2
1706.30231773847	-0.739642648502782	0.164338808153309	-4.5007181006983	6.77242743061914e-06	0.00213151787418385	Chp2
94.7199963765506	-0.730287266110927	0.200945352423827	-3.63425805723852	0.00027878172483633	0.0238853986690327	Snta1
775.946304682889	-0.723888075892128	0.213064293224106	-3.39751004233602	0.000680020920267617	0.0400578723292989	Rgn
9013.90375095106	-0.72360382626238	0.213138072231886	-3.39500033328221	0.000686285170291503	0.0400578723292989	Aoc1
1021.23019832887	-0.721940325421107	0.178139074576532	-4.05267809511915	5.06346513989642e-05	0.00773156033539432	Slc51a
145.526794584936	-0.719929235240435	0.197206720310996	-3.65063236235106	0.000261595455707678	0.023053286388136	Phactr2
1623.6984742595	-0.7154359988697	0.188902601855615	-3.78732739433908	0.000152276397431796	0.0168464213018944	Gsdmd
1966.03699548576	-0.709473101414916	0.170106819299441	-4.17075049863829	3.03598120706525e-05	0.00544429095062329	Abcg5
225.886726078564	-0.705842626071594	0.20059053447708	-3.51882319827133	0.000433465475694052	0.0319851893117401	Nt5dc2
3481.59022990013	-0.704964465940191	0.170086254832552	-4.14474683233056	3.40189343410778e-05	0.00582933339342335	Muc2
260.882464235817	-0.685741286535162	0.205437778860953	-3.3379512295024	0.00084398561769987	0.0447683604281526	Kalrn
827.168166852637	-0.673743738459883	0.168944826384799	-3.98795129082748	6.66463426303787e-05	0.00969641411363868	Gde1
4962.84685499902	-0.664562986019349	0.174820003661521	-3.80141272223084	0.000143873418461719	0.0165583273098257	Idh1
1365.41622757637	-0.645781198536479	0.191074227026349	-3.37973995021016	0.000725544434535851	0.0417512920500444	Slc6a19
1889.25678506525	-0.638655962676733	0.18575545591823	-3.4381545323647	0.000585693351379976	0.0372655978947811	Clec2e
2876.94060864529	-0.636160708154312	0.172728858363424	-3.68300186883549	0.000230503468998078	0.0214146054149901	Ggh
707.044410977444	-0.632995523358457	0.173122105229331	-3.65635296844353	0.000255829037102925	0.0228057538161925	Gda
2043.08355450242	-0.605751748109659	0.167798699734527	-3.60999071547047	0.000306207965453591	0.0252531510332903	Abcg8
558.606121338755	-0.598606890499005	0.160566611216473	-3.72809070306637	0.000192935942933593	0.0190734494353966	Glod5
1127.86065826087	-0.586341102104568	0.152969168746583	-3.83306719196423	0.000126555367671103	0.0152479443767481	Naip1
2444.92194122775	-0.578270687222477	0.120426045814984	-4.80187390783305	1.57187666311857e-06	0.000652784191902535	Isx
1005.35687421913	-0.574205651689736	0.109303090509212	-5.25333409160414	1.49370229011269e-07	0.000135505157165399	Slc6a20b
1122.97492835143	-0.571003889156463	0.13668354135773	-4.17756142023	2.94651112329274e-05	0.00534601112275536	Gm43126
2264.54844480695	-0.562831854272587	0.132634318003176	-4.24348586961564	2.20074236432768e-05	0.0047138678809252	2200002D01Rik
1108.06539093194	-0.557652492656614	0.158264283166427	-3.52355238654954	0.000425802913711358	0.031877342404158	Mboat1
1069.99596093178	-0.5515496511116	0.158369405343308	-3.48267804577511	0.000496424990077357	0.0338878330020158	Gtf2b
2230.83040621431	-0.53703014096505	0.121010622634972	-4.43787602502467	9.08509185041608e-06	0.00274726051994347	Sult1b1
200.615910811611	-0.518310355234745	0.154841415744309	-3.3473625434337	0.000815844366448967	0.0441471993662315	Fkbp5
5059.05851071356	-0.504574626895793	0.148387011826826	-3.40039617136203	0.000672882848747976	0.0399123049745819	Cyb5a
2511.6016196169	-0.503240491183163	0.147514972815149	-3.41145364148067	0.000646174881414149	0.0390796432202706	Prss32
491.196204351708	-0.490257379228508	0.132611641406198	-3.69694073634772	0.000218213257774409	0.0209023904434592	Ackr4
1144.57669998845	-0.488249859929967	0.0973497712234121	-5.01541866810824	5.29181065694781e-07	0.000301471812573239	Cmbl
1787.64755002548	-0.483050793704942	0.100137337874844	-4.82388291876381	1.40790081702601e-06	0.000652784191902535	Acsl1
2692.79613029404	-0.478565644369249	0.143678524544273	-3.33080845510621	0.000865941656999713	0.0455786765674047	Tcn2
496.31729816354	-0.452886502839145	0.132082959855704	-3.42880340760009	0.000606248489659921	0.0374502300301653	Nostrin
4704.97715104856	-0.41218245667096	0.110504427711864	-3.73000851826234	0.000191473297079978	0.0190509754036608	Anxa13
397.016097520417	-0.398259729849982	0.11615743730165	-3.42862014780628	0.000606657948546234	0.0374502300301653	Nsmce2
2295.51253751178	-0.392787521212958	0.100793917974118	-3.89693673098232	9.74170554705756e-05	0.0126327050747837	Cda
1260.57228830626	-0.389773082100096	0.103955807982895	-3.74941130912311	0.000177250168667163	0.0182236806745666	Mocs2
1598.08801358497	-0.385268848982139	0.0932111779719913	-4.13329020579385	3.57606720443635e-05	0.00606045147547444	Sacm1l
962.912463907712	-0.377715570833294	0.103731209641815	-3.64129148920128	0.000271273783791753	0.0237703653047524	Eif2s2
346.089412340643	-0.3736865750921	0.109708838597342	-3.40616653926692	0.000658819775317172	0.039381079747835	Ptp4a1
789.659366214924	-0.361469889147304	0.0876618142737647	-4.12345891015267	3.73225064341526e-05	0.00625638798073372	Tmem167
1355.75130765978	-0.34653545881785	0.104485777704704	-3.31658017416708	0.000911264371128358	0.0476390479035306	Slc16a6
4843.52323735489	-0.329736558687313	0.0986164884776855	-3.34362502434798	0.000826914242777942	0.0444175387742374	Pls1
5187.98388594163	-0.32030706111343	0.0811097093220987	-3.94905941336126	7.84588779631253e-05	0.0111008515224525	Ywhaz
5807.18891427668	-0.276825559298591	0.0784629556450658	-3.52810516788121	0.000418545831534976	0.0315275185333453	Ccl25
197322.345814335	-0.276279406157174	0.0551574240005141	-5.00892511141562	5.47348641684004e-07	0.000301471812573239	mt-Cytb
1085.5418306644	-0.249453833545898	0.0728995425168503	-3.42188475995221	0.000621886657942545	0.0379080475841499	Akap7
5008.22572985148	-0.169527914168961	0.0480243483348144	-3.53004090731336	0.000415495418961981	0.0315275185333453	Hnrnpk

## Sheet: Double KO norm
baseMean	log2FoldChange	lfcSE	stat	pvalue	padj	symbol
926.379569465512	7.71166047714644	0.391304351206714	19.7075766046686	1.85647085358349e-86	1.58551893250298e-82	Gm13394
9.68453582540393	7.4415129847778	1.58238535847835	4.70271855392651	2.56720184339844e-06	6.93835042517228e-05	Mbl2
13.7256563032702	7.0873093576157	1.25683514675711	5.63901270258266	1.71027921076909e-08	9.01644419726752e-07	Mid1-ps1
12.4167769171023	7.07833459230269	1.36162063133799	5.19846308831794	2.0094301574295e-07	7.59360099979054e-06	Ano3
5.63612426574701	6.78503044806407	1.97127205479276	3.4419553767668	0.000577525510044182	0.00587535034965139	Hoxd3os1
12.761127630777	6.77223415385241	2.370827242447	2.85648571629479	0.00428359277702797	0.0276627781566786	1700030C10Rik
7.17246296443174	6.75673003769	1.31961461831674	5.12022975791879	3.05163632986003e-07	1.10668790128109e-05	Gm5154
5.31437778924589	6.56156906113749	1.4601274513192	4.49383309327498	6.99524636555379e-06	0.00015867968548476	Enpp7
160.082767350292	6.4972672227975	0.467142735446879	13.9085267302339	5.62256823811939e-44	1.60065146792195e-40	Esr1
7.66437859839707	6.34478956674817	1.34476557103619	4.71813801855388	2.38013005733098e-06	6.50480024148328e-05	Gm45063
650.911417469296	6.21601732193922	0.233631284668712	26.6060999953559	5.76990984280431e-156	9.85558300249404e-152	BC064078
8.76151891017281	6.14693967814881	1.37910280711428	4.45720191884102	8.30363819980219e-06	0.000180680820497861	5033403H07Rik
3.43857623090258	5.98283976973163	1.69054074458256	3.53900950858711	0.00040163138570207	0.0043919754796268	Sp8
34.5305342300493	5.96949152472478	1.52898351043771	3.90422230454	9.4528861900978e-05	0.00136603002549121	Chrna4
5.87556898063501	5.40401060539251	1.52786256000195	3.53697429786199	0.000404739051584855	0.00441183646465916	BC037156
3.50026256994813	5.39580205941524	1.68522819329433	3.20182280410785	0.00136560972837731	0.0114836663084879	Crct1
3.93126717149694	5.39457342983636	1.51190473494891	3.56806437941254	0.000359628152217795	0.00400182962086786	Krt5
5.42137353111739	5.28295967798879	1.40963341253905	3.74775429625569	0.000178424906978596	0.00230709752922134	Abca12
5.31531512498644	5.20630196140945	1.40020109587065	3.71825302577137	0.000200605286763228	0.00252196578882961	Agtr2
11.0110697071466	5.1571248894698	1.21858666835867	4.23205425053272	2.31566532885707e-05	0.000423036144194733	Gm31219
14.6063821008909	5.11221895003313	1.11934701606379	4.56714394791559	4.94414497967502e-06	0.000117948240779091	Zfp365
34.2205321279353	5.08036030411111	0.695775474882598	7.30172374208555	2.8410414412994e-13	5.77712248319465e-11	Rab6b
4.6410222835733	5.07702377455942	1.40379932598357	3.6166307253369	0.000298462617940115	0.00346259409483665	Arpp21
5.72327736523994	5.0627076488906	1.44180291628412	3.51137287330397	0.000445798625469202	0.00478309442314035	Gm44958
6.88077705933342	5.02170742005589	1.37969965490273	3.63971057194322	0.000272944657297851	0.00321528806296868	Art2a-ps
10.3728396562092	4.99158950936097	1.19214471318345	4.18706676644285	2.82582718971786e-05	0.000502791189870529	Mcpt2
4.49765494852909	4.80673299500897	1.51918585937876	3.16401904700099	0.00155606611570383	0.0127355847256047	Them5
4.59365030956774	4.70725000612658	1.39110970806524	3.38380932778726	0.000714876298786215	0.00689097181691159	Gm7240
269.319210963527	4.6611492388293	0.280799451314159	16.5995667620247	7.01957491214883e-62	3.99671196914714e-58	H2-Bl
27.8552146240133	4.6340474758401	0.663862542626562	6.98043221041748	2.94273329394206e-12	5.02648273938244e-10	Tmigd1
18.4681935486868	4.57820651593244	0.85986400191077	5.32433792525196	1.01321395023793e-07	4.15028956451176e-06	Wfdc18
8.51899799151908	4.5526702982814	1.3049638964922	3.488732761511	0.000485316082107249	0.00513929572131055	Cyp1a1
3.92266245062286	4.43072529965519	1.50421726623333	2.94553546160925	0.00322396189399234	0.0222859138451166	Cxcl2
5.02422925580877	4.25840907898229	1.37812360679488	3.0900051765938	0.00200153006835836	0.0153723629036102	Dcx
13.7962681385747	4.2540909398466	0.984101633526401	4.32281666335886	1.54049743185913e-05	0.000302450995788342	1700007K13Rik
5.92591133524414	4.25199166966524	1.35061191411921	3.14819647688222	0.00164281232370723	0.0132410805974176	Fam198b
4.07140241501198	4.22418088000987	1.28768241451009	3.28045241001214	0.00103640747984204	0.00924915160040853	Fam50b
4.15972922523271	4.10805566319839	1.39195500698015	2.95128480633209	0.00316454971434137	0.021960083925116	Hoxc6
14.7181767868056	4.08001830318784	0.882964244706236	4.62081939064845	3.82227417592746e-06	9.5730594133456e-05	Zfp125
3.60767900214593	4.00083284010254	1.30175380817799	3.07341742729551	0.00211622243745978	0.0161400379163607	Cyp2f2
5.52718798072808	3.99792910417234	1.45895535554147	2.7402682946995	0.00613890497329009	0.0365233841340188	Csn3
22.5820717675292	3.99696471818817	0.883504289310951	4.52399016795427	6.06845445991656e-06	0.000141027579088211	Ubd
7.13173368684007	3.9346839386443	1.24452075048	3.16160573226822	0.00156901845244837	0.0127955246948836	Nell1
4.53314277936781	3.92516164280733	1.23928724677882	3.16727348966892	0.00153875531201924	0.0126241496083576	Gm1965
44.4796303806955	3.8453801678344	0.575158481144083	6.68577495403584	2.29705795955002e-11	3.04155403155611e-09	Pik3c2g
3.52230263640597	3.81646716958253	1.44164409985149	2.64730190341409	0.00811368812572386	0.0450226009687912	Zfp488
9.6889174359102	3.76684445245036	0.891326234463801	4.22611195183366	2.37763735311698e-05	0.000432384995981234	Sec14l5
5.51965485801827	3.74060163440114	1.13824781197216	3.28628054019279	0.00101519846565423	0.00911703732483696	Abcc12
24.6420145613849	3.67569582894334	0.639125545188888	5.75113271033005	8.8647492462226e-09	5.11549938765973e-07	Coch
4.04567844890061	3.67243710787987	1.36630639212884	2.68785766431045	0.00719120426312601	0.041136289356482	Gna15
29.0958158712674	3.67129196238565	0.641699880907035	5.72119782412351	1.05775649743716e-08	5.8660840041312e-07	Il33
4.17490763395616	3.64896155870483	1.30093288652783	2.80488071021392	0.00503352047536743	0.0313786727152376	Gm13203
9.89301998092776	3.61290683643458	1.06294283143764	3.39896627511763	0.000676410564272416	0.00661727883639012	Cxcl9
7.09895571654329	3.56716340528791	1.17767669979224	3.02898359619174	0.00245378006047902	0.0180737461030799	Acta2
192.107055897735	3.55655244766155	0.800921870975051	4.44057351478212	8.97194480958193e-06	0.000191562236615586	Adgrd1
16.3161204512732	3.54708663865378	0.791070812492702	4.48390533772412	7.32891849246169e-06	0.000164069799173969	Zfp750
7.86431635008987	3.52872465379729	1.20636248432811	2.92509481987302	0.00344351281292877	0.0234617640038438	Ptpn22
42.0936407892454	3.50384605545965	0.420491969748108	8.33273001041755	7.89991786132877e-17	3.45996146126556e-14	Arntl2
4.78583440714593	3.46932397225377	1.08916420873568	3.18530846352455	0.00144599788459823	0.0120015013930138	E330020D12Rik
13.5337603609425	3.46662229299529	0.866895567639287	3.99889262605821	6.3639541236793e-05	0.000985518589180109	Msn
18.0700665013371	3.33782942461068	1.0346843495426	3.22593980095112	0.001255597630991	0.0107248255852511	Tff1
8.70140220438579	3.32180711831714	1.06032696107323	3.13281397179122	0.00173139139396492	0.0137668276709891	Robo2
224.651805981043	3.31397504551325	0.998646642188331	3.3184661175562	0.000905133029032591	0.00836611324074983	Oas3
164.091729850468	3.29445514891707	0.616809359176284	5.34112380090444	9.23721437026348e-08	3.83895033232288e-06	Npl
10.2218328453603	3.28545201699248	0.783340198060496	4.1941573088258	2.73887868729599e-05	0.000488848347520406	Defa35
59.2074705126145	3.25910720914281	0.468140926172519	6.96180792350072	3.35933329714406e-12	5.57094874257454e-10	Sgk2
10.8481010288125	3.24433403805315	0.938968780370521	3.45520970012754	0.000549864974545764	0.00565457172198447	Il5ra
254.69381715538	3.23380299028941	1.01059039918918	3.1999146171228	0.00137468305207437	0.0115272269084351	Oas2
15.7329238376778	3.21144689959259	0.853085928781294	3.76450576811227	0.000166878816380373	0.00218761094596558	Nepn
29.7127531096519	3.19439371984082	0.595874470446029	5.36085010899986	8.28312260218155e-08	3.5020796328679e-06	Lrrn1
4.28280314073375	3.18679805958133	1.0904893411177	2.9223559914075	0.00347394227917435	0.0235750528687235	Ankrd35
7.93634184830203	3.14324965088727	0.866375014710768	3.62804743617476	0.000285572800013187	0.00334100616234606	Sparc
27.0884788808246	3.14297573953214	0.456193127892537	6.88957274313109	5.59602038001509e-12	8.68960219191252e-10	Zfp429
11.438633531544	3.13483856227857	0.853007899446124	3.6750404824083	0.000237811703927746	0.00288498701334505	Gml
58.4181121032765	3.13385215121877	1.02037016578393	3.07128947543376	0.00213136406290813	0.0162236317105765	Apol9a
4.8566262549964	3.13124682240041	1.14725092799842	2.72934782268028	0.00634597307994021	0.0373370499797941	Acsbg1
35.272339690377	3.13041036931508	0.954844902559758	3.2784490558865	0.00104379202881965	0.00930532966819857	Apol9b
434.017641233586	3.12951268988498	0.863501149672997	3.62421369221119	0.00028984189472665	0.00338421433359202	Mptx2
7.01232222479754	3.12636684119841	1.17192312763412	2.66772347731539	0.00763670824927496	0.0431500541203657	Sirpa
18.5250375701633	3.10877537427008	0.82803934892945	3.75438121182203	0.000173770229294666	0.00225716295557581	Bcl2l15
5.67405769898175	3.10222088102096	1.15381497627886	2.68866407942273	0.00717385700959337	0.0410508045497033	Ephx4
10.6263714356301	3.09559409742164	0.878859276750252	3.5222864220859	0.000427841625999432	0.00463115514175937	Cfap57
55.2967041007304	3.09147885395488	0.618697321972617	4.99675486568812	5.8303104320032e-07	1.94127743643366e-05	Th
13.1991516727053	3.07546925236815	0.755723408398044	4.06956992226485	4.7100002738388e-05	0.000765475877045106	Vcam1
61.0344543329797	3.06207550555229	1.07136710332586	2.85810110843113	0.00426184569434109	0.0275792902069566	Usp18
6.60785514450777	3.02069734100846	0.85840195875286	3.51897768895719	0.000433213138167997	0.00467448743717471	Sprr2a2
10.516014494591	3.0204711215878	1.03391555842983	2.92139053035907	0.00348472713618305	0.0236200889734693	Gm15318
27.736177297033	3.01342385231761	0.767824686868242	3.92462485754214	8.68649972441248e-05	0.00128019069708964	Slc26a9
15.2991704284831	2.98621119611435	0.66016213991553	4.52345115776625	6.08393640198013e-06	0.000141058250033259	Stac
17.2214218092859	2.97806710308169	0.957773646297176	3.10936421626876	0.00187490440421143	0.014630078633319	Stra6
16.20647482374	2.95631014186368	0.735305051329187	4.02052200854551	5.80693236518371e-05	0.000910819207802598	Azgp1
7.17015141442675	2.93501926351021	1.09413522400894	2.68250139389191	0.00730738472797723	0.0416335685585654	Gpx7
57.4010791523898	2.89480261393618	0.555831679192567	5.20805618373775	1.90829149523138e-07	7.25958285747153e-06	Gm10499
8.48757361250776	2.89361920082835	0.86622925576651	3.34047734080263	0.000836345051664118	0.00781916246714549	Adgrg6
10.9143133971932	2.84919480787446	0.851205480778589	3.34724678378284	0.000816185152799442	0.00767997578815604	Pcdhb12
319.339894260678	2.84017647420104	0.631009955801987	4.50100105091258	6.76341714752697e-06	0.000154240224695472	Naaladl1
20.0341842234771	2.82805253379625	0.518105376147541	5.45845046971854	4.80307807502819e-08	2.25388397251529e-06	Olfr78
259.463190630386	2.81192950893793	0.321004525297808	8.75978152123931	1.95629172242733e-18	1.20834705272452e-15	Ifit1bl2
189.219026818009	2.80864100162411	0.270655630236459	10.3771755982698	3.14955310533929e-25	4.89068332657277e-22	Mcam
21.2680576973607	2.80126737291506	0.650807588542321	4.30429426797148	1.67518879565013e-05	0.000325157952482953	Slc2a6
21.1164485314821	2.79696239009048	0.611772369593852	4.57190047982611	4.83320491169705e-06	0.000115786778536742	Casp14
10.8050446354007	2.79212651917753	0.649202009076977	4.30085933213195	1.70137040964363e-05	0.000328745565238946	Rhbg
23.4780813548735	2.72081222432765	0.812294003895663	3.34954118986348	0.000809455193860981	0.00762620196709289	Trim30d
16.0397310640889	2.70926084274862	0.59401569601111	4.560924670748	5.09288504659586e-06	0.000120964378748988	Gm19684
63.0938374641153	2.68815474823174	0.665496445624329	4.03932247257891	5.36058233407185e-05	0.000854142787763818	Ppef1
69.6951266869905	2.68784066649956	0.439108504871467	6.12113096576511	9.2913495119286e-10	7.17197263843801e-08	Crip2
8.21016726374698	2.67834841430031	0.916456762239205	2.92250384814252	0.00347229330375921	0.0235750528687235	Wnt7b
13.7288010976054	2.6636778973689	0.851797173332952	3.12712695082837	0.00176523685130852	0.0139786790251279	Alppl2
20.9610011168173	2.66177565197343	0.549570786314703	4.84337180624665	1.27654092953182e-06	3.79210358562312e-05	Gjb4
17.9047070522049	2.63204329088645	0.986163706645233	2.66897197001929	0.00760837994308621	0.043018450118456	Gm5431
8.10741246545827	2.61673535189437	0.770103165627789	3.39790234437122	0.000679046549060813	0.00663167187221712	Morc1
941.227681743952	2.6054874121618	0.778624134707851	3.34627106458678	0.000819062838053511	0.00769126571566356	Ifit1bl1
22.094931591301	2.58862295525212	0.458981205586806	5.63993236268263	1.70116974452052e-08	8.9961858842585e-07	Cd80
47.25600979505	2.57579581548998	0.349751104732392	7.36465383707887	1.77607132396304e-13	3.99172030060693e-11	Slc25a48
44.3704270059762	2.56983260545949	0.419239122234349	6.12975380676184	8.80151621774749e-10	6.88300627880744e-08	Smcp
1384.09014056667	2.56315810877796	0.404136506710679	6.34230777526099	2.26348545442378e-10	2.13790301720104e-08	Defa29
70.2190124389015	2.56048979588055	0.414168075486203	6.18224809547361	6.31951037760127e-10	5.09167720565128e-08	Fjx1
8.8850394028812	2.5438465062395	0.704123949413474	3.61278224999801	0.000302929081432579	0.00350564474251347	D830044D21Rik
124.775223823194	2.52575030380984	0.469250417709861	5.38252116244576	7.34497383994664e-08	3.20049740204409e-06	Sptssb
6.37742366901505	2.50085914452426	0.934694956035421	2.67558857397909	0.0074598158536618	0.0424030331435598	Gm35028
229.695667216736	2.49157728303261	0.598987061590543	4.15965125593281	3.18733888097881e-05	0.000552720156609127	Slc5a4b
3467.36656147638	2.46558705954243	0.715125799928103	3.4477668961046	0.000565241638630021	0.00577445719464078	Scd1
171.578313624598	2.46462938456689	0.352686583019873	6.98815748380202	2.78519658090887e-12	4.80544876752569e-10	Mgat4c
4.5890384130215	2.45915983325269	0.933626123797923	2.63398781436086	0.00843885165046625	0.0464397126661903	Trim9
6.17360524331422	2.4464938178009	0.823758202912803	2.96991739705914	0.00297879834705235	0.0209645053836016	Gm21013
15.0488281784603	2.44634893366579	0.546936883335767	4.47281762887431	7.71956114501196e-06	0.000170800290049157	Lipn
15.5904691654483	2.43369098146156	0.654079443998442	3.72078805379391	0.000198602067473445	0.00250659132811763	AC125328.1
7.94937199800958	2.42273742351144	0.783278037853609	3.0930746253915	0.00198094315074421	0.0152760677010663	Adora2b
7.36013821055785	2.40439027612171	0.87748144329814	2.74010384434395	0.0061419775223864	0.0365289408286497	Fcer2a
13.472956688232	2.39195254898968	0.583410527816665	4.09994752398664	4.13243830247816e-05	0.000687304563238845	Gm7030
28.942412062184	2.36901559146635	0.468536626969041	5.05620149014068	4.27689466893185e-07	1.48181821176521e-05	Sept3
16.7291286735509	2.36866071349516	0.720826718394638	3.28603345720929	0.00101608940316127	0.00912024335018265	F10
180.546138621832	2.36430127648796	0.345732868911711	6.83852039850955	8.00152720751621e-12	1.22030434135343e-09	H2-Q1
12.5870920735036	2.35060416615325	0.724046409191179	3.24648273413727	0.00116840535022054	0.0101662052721995	Gsdma2
270.049732250964	2.34795579983873	0.728303847817452	3.22386845390832	0.00126471481907265	0.0107743610097655	Ifit1
34.4269353694713	2.31187371555056	0.543803740800096	4.25130160404766	2.12531729966108e-05	0.000395022250223188	Defa34
51.1465399657528	2.30829396522938	0.447162288304409	5.16209444669895	2.44202019139244e-07	9.00910299982167e-06	Abca8b
6.76288764121198	2.29239081559091	0.799203833024348	2.86834311957193	0.00412627774974447	0.0267988403967244	Unc80
754.786897266284	2.29063944926261	0.828249145848704	2.76564058139221	0.00568111119792414	0.0343866266377542	Oasl2
38.5706414334395	2.28918675008075	0.435811580540605	5.25269830425597	1.49886945431894e-07	5.94018309726725e-06	Ltf
29.5987863914531	2.28496574599473	0.369295342128213	6.18736681818593	6.11774943497769e-10	4.95247763501677e-08	Podn
222.513497460702	2.28139238319354	0.424968012910349	5.36838612292173	7.94443276840046e-08	3.38401137448998e-06	Anxa8
56.5961656250631	2.27516620914888	0.526499559963935	4.32130695285809	1.55107721115728e-05	0.00030382970004332	Apol10a
7.95476445895274	2.2736617335807	0.814099083185174	2.7928562757803	0.00522448992326632	0.0322863648260897	G630018N14Rik
69.4223546379423	2.26381378804849	0.400656641156653	5.65025898862703	1.60206279671934e-08	8.5248706014838e-07	Slc10a2
7.67952446104973	2.25699531675792	0.774090556319308	2.9156734936667	0.0035492171393605	0.0239594967821147	Kif5c
790.959905156416	2.25294722769504	0.564028718178576	3.99438389408701	6.48626965871e-05	0.000998702289278355	Oasl1
48.7680336396	2.23358725152276	0.377163505941999	5.92206620294343	3.1792157989867e-09	2.12125722900359e-07	Dhrs9
19.5591935898475	2.22696798563026	0.699550398529888	3.18342751331463	0.00145542549453031	0.0120621653915925	Ly6g6c
25.3023118549055	2.22210866418849	0.46138320572019	4.81618887865655	1.46326024776671e-06	4.28712663672438e-05	Sval1
15.6882887007277	2.21560095382848	0.738342845373146	3.0007752735909	0.00269293225896631	0.0193757270073309	Ankrd1
13.3225292935623	2.20729223602233	0.651546260874488	3.38777515668613	0.000704620009392924	0.00683465552452771	Plau
4790.766922546	2.19535631630024	0.372879328077998	5.88757850325512	3.91895036658149e-09	2.54523160500298e-07	Clca4b
93.3414101594685	2.18718849494578	0.451489444701863	4.84438456006445	1.27004734034328e-06	3.77938651923408e-05	S100b
34.545497710032	2.18606552941684	0.477562265723028	4.57755079561644	4.70451575994915e-06	0.000113499765106909	1700016C15Rik
33.9196137329492	2.17676185822154	0.398757093746456	5.45886679474499	4.7918308261179e-08	2.25388397251529e-06	Rasl12
149.720604583605	2.17343121617159	0.329707495061545	6.59199820667069	4.33945838695697e-11	5.04233256514368e-09	Apol7a
7.74153680309987	2.17129727345875	0.760648374405451	2.85453482386774	0.00430999062610134	0.0277912230594326	AU021092
6.37673597561736	2.17072988829888	0.773357343189922	2.80689115764404	0.00500221401599214	0.0312062883882986	Sprr2b
31.9940215591981	2.14893319640244	0.473594562079722	4.53749550452124	5.69262435627287e-06	0.000133017396209982	Krt15
190.949547523533	2.14559689034824	0.788452105957491	2.72127739165924	0.00650301674005978	0.0380795436876795	Noxa1
12903.0999624514	2.1423955607887	0.20924063743359	10.2389076379519	1.32726414868446e-24	1.74392299412918e-21	Lyz1
29.8027616455975	2.13729668934565	0.482752599101645	4.42731265108246	9.54143833278296e-06	0.000200217823295167	Gpr151
32.3338911649914	2.13547565110566	0.539579614512446	3.95766554864241	7.56858302504838e-05	0.00113902173260662	Pmp22
41.3273396366723	2.13310102795041	0.532875363757363	4.00300177683142	6.2543832268813e-05	0.000971191999075995	H2-M2
760.581351978084	2.12940285250052	0.270475788591893	7.87280393408322	3.46779897286211e-15	1.09691618991588e-12	Sult6b2
11.1222094573365	2.11553220473676	0.719969763874411	2.93836256866168	0.0032995090758058	0.0226953044789213	Wnt10a
16.19139068035	2.10887683561417	0.579742452823693	3.63760981336225	0.000275179879599114	0.00323492603126805	9530053A07Rik
12.0344105491642	2.10327065328759	0.639567573596792	3.28858237990279	0.00100693311657411	0.00907621349034427	Tesc
232.589802518178	2.09628520396049	0.319355161807293	6.56411874508996	5.23414798833987e-11	5.88187380189693e-09	Upp1
13.7380576002317	2.08933896716448	0.654120918644416	3.19411733765429	0.00140259095783604	0.0116980742923815	Irx3
22.1777844138234	2.08859552724046	0.724347485773743	2.88341654835653	0.00393386864537411	0.0257845012784479	Crmp1
2676.89725432073	2.08517009730187	0.434159614327891	4.80277305508911	1.5648321003545e-06	4.53032154341615e-05	Gm14851
9.72502928590993	2.08020997831196	0.695473866447778	2.99106850547369	0.00278003119246797	0.0198851393628749	CT009518.1
156.898280881051	2.07946982998591	0.770464968768118	2.69898037455322	0.00695522778162992	0.0401494578364382	Slfn2
174.480839585683	2.06622549305532	0.612418338442475	3.37387919883362	0.000741168856177061	0.00710033944607985	Ctse
723.164919146955	2.06505470847907	0.338023201926685	6.10920994981572	1.00125542765805e-09	7.58948652836028e-08	Enpp3
92.9641709195639	2.06381952293539	0.285819130119611	7.22071864843935	5.17135480728068e-13	1.00377172117229e-10	Xkr9
88.5635674169764	2.06087794174709	0.317007064284001	6.50104737066925	7.97627079088483e-11	8.35844671037447e-09	Neb
36.7187825473445	2.05999411902204	0.465600664989719	4.42437967537594	9.67197918802176e-06	0.000202459652586519	Mal
8.35022654493541	2.05517605265615	0.779004503359265	2.63820817953388	0.00833453993558399	0.0459975045685655	Ces3a
36.382920027595	2.04670982802137	0.382006525227638	5.35778761056957	8.42471917358179e-08	3.55315131367779e-06	Apobec2
34.7103392501278	2.0458881373135	0.486473379090488	4.20555003675329	2.6044795635295e-05	0.000468285425522604	Spns3
69.6397264111346	2.04086509515653	0.324847751375514	6.2825280043184	3.33111241462422e-10	2.90299648745899e-08	Slc4a11
53.995022956096	2.04049582839037	0.661923796434711	3.0826748326333	0.0020514918398014	0.0157116695602074	Tmprss15
74.5320140441824	2.00815765442212	0.502348345485689	3.99754009835657	6.40041513214536e-05	0.00098937095811923	Hsd17b6
48.6954982233202	1.99762037404615	0.282069798458227	7.08200730799612	1.42081162715047e-12	2.58179610674013e-10	Notch3
11.1992377804048	1.99460559456583	0.674745647361838	2.9560851594441	0.00311571051117948	0.0217045070315892	Fam167a
18.2372504980254	1.98520010242441	0.616644556239599	3.21935883863224	0.00128477599649509	0.0109126100428307	Gm11697
162.01548835722	1.98256124550813	0.252208183935922	7.86081250246758	3.81649703723259e-15	1.185265198054e-12	Slc46a3
42.8884110830991	1.95770746662813	0.697427547405314	2.80704063656722	0.00499989339392804	0.0312032075490262	Trpm6
8.97362999930493	1.95556490825	0.664226491889828	2.94412362669564	0.00323870601248482	0.0223606860950902	NA
763.646656508364	1.95466545549442	0.288974824752105	6.76413752364491	1.34105656317165e-11	1.87758911110942e-09	Defa22
64.5907445679047	1.9533816480324	0.319443321665178	6.11495534747732	9.65840037865140e-10	7.39798820034729e-08	Sgk1
100.378833306904	1.93761890493442	0.510110789612332	3.7984276051227	0.000145616947547399	0.00196623168463014	Dynap
7.62982248806944	1.93607793232569	0.714017250422107	2.71152823153941	0.00669738375671948	0.0389639005274269	Gm3054
31.2235951297627	1.93483264834675	0.472744255902677	4.09276818107985	4.26253812684468e-05	0.000706192179870358	Rdh16
73.6009167930775	1.93345882824874	0.354829813129235	5.4489751331705	5.0660895134192e-08	2.3500680528994e-06	Slc51b
8.26185455794182	1.93326577746135	0.727651791891367	2.65685565404334	0.00788732063104268	0.0441281767765608	Hotairm1
24.9762972451817	1.93210082276952	0.604009834824924	3.19879033646787	0.00138005494147685	0.0115609212630535	Cyp1b1
22.5526590445488	1.92875139178723	0.517656906555022	3.72592612474344	0.000194599396922215	0.00247133999912888	A730089K16Rik
47.2539407879097	1.91141906762743	0.563041623700045	3.39480952592187	0.000686763613987491	0.00668606996770387	Dnaja4
962.20724844157	1.9065637961805	0.473413505723	4.02726955004966	5.64283293474718e-05	0.000888523415404869	Anxa1
14.8850650194796	1.90248706570585	0.615235908024203	3.09228873167625	0.00198619557874664	0.0152889620011588	Tmem178b
498.833848444523	1.89336123696774	0.474022060570766	3.99424709197703	6.49001546220347e-05	0.000998702289278355	Hdc
1840.97211287601	1.89064073013251	0.385883598185917	4.89951047160499	9.60757300347401e-07	2.99465245387481e-05	Krt20
20.2741893784893	1.88977447172598	0.569241861153114	3.31980938277776	0.000900789312352349	0.00833950257143115	Lncenc1
17.6799389325922	1.88839490507461	0.662368631261211	2.85097273021358	0.00435857073285737	0.028030401614434	Cntnap2
213.638660172784	1.88533337791564	0.598881644183125	3.1480901046604	0.00164341027261433	0.0132410805974176	Pak3
46.9045797051456	1.87440948186782	0.533642815726661	3.51247955866404	0.000443946153369478	0.0047699516730733	Slc14a1
16.0869910183834	1.86797684803742	0.638941340215249	2.92354983230249	0.00346064827307829	0.0235222177287904	Psapl1
559.662250460509	1.86435356807313	0.53863519511118	3.46125463949363	0.000537663983326516	0.00556933808320208	Slc13a1
21.7346245312657	1.85921174636112	0.607521041668337	3.06032485929289	0.00221097031068383	0.0166735469654704	Slc37a2
707.044410977444	1.8518827347806	0.166050487678084	11.1525281297022	6.96003064850824e-29	1.18884283507169e-25	Gda
43.9032715186412	1.84463268719597	0.505411106278396	3.64976682206086	0.000262478468514661	0.00312431687853584	Krt4
101.91696090984	1.83413166891409	0.416096264291036	4.40795033822081	1.043534640184e-05	0.000214754399867265	Fn1
17.8970064243183	1.82726609025311	0.551996755082243	3.3102841156754	0.000932013160884424	0.0085589875274553	Il18rap
142.692144741761	1.82721234009355	0.41264212570012	4.42807999060533	9.50756437897436e-06	0.000199998407829139	Adgrg4
9.2793596731728	1.82337235652119	0.700941315416035	2.60131956330602	0.00928659030537663	0.0498348253239517	Lancl3
80.2485852975351	1.82046468339755	0.294528521798682	6.18094530295399	6.37188925388427e-10	5.10977654204682e-08	Gpr55
168.386626022847	1.81801609415279	0.276423684328563	6.57691868397157	4.80297264008305e-11	5.54321457197693e-09	Ceacam20
36.3605102014613	1.81797042635428	0.54121883438182	3.35903023114627	0.00078216510323376	0.00743056848072072	Cxcl1
1101.01927197915	1.80721865982824	0.503363164480754	3.59028786242729	0.000330312967800877	0.00373647404172634	Sprr2a3
56.0425014947279	1.79730034614835	0.383562896294419	4.68580345886417	2.78863775263651e-06	7.45426000826045e-05	Nrp2
26.1943449575135	1.79559768281747	0.553765993879587	3.24252067238335	0.00118477352751772	0.0102674361357332	Il1a
14.0963125702321	1.79551015446116	0.508142889381608	3.53347491814012	0.000410135003401684	0.00445927179701093	Gm26717
13.329563867556	1.79545991161969	0.596454443178925	3.01022137089033	0.00261057345325494	0.0189106043914536	Gm48832
43.9555972158096	1.78779790986365	0.358273281109787	4.99003973817351	6.03668726387329e-07	2.00608278510155e-05	Kcnma1
35.7129214612128	1.78742056735744	0.57405399582777	3.11368021187628	0.00184769633885124	0.014477294111889	Basp1
64.4921533261585	1.78471446033054	0.58786532081735	3.03592404098465	0.00239799767436618	0.0177547456765707	Acacb
58.5484807891229	1.78042286256404	0.596662744799749	2.98396854518139	0.00284536020895648	0.0202591070150837	Dsel
17.2057290360167	1.77870816937046	0.55663226486874	3.19548161619755	0.00139597675990203	0.0116656942445629	Mettl21b
163.7393041001	1.77440261112578	0.22712251159796	7.81253517602313	5.60489941919144e-15	1.59562144965348e-12	Gm8909
9.63091381806242	1.77106150864384	0.636558003609889	2.7822468629728	0.00539839600807862	0.0331452200625416	Efna5
22.1691321009322	1.75409119743691	0.556508846953611	3.15195563743324	0.0016218091139413	0.0131068802149652	Olfr558
28.876445243925	1.74677969640528	0.360720173925259	4.84247852676854	1.28229496877924e-06	3.80258339613163e-05	A930015D03Rik
13.7835079065541	1.74624737975147	0.554353255906802	3.15006245772831	0.00163235561392525	0.0131644316531903	Prss22
28.4301053193104	1.74051289800088	0.440217271751856	3.95375876797033	7.69329760489175e-05	0.00115069366365285	B3gnt5
19.9306130065358	1.73910229745398	0.5578913387183	3.1172778223254	0.00182529470873221	0.0143346477792436	Gm45336
26.5940999677177	1.73506928555913	0.529554797365372	3.276467882439	0.00105114267209909	0.00934646953780556	Cacng4
15.0867134387506	1.72544864834196	0.640819644853637	2.69256515807353	0.00709046792159496	0.0406786774986115	Gm15293
362.050073078638	1.72265646329742	0.509557169718297	3.38069320906577	0.000723032222967626	0.00694997940377604	Adam8
200.170483744548	1.72151161195021	0.354629452855903	4.8543954769874	1.20754539754324e-06	3.63135262947819e-05	Gm11651
1569.08905358503	1.71876839908981	0.393181802532681	4.37143425259857	1.23433020511486e-05	0.000248920829203859	Cyp4b1
21.7959903044284	1.70721723362571	0.606603740437574	2.81438626209955	0.00488704679523704	0.0306557643442688	Pnpla3
42.041898748618	1.70557838694448	0.398200150273102	4.28321884302334	1.8420882849849e-05	0.000349996774147131	Oas1f
1405.75412104328	1.69548481525614	0.269410831515869	6.29330604755688	3.10774748908297e-10	2.77575125792716e-08	Slc7a8
138.243690597986	1.68950094911486	0.251630021579183	6.71422646038764	1.89066487011211e-11	2.56305132114166e-09	Fam212b
24.7345039218704	1.68753335112596	0.418021549831622	4.03695300351308	5.41499110681382e-05	0.000860404307864993	9230114K14Rik
84.7808506658255	1.68002337782537	0.410666645221057	4.09096623106811	4.29579684871466e-05	0.000710324355981559	Slco3a1
591.858682025978	1.67580231410642	0.248944676982431	6.73162541340335	1.67778126886294e-11	2.29265454827582e-09	Spink1
22.9337535135679	1.67527237430799	0.569827868663546	2.93996216477989	0.00328252326727692	0.0226083790033698	Gm2115
52.7460070908608	1.67330728963866	0.330761380873031	5.05895605231189	4.21558000293482e-07	1.46652387026741e-05	Abtb2
10.3130193309748	1.67179857083397	0.630242129787089	2.65262903227169	0.00798675949393708	0.0445272941236976	Chrnb4
133.115560418933	1.66699774593826	0.436962055098912	3.81497140652388	0.000136198703152381	0.00186261813334333	Gm11437
59.0007473762357	1.66670175340336	0.445387405399909	3.74213938965527	0.000182460255052429	0.00234331098988763	Gm16054
1259.80467015998	1.66374127133208	0.197013654059685	8.44480185534778	3.04561601475447e-17	1.40600451751408e-14	H2-Q2
1121.98833022696	1.65721152602419	0.252176395855562	6.57163617713605	4.97653425367834e-11	5.62941599914436e-09	Thbs1
34.8183493903306	1.65384793421362	0.423412493193636	3.90599701425739	9.38376701939634e-05	0.00135718987686968	Nlrp9b
113.195006520409	1.65262951621142	0.399392059185464	4.13786272962427	3.50555984500529e-05	0.00059998464641819	A4gnt
34.1341739330818	1.6517277823517	0.500514083814556	3.30006254721831	0.000966632823213733	0.00878247619857116	Ttc28
414.697694650991	1.65053805500451	0.487754788686921	3.38395048759625	0.000714508867999353	0.00689097181691159	Clca3a1
659.286306403451	1.64993592768787	0.260538844323048	6.33278285997952	2.40778312470887e-10	2.24074991788599e-08	Ptprh
13146.5102553469	1.64936069387831	0.261127927229425	6.31629374681626	2.67910594525108e-10	2.4574634647466e-08	Gm10680
17.2885908024676	1.6477790385235	0.483829367161387	3.40570281665823	0.000659939742937451	0.00650833184129019	Pgbd5
470.096213623179	1.64433052556303	0.241436786657066	6.81060474806028	9.71893168314285e-12	1.44355714851968e-09	C530008M17Rik
566.065182113094	1.63648150713977	0.261750189425818	6.25207382172138	4.05037845630452e-10	3.4420156423949e-08	Lpin1
407.598597510433	1.63267649024013	0.28423878812573	5.74403128090293	9.2448698154796e-09	5.25451690509941e-07	Fam3b
2437.11040203365	1.62820944122318	0.614913368840594	2.64786801479554	0.00810011425715557	0.0449798607368252	Lct
238.880371756248	1.62804759697521	0.305572802511797	5.32785504335702	9.937938532316e-08	4.10023980846593e-06	Paqr7
211.393266132408	1.62583748045837	0.28159647952103	5.77364277857367	7.75758118613409e-09	4.56921531863298e-07	Synpo
70.8552235075392	1.62172298199272	0.243669132846172	6.65543051370611	2.82471986106105e-11	3.60067462289432e-09	Ddit4l
2471.76271837574	1.62137096603596	0.394789127817089	4.10692912188595	4.00954198414847e-05	0.000672099966940531	Ace
18.2060553024373	1.62043874494867	0.615520055413606	2.63263354410085	0.00847257075473274	0.0465487234035349	Map2
881.785946642628	1.62033030769535	0.207036223515838	7.82631309719286	5.02385268795136e-15	1.4544479281847e-12	Muc3
5039.40267732878	1.61903956817399	0.244906632025302	6.61084411959383	3.82134709316783e-11	4.63864743195772e-09	Gm47528
58.0319009454545	1.61810548929301	0.335331808375393	4.82538622605581	1.39732214959628e-06	4.11511373056105e-05	Abcb1b
15.0474184292988	1.61201571175122	0.557776292114229	2.89007570694863	0.00385149059584828	0.0254041997562183	Sod3
26.6161863647788	1.61007042907948	0.612126601748543	2.63028991793578	0.00853120795044985	0.0467505816495457	Clca4a
23.8903601011001	1.60970071838626	0.548656749440503	2.93389395105003	0.00334738557632921	0.0229709346522613	Aqp7
261.115530885469	1.60884289720109	0.261303597324637	6.15698717382106	7.41418510018492e-10	5.86304146741938e-08	Lama3
28053.1650387794	1.60694253939472	0.252794467493558	6.35671561694945	2.06113060348241e-10	1.97787482236422e-08	Apoa4
338.135991420692	1.60000470582923	0.244237396173996	6.55102261526477	5.71444031996421e-11	6.37963105263455e-09	Gk
24.8629558036121	1.59947573629498	0.469333170369032	3.40797505328107	0.000654468777561029	0.00646931781800922	Ltb4r1
104.559495630465	1.59809813395273	0.346461644082116	4.61262642272158	3.97612555080758e-06	9.83577748457941e-05	Mylk3
56.0680740891987	1.59779446770196	0.346194127739741	4.61531360492381	3.92502175371548e-06	9.77307530250934e-05	Ltb4r2
23.1614643810311	1.59621741713852	0.601397206898921	2.65418162709691	0.00795010220737881	0.0443921856175997	Dkk3
14.4059396248454	1.58876024413482	0.494292074096436	3.21421347295334	0.00130802387993952	0.0110880178130258	4632428C04Rik
12.2542101048673	1.58671857044729	0.572939528158682	2.76943463046911	0.00561536712461853	0.0341231598250868	Gm47140
40.3698256572549	1.57644674551288	0.427767709606397	3.6852869211737	0.000228445137650101	0.00278918613023686	Tnfsf15
83.4287830459494	1.57599118443701	0.304280356898491	5.17940494253714	2.22594803262135e-07	8.30161972602735e-06	Acsm5
38.1385609687882	1.57305247291934	0.50354631162271	3.12394795992067	0.00178442013479665	0.0140893879885906	Susd2
104.873917685199	1.57171071940329	0.344105861171867	4.56752091943673	4.93526436381756e-06	0.000117901049787927	Gm14866
1176.67917771391	1.56699690770291	0.243829706299547	6.4266037616345	1.3048636407719e-10	1.3266890385729e-08	Defa17
81.1781027950431	1.56696151653826	0.465094767328401	3.36912308332172	0.000754077472126831	0.00720783284913173	Ccl20
2211.00486164811	1.56612231337651	0.260817175230872	6.00467477646055	1.91715798490232e-09	1.34761216214471e-07	Ang4
30.8604255185702	1.56218604308813	0.506779907288141	3.08257296830814	0.00205219411170524	0.0157116695602074	Slitrk6
282.217508172657	1.55689135543137	0.285741642912214	5.44859803969729	5.07684041636835e-08	2.3500680528994e-06	Gdpd2
158.743286830601	1.55255407169352	0.332463398460897	4.66984961015528	3.01420316784469e-06	7.89656507821398e-05	Bbox1
48.1695788834561	1.54894563549541	0.43303478642563	3.57695428646915	0.000347620936393451	0.00389358243576166	Mfhas1
48.7931338579647	1.54857163225676	0.454443163699857	3.40762444229336	0.000655310198226691	0.00647082905449367	Gm17322
17.2674944661317	1.54833525813353	0.504946162770223	3.0663373093858	0.00216698700158778	0.0164288970147008	Svop
22.7104067077924	1.54537027330063	0.551840386880659	2.80039357401153	0.00510403346079148	0.0317140762254562	Klrg2
37.8466030361459	1.54358095527539	0.451758358286536	3.41682876910126	0.00063355114370119	0.00631738884154118	Mafb
358.266007459208	1.5379890828087	0.176343469628833	8.7215539426884	2.74409452343093e-18	1.56239595182412e-15	Gimd1
21.45921419731	1.53618535107344	0.491849894820718	3.12328083679551	0.00178847006634465	0.0141103266527635	Gm17039
34.8062363619178	1.5352244013237	0.508931287432294	3.01656518126317	0.00255656246290191	0.0186379186636054	Clip3
97.5444577050381	1.53099893057546	0.373226154426733	4.10206764026771	4.09474522647137e-05	0.000683030695442944	Gstp2
44.3772429469636	1.52947331518928	0.50053085153334	3.05570238178896	0.00224534011947372	0.0168583097058157	Ints6l
13.2592176682838	1.52849533115259	0.543956913826764	2.80995662027631	0.00495481778306959	0.0309755656284436	Hk1os
15.3568306496476	1.52435471527861	0.55592530217959	2.7420135570411	0.0061063821255843	0.0363678915924357	1700086L19Rik
18.5366483543953	1.52360438361408	0.423293433751625	3.59940472052794	0.000318946466741373	0.00364897829766201	Scarf1
14.2164794922748	1.5217278107923	0.554119489462743	2.74620878660615	0.00602883826530679	0.0359939134602255	Magi2
294.094535256084	1.52005615617774	0.51577531633747	2.94712854227242	0.00320739844712616	0.0221893774302802	Prelp
75.8724652054249	1.51708762301583	0.434187158392023	3.49408680955521	0.000475686314773298	0.00505298379517581	Plekhs1
84.8900883008712	1.51640651432079	0.420554979177008	3.60572716862912	0.000311280047334449	0.00358286690601059	Ecscr
66.9772035137474	1.50906239714167	0.322739467623378	4.67579130700765	2.92822279113554e-06	7.7305986855311e-05	Gchfr
24656.6325128444	1.50208687365902	0.216629713869296	6.93389123232331	4.09419489295401e-12	6.59744744967429e-10	Anpep
22.3624662328453	1.50023602745862	0.398309873875916	3.76650473878532	0.00016554894318175	0.00217518576806729	Gm13710
18.2556050888616	1.49763966855532	0.43788425840241	3.42017243099661	0.000625814543734359	0.00625484974928413	Gm7457
88.9056182644798	1.49582997656975	0.430144720331357	3.47750397916649	0.000506105538452684	0.00531659821790301	Adgrl3
16.9851227533351	1.49517852883127	0.536001201842396	2.78950592590445	0.00527885303955111	0.0325751765782415	Fmo1
195.732739124003	1.49027401712047	0.312449979997008	4.76964030253655	1.84555165298934e-06	5.21918340806473e-05	Nat8f5
417.450852552101	1.48816830795488	0.259092859470683	5.7437642665844	9.25946717659928e-09	5.25451690509941e-07	Dnah2
1589.96496589227	1.48370376626241	0.263985006212226	5.62040923290018	1.90505659236727e-08	9.80128664283898e-07	Slc43a2
166.576221261659	1.4834350228295	0.188997723491559	7.84895709548455	4.19511092968413e-15	1.23546016879197e-12	Tubb2b
27.0516268336082	1.47772476148951	0.47136727464054	3.13497529631518	0.0017186858415757	0.0137053561437696	Syt16
27.5301061826121	1.47493666646739	0.406969210281397	3.62419718545182	0.000289860404545702	0.00338421433359202	Slit1
59.767297338388	1.47403377331824	0.285092149592684	5.17037657972772	2.33622727342949e-07	8.63746711200196e-06	Ccdc92
103.727831972771	1.47374811483626	0.251216766774367	5.86644010174655	4.4525100937593e-09	2.84843913526227e-07	4930461G14Rik
30.206484128845	1.46754456305629	0.455030217770389	3.22515847463304	0.00125902954508295	0.0107366368744692	Btnl7-ps
44.032306332175	1.46544585536278	0.353522082578419	4.14527388126516	3.39407787119638e-05	0.000583829245900356	Gm5678
469.996298111952	1.46432161436543	0.249261450993842	5.87464129943465	4.23759900392115e-09	2.74175865855974e-07	Glipr1
25.8648471839322	1.46091404149861	0.47231496999073	3.0930928179712	0.00198082171390644	0.0152760677010663	Gm34866
67.248619696731	1.45646365781147	0.245303442996151	5.93739590452598	2.89584791430767e-09	1.95509795352922e-07	Aldh4a1
108.334920067092	1.45170815963979	0.516324311007706	2.811620775335	0.00492925811372175	0.0308525679151635	Tnip3
31.8615829991773	1.44869079353872	0.400576928467229	3.61651081374556	0.000298600848995632	0.00346259409483665	Zfp57
3365.96563561001	1.44519916250479	0.14197938301797	10.1789367708541	2.46237027098823e-24	2.80398310658333e-21	Cdkn1a
685.95312866567	1.44229118525065	0.215904611384893	6.68022408599454	2.38577160824468e-11	3.13472037234056e-09	Trp53inp2
92.0043971444451	1.4416438154455	0.307114490229128	4.69415759044759	2.67707605095725e-06	7.20112378368516e-05	Pthlh
152.142742100135	1.44037303945009	0.269132114310428	5.35191812073645	8.70267778675296e-08	3.64339311949822e-06	Trim15
936.363546626187	1.43827351842739	0.522766429411008	2.75127368076765	0.00593640240610155	0.0355289731950317	Dpep1
53.04732053633	1.43453355513808	0.3178727890997	4.51291713015469	6.39420107838301e-06	0.000146997777415693	Gm38244
69.3746532345721	1.43334917637443	0.296252387236929	4.83827046844386	1.30973833445837e-06	3.87723405387927e-05	Ces1b
18.3958323365688	1.43222573800845	0.434655613994386	3.29508165061212	0.00098393086278875	0.00891592735665498	Aass
38.4441506196805	1.42621708698706	0.385433181049138	3.70029659383486	0.000215347630747089	0.00265585045544479	Map6
439.688865106047	1.42520146990298	0.259316750574941	5.49598692233769	3.88531302769228e-08	1.87471841316417e-06	Kcne3
30.0337277503483	1.42075545575601	0.432394100045408	3.28578825568343	0.00101697427188531	0.009123391564114	Sh3bgr
56.6972155413034	1.41772282853652	0.480008510517963	2.95353685918339	0.00314155089519917	0.0218310947277856	Parp8
2311.45746928268	1.41689123844993	0.19397026711279	7.30468261729022	2.77921971852625e-13	5.71950024242734e-11	Ms4a18
53.3753378970438	1.40939492928248	0.3481297614519	4.0484758424689	5.15522539798414e-05	0.000827391995125102	Gm29233
12.9098267219195	1.40857849931855	0.488290240517661	2.88471565154619	0.0039176733631551	0.0257178242567457	Tlcd2
373.597453739097	1.40187831744228	0.221493833611393	6.32919794914855	2.46438795680116e-10	2.27536274000652e-08	Gpr155
24.4403854910391	1.4008473796798	0.505777639413944	2.76969021663945	0.00561096304952063	0.0341231598250868	Wscd1
1462.55516430595	1.39388827883138	0.29530423513653	4.72017706819185	2.35639429746283e-06	6.45025176201325e-05	Mep1a
45.6225509606516	1.38932107044935	0.365694630535444	3.79912898479021	0.000145205510805211	0.00196378094225163	Gm20478
43.922921520708	1.38714050755895	0.436606093639883	3.17709836799272	0.00148756571305358	0.0122808651255042	Aspa
56.2521601095081	1.38472270199451	0.342052614169115	4.04827399246213	5.15967241707337e-05	0.000827391995125102	Agr3
291.527830253259	1.38103999100738	0.272627527766149	5.06566597409781	4.0697500270433e-07	1.41868163697809e-05	Cyr61
97.2869252307054	1.37063093296198	0.267654133256708	5.12090329517686	3.04075561401279e-07	1.1050882264458e-05	Mir22hg
3481.59022990013	1.36983312885318	0.168973964737535	8.10677035945105	5.19829740815796e-16	1.97315817841658e-13	Muc2
109.366860299142	1.36801517319455	0.293163116599214	4.66639592682726	3.06528790365852e-06	8.00403799918872e-05	Fstl4
184.969616407028	1.36749506130254	0.278418698204644	4.91164950529795	9.0313385697782e-07	2.8305375066125e-05	Capn13
363.584965984047	1.36599307540949	0.229554394004795	5.95062918020622	2.67113650282115e-09	1.8105429605035e-07	Cdc42ep2
728.246731049187	1.36307485540074	0.427620853601996	3.18757807043107	0.00143469721261306	0.011913496883152	Cd36
30.4309094278952	1.36214435255424	0.44392251811226	3.06842815351345	0.00215188065558407	0.0163433852725796	Chrm1
363.647223555909	1.35698350549208	0.337003731321799	4.02661270298019	5.65861229714839e-05	0.000890006967289058	Gm21885
197.723907427941	1.35558236552853	0.15628680816588	8.67368386005896	4.18360781797286e-18	2.16546076178165e-15	Acp1
30.4521691082783	1.35206423141274	0.375832229386756	3.59752071720644	0.000321264913968934	0.0036681323499354	Etv1
15.6547368165884	1.35177244041953	0.518960454839008	2.60476964634787	0.00919360472007133	0.0494282097918508	Trac
34.7164384735194	1.35134711396028	0.366148111281209	3.69071168831572	0.000223627494106553	0.00273819442783801	Gm44101
2384.33242189727	1.34491625012425	0.285093059375639	4.7174640205891	2.38802615119705e-06	6.51595442309854e-05	Xdh
515.851498190235	1.34132366698125	0.141047416862695	9.50973578117336	1.91147413015791e-21	1.92058174218984e-18	Arsb
73.0751687801234	1.33918561429836	0.500935816027407	2.67336766797503	0.00750938971985586	0.0426139155497867	Slc45a3
142.721556411434	1.33421880670791	0.286511567061154	4.6567711746979	3.21207111506885e-06	8.25043409270543e-05	Tmc7
65.9626522609159	1.33123001172238	0.330557905960282	4.02722182019852	5.64397813778047e-05	0.000888523415404869	Syt5
150.763143034539	1.32393805568858	0.283733759182746	4.6661280613981	3.0692845205015e-06	8.00403799918872e-05	Nfasc
147.869578408635	1.32281346459757	0.408877656377176	3.2352304997985	0.00121544566383929	0.0104484284771208	A930038B10Rik
76.6761614204546	1.32220839237095	0.298743513429738	4.4258982469319	9.60417908562694e-06	0.000201287095658397	Defa3
311.643703071656	1.32105562722103	0.216256438597443	6.10874587498478	1.00417068989487e-09	7.58948652836028e-08	Dock8
43.6345612439146	1.3188318036018	0.314279069117049	4.19637173836295	2.7122494404395e-05	0.000485109242849708	Kcnj3
680.72617594428	1.31673354871849	0.199720701272332	6.59287465110108	4.31390793466372e-11	5.04233256514368e-09	Cnn2
192.536192710317	1.31553454042268	0.290830672993819	4.52336930929784	6.08629063137473e-06	0.000141058250033259	Slc7a15
22.2093177521766	1.31504700808207	0.394053921950988	3.33722603640431	0.000846190993421589	0.00789824500471812	4632411P08Rik
598.827465946666	1.31447116924783	0.18307623395037	7.17991156407647	6.97565260698048e-13	1.30935299098718e-10	Plk2
240.617763756483	1.31413888580636	0.298384071545667	4.40418578310484	1.06181919672906e-05	0.000218254316478087	Alpk1
33.2707262072542	1.31016930418926	0.460965168607829	2.84223059227258	0.00447990761315135	0.0286596636480293	Trim38
599.63226759377	1.30804289894969	0.205683732519403	6.35948639655446	2.02429456364806e-10	1.96460087736776e-08	Sema6a
7178.11828741203	1.30802147895342	0.188864351236898	6.92571928152144	4.33765858125794e-12	6.924443572567e-10	Cdhr5
977.933130940388	1.30778513939583	0.268805312397431	4.86517594362963	1.14355033047007e-06	3.45105710154756e-05	Endod1
207.241867769922	1.30457426180717	0.266676294656979	4.8919768571302	9.98281852512516e-07	3.07791558172677e-05	Trim40
1127.86065826087	1.3018210304831	0.149706022415855	8.69584943528116	3.44244675412145e-18	1.83751353147339e-15	Naip1
33.1979928950513	1.30047551407997	0.397340050927281	3.27295350933041	0.00106429981794452	0.00944870332136711	Rtn4r
27.8624484165029	1.3003340492097	0.443930021333425	2.92914195193177	0.00339899156461693	0.0232232699660887	Tek
61.4246447751746	1.29814791221073	0.388216242650261	3.3438784100031	0.000826159377844467	0.00774088224517901	Serpinb9b
95.1792096445224	1.29770807207261	0.473375829206021	2.74139064989697	0.00611797210639847	0.0364242180374319	Miat
54.4027760659078	1.29091547701623	0.290999171704411	4.43614828679824	9.15827727352675e-06	0.000195053035048766	1810034E14Rik
32.1838976543482	1.27608510552319	0.410664387692405	3.10736733879881	0.00188761684568491	0.0146957079950519	Cd244
119.814603730252	1.27607438021527	0.358574766097742	3.5587400477239	0.000372638121469515	0.00412850706625266	AI427809
211.22639747669	1.2746577821438	0.402508664404231	3.16678346298575	0.0015413504349764	0.0126357840024172	Fbln2
109.337791445141	1.2745539739027	0.318323774717903	4.00395469999753	6.2292297866319e-05	0.000968166278302633	Dennd5a
63.0848711089095	1.27310998257338	0.381147189065868	3.3402056189725	0.000837163820846988	0.00782253568046356	R3hdml
308.705560208556	1.27293523664004	0.360299047226527	3.53299639962612	0.000410878067140795	0.00446450907432056	Slc5a11
16.2813466662601	1.27059764961483	0.452191022989533	2.80986924776752	0.00495616303861228	0.0309755656284436	Gm19391
77.1878596043887	1.26318898320222	0.431561256173573	2.92702128639224	0.00342225456970893	0.0233406077097384	Vstm2l
284.593276673133	1.26222714615283	0.364768217453006	3.46035396111627	0.000539465761493659	0.00558123238768818	Bst1
18.9227298890177	1.26161950036792	0.431053275775651	2.92682963166844	0.00342436408410541	0.0233406077097384	Grap
534.741220957621	1.25944944731079	0.23007969941501	5.47397032642606	4.40062784726499e-08	2.08797567386482e-06	Naip5
361.02571045224	1.25736385691229	0.163465194857975	7.69193624370457	1.44924836969942e-14	3.8679080316931e-12	Fam46c
82.9456901324422	1.25452316732943	0.452702881195653	2.77118441132085	0.00558527847806866	0.0340114587108345	Nts
182.542059147278	1.25410244312467	0.343476941323184	3.65119835495642	0.000261019544424679	0.00310911773941279	Pdlim2
135.511086872751	1.2538265869582	0.248257032971402	5.05051789248859	4.40613835480357e-07	1.5143108498672e-05	Gnpda1
134.764879921135	1.25382512423632	0.315061204823485	3.97962397477271	6.9024357716475e-05	0.00105362381962029	Ramp1
27.0167893169446	1.25338108521221	0.341780473332442	3.66721092340776	0.000245210520162936	0.00296421860927325	C130083M11Rik
126.349988242931	1.24926088063532	0.386274230909822	3.23412948798793	0.00122014122044116	0.0104835171963559	Tmem184c
111.922928460307	1.24817468602498	0.340876699585271	3.66166032334734	0.000250585966996338	0.00301214560328251	Sox21
146.648471088701	1.24602567213011	0.281215085561689	4.4308635493055	9.385646785484e-06	0.000198657041812704	Gm37795
121.184452932811	1.24415025749642	0.191371097348225	6.50124430876061	7.9658340718367e-11	8.35844671037447e-09	Fam102b
25.3580292039826	1.24336429820681	0.405758213350081	3.06429853370352	0.00218181071079389	0.016497963584317	Rai2
215.494874712225	1.24142200370483	0.190625267315903	6.51236859197453	7.39749220516765e-11	7.94695373311123e-09	Rab32
1138.03880128352	1.24015153896747	0.25565267076579	4.85092346288688	1.22887964030872e-06	3.68254265545848e-05	Anxa3
212.532729075479	1.23686513709933	0.305094685326618	4.05403698125783	5.03412528046151e-05	0.000811206546373237	Ret
44.5057549005513	1.23632782459104	0.33046468957583	3.74117981009692	0.000183158417195819	0.00235051008574138	Camk4
4832.16526161752	1.23323258267977	0.0854822736374362	14.4267639383387	3.51175459778527e-47	1.1996856056954e-43	Ccng1
107.348104493128	1.23248622832529	0.290393184656637	4.24419818868198	2.19376404888757e-05	0.000405099283449173	Gsta2
16.3470396994717	1.22869822216923	0.428582231279085	2.86689025464783	0.00414526730769128	0.0268914967271837	Rps6ka2
74.2902544104717	1.22712959235547	0.238739024251889	5.14004610767257	2.74671059611888e-07	1.00463733816503e-05	Fkbp14
103.302072716138	1.22194552268712	0.304045883153692	4.018951054402	5.84578119474688e-05	0.000915231792735761	Fut2
30.2955480388244	1.21970064773986	0.384358626132219	3.17334011731087	0.00150695875340178	0.0124109751527752	Fam105a
2248.5558063815	1.21578776514248	0.291257487552203	4.17427127920468	2.98941375955832e-05	0.000526957445067242	Zg16
239.995587056291	1.21289091475486	0.260395337155752	4.65788261803392	3.19478276559415e-06	8.21838620769784e-05	Il18
129.470346244898	1.21151392136643	0.239651576723813	5.05531379316834	4.29683685912287e-07	1.48571397551979e-05	A430105I19Rik
2698.51343067374	1.21047373203371	0.201224970145277	6.01552447074434	1.79305212610109e-09	1.29228368632627e-07	Asah2
1889.64912352839	1.21018212516322	0.311828113764477	3.88092693296176	0.000104059102957099	0.001482429972986	Mmp7
176.106293620602	1.20881394011063	0.381226252946491	3.17085701933623	0.00151989933915379	0.0124994706846827	Rnf39
442.016452542294	1.20755314623151	0.259165794424596	4.65938473444208	3.17155932034569e-06	8.19573223823663e-05	Apobec1
768.796788634991	1.20608768408092	0.414133902583323	2.91231332802622	0.00358762564445516	0.0241033658164213	Tm7sf2
734.207698520118	1.2046035457049	0.154266587056337	7.80858362585658	5.78342161741778e-15	1.61945286306743e-12	Slc52a3
78.5232803922954	1.2038715998793	0.36461441494288	3.30176633325891	0.000960780727083624	0.00874325817757879	AW112010
23.7524544249508	1.20379532248734	0.4457524399369	2.70059166172539	0.00692162611458493	0.04000957552055	Gpr17
13802.1926580258	1.19953855303908	0.210876275154991	5.68835233910234	1.28270956605467e-08	6.99998789066446e-07	Itln1
4186.59447729056	1.19933384359439	0.253008740622533	4.74028620767571	2.13416536889016e-06	5.94071682386328e-05	Fabp2
25.6804538815671	1.19744680249035	0.39045940433065	3.06676389199304	0.00216389707154021	0.0164273448351015	A630023P12Rik
606.425740099674	1.19685987603455	0.187775760820165	6.37387845378404	1.84306678698491e-10	1.79893850219939e-08	Ppp2r5b
667.329780396711	1.19272908020551	0.237354009509272	5.02510609646523	5.03154295036612e-07	1.70862395895037e-05	Slc15a1
226.38113171694	1.18682414168925	0.136473599507806	8.69636432225387	3.42686974817349e-18	1.83751353147339e-15	Gm26527
2971.11818604253	1.186731126152	0.278177337269912	4.26609564171839	1.98923530061786e-05	0.000373386023844546	Flna
1963.46397006677	1.18623058867278	0.417682848851656	2.84002704907348	0.00451097086410598	0.0287829261598036	Enpep
4535.54214993108	1.18586346728022	0.444908237917329	2.66541135050993	0.00768942019990111	0.0433618311107662	2210407C18Rik
114.819065679971	1.18423321481715	0.225430748517723	5.25320180411877	1.49477599421325e-07	5.93773692026897e-06	Fas
292.033668759261	1.18098988705599	0.275050314733769	4.29372308917046	1.7570159391545e-05	0.0003364527943576	Cpm
27.2240566547377	1.18058435944893	0.440336584290857	2.68109532927001	0.00733816081411076	0.0417949732797019	Dlc1
136.646870091963	1.17994771807884	0.343974145955257	3.43033839011938	0.000602828950817406	0.00610007186546926	Cutal
164.103523745528	1.17851840681281	0.249479127337171	4.72391586178688	2.31346162240429e-06	6.36332334497387e-05	5033406O09Rik
951.98183164251	1.17707493562706	0.275716464998802	4.26914996038477	1.96219319382286e-05	0.000369197856014656	Mcub
2192.09603948142	1.1756804305609	0.20210750998629	5.81710412760347	5.98758463708091e-09	3.6789184599273e-07	Sulf2
39.4211233032427	1.17550854233237	0.347661919563551	3.38118291416006	0.000721744801925871	0.00694542138687087	Gm47210
118.375077909078	1.17479172780453	0.254571381653406	4.61478317073357	3.93505921529263e-06	9.78380588885204e-05	Tnfrsf23
48.3603574625702	1.17390369812779	0.367794606983653	3.19173711587338	0.00141419980655317	0.0117661699443423	Ttc9
1417.78824597704	1.17266477272424	0.195179707342278	6.0081285533838	1.87677010123852e-09	1.3246739710436e-07	Clps
167.353864900333	1.17159726272512	0.338975913219847	3.45628470057479	0.000547676529702213	0.00564314302324378	Cox7a1
1329.44063144478	1.16865509562801	0.212036288465407	5.51158060766882	3.55625492908469e-08	1.72569291033226e-06	Sat1
65.8338098933052	1.16555683171981	0.236101495403608	4.93667704106374	7.9464900759807e-07	2.56101881109106e-05	Gm45236
992.256635810542	1.16373389640282	0.31277546224368	3.72066877642778	0.00019869589943629	0.00250659132811763	Cxcl16
1574.90127153221	1.16070189957816	0.20676541639292	5.61361720846223	1.98140280309636e-08	1.01634658497565e-06	Btnl1
27.79432005075	1.15891360183801	0.384445446978213	3.01450728821788	0.00257397026720439	0.0187248663262854	Ptk6
143.946841963984	1.15732277415239	0.203734621722556	5.68054052064074	1.3426973641285e-08	7.2808297386282e-07	Arl4c
2080.23187118915	1.15681614202004	0.173889158629425	6.65260647148987	2.87947368826737e-11	3.6432807458737e-09	Slc39a4
129.529093555725	1.15475844498721	0.308249022442571	3.74618688434722	0.000179542857091582	0.00231804349356109	Elk3
1640.47417972579	1.15304230118875	0.187048016203113	6.16441876580331	7.0742501850754e-10	5.62024499587316e-08	Ms4a8a
1365.41622757637	1.15208359341296	0.189138112109348	6.09122921110104	1.12046986939991e-09	8.39418677158765e-08	Slc6a19
391.108235281565	1.14896481652363	0.279117723772711	4.11641654637183	3.84808573519782e-05	0.000648216493519861	Pla2g2f
1498.08055283949	1.14789224041757	0.220375328044674	5.20880558909424	1.90060124351839e-07	7.24646648226285e-06	Samd9l
46.4716375217133	1.14556806281997	0.294572658796574	3.88891510671763	0.000100693329139088	0.00143928264018808	Glt28d2
41.6246263478668	1.1443886259372	0.29364519304675	3.89718154097285	9.73186682062682e-05	0.00140042137458405	Kctd1
60.3855443349824	1.1440462813234	0.307518659021649	3.72024996780071	0.000199025693736925	0.00250889880053167	Itga5
811.179216368525	1.14394193836983	0.180280885111498	6.34533127381941	2.219473289591e-10	2.11792308712312e-08	Ptp4a3
77.4548231333653	1.1436704771886	0.350563383917525	3.26237858731323	0.00110481487434479	0.00972749632406355	Snap25
31.5033451647804	1.14168589937689	0.366916709196056	3.1115669326655	0.00186097281370664	0.014547952691498	Kif27
502.842917143165	1.14033132339169	0.29262218566504	3.89694076271104	9.74154343893071e-05	0.00140063386767993	Defa21
84.942212794596	1.13890619608436	0.367542655937692	3.09870481068035	0.00194368573355627	0.0150430883619731	Gm45606
714.359396782872	1.13515354289223	0.223364387349572	5.08207040684459	3.73342968357126e-07	1.31757670299753e-05	Flvcr1
357.579207449868	1.13276374138942	0.361612096350292	3.13253829952667	0.00173301815591063	0.0137668276709891	Capg
70.063898663192	1.13142285253249	0.245911006320566	4.60094433942329	4.20579813442962e-06	0.000102774303196269	Tmem181b-ps
50.2385646230359	1.13131542548962	0.364005798816741	3.10795989835091	0.00188383628030923	0.0146729628381039	Cav2
497.97163584995	1.13116297570263	0.142595036921646	7.93269527553187	2.14440153597118e-15	6.91104200677805e-13	1810055G02Rik
148.432987093825	1.13102912813365	0.191525780055157	5.90536233716383	3.51872509965488e-09	2.30281009299636e-07	Cst6
379.206483263551	1.13043164220578	0.220432693402228	5.12823948552431	2.92464252055564e-07	1.06743202764126e-05	Mtmr11
29.153218162014	1.1297336591482	0.378794070735653	2.98244810684115	0.00285953120585622	0.0203205466225279	M5C1000I18Rik
50.4984153881482	1.12649129029379	0.405669625750699	2.77686870987492	0.00548853441224718	0.0335539213656385	Wif1
133.0936730094	1.12386300272317	0.301448205387011	3.72821261709059	0.000192842652029616	0.00245450472378381	Klhdc7a
82.7534822768851	1.12068873829485	0.26636136051197	4.20739981257336	2.58325868995302e-05	0.00046495934334128	A930001C03Rik
623.571194617661	1.12033417992525	0.178320085408239	6.28271446461235	3.32711815641772e-10	2.90299648745899e-08	Gpt
1316.78505960302	1.11921299447695	0.177975886759536	6.28856534924377	3.20413187031079e-10	2.83573971382272e-08	Trim31
32.2348947161262	1.11866339995805	0.371672938507969	3.00980589129995	0.00261414697348249	0.0189204425652773	Apcdd1
827.168166852637	1.11825761330196	0.16538233395913	6.76165093654023	1.36428083988591e-11	1.89457569317814e-09	Gde1
27.1251838438539	1.1168825058007	0.40340237151435	2.76865627142444	0.00562879845915885	0.0341682543146905	Stx11
79.8221542210622	1.11542366494148	0.227757424709508	4.89741955224575	9.71033674734188e-07	3.01567749056994e-05	BC037032
473.807855304671	1.11032461184693	0.116861455980491	9.50120467463874	2.07476016838221e-21	1.96883213534092e-18	Cyb5r4
402.021684444131	1.1077460817614	0.272921337849324	4.05884747044943	4.9315511224428e-05	0.000796212352649301	Nox1
268.299206755742	1.1064009808224	0.203783502685792	5.42929612181773	5.65767431535953e-08	2.57801812832843e-06	Pdzk1
3890.13425970991	1.10589527006953	0.224184198412327	4.93297599876119	8.09861099416956e-07	2.59535411616154e-05	Defa30
39.590674188371	1.10458742867573	0.341144082587235	3.23789121680947	0.00120416715247583	0.0103828264166782	Cyp2c67
103.106830897584	1.10128745801662	0.336639683604831	3.27141306165611	0.0010701148496073	0.00947570334170156	Ecm1
1805.49710686148	1.10076440422729	0.237774137731121	4.62945387892459	3.66631370972793e-06	9.2366230790358e-05	Cndp2
79.1948823286342	1.10070816277074	0.334204522322036	3.29351666196221	0.000989424771864119	0.00895620801706996	Slc25a34
250.757187428931	1.10035977798192	0.181202885763998	6.0725289961168	1.25911353923684e-09	9.39166740773123e-08	Batf2
5987.19242473201	1.09950618102164	0.192838792230307	5.70168568421907	1.18628418121027e-08	6.5364258384686e-07	Cyp3a13
859.563464298074	1.09556131108069	0.2797675226436	3.9159703053751	9.00413310801265e-05	0.00131790572080518	Anxa5
283.107438182897	1.09082123130705	0.351767777467321	3.10096973395576	0.00192888005055842	0.0149556060570079	Arnt2
38.2521279568415	1.08631050039054	0.336330146006304	3.22989334524351	0.00123836405065984	0.0106197194325552	Gdf11
272.857690719446	1.08546387880823	0.345617371827935	3.14065196742665	0.00168572225225543	0.0135118825860042	AV064505
532.179059584956	1.08355245680153	0.20340952561986	5.32695041443888	9.98754146469092e-08	4.10089412880735e-06	Btnl6
58.9794609888661	1.0829223644173	0.327880907778184	3.30279177203546	0.000957274426611074	0.00872064238983667	Lats2
2213.06485018232	1.08146266342302	0.176565220364284	6.12500390049512	9.06813850654453e-10	7.04058517410396e-08	Clic5
126.603838854357	1.08095997058449	0.316650135495704	3.41373601148878	0.000640786317617116	0.00637464827677225	Efr3b
166.109451761245	1.07947936771801	0.359945144530929	2.99901077739153	0.00270857725450658	0.0194718889243379	Nat8
35.4017711326344	1.077875303858	0.357503258863057	3.01500833107339	0.00256972197085371	0.0187098981177119	Gm12147
95.3901206728568	1.0746767189543	0.372589911282274	2.88434197065558	0.00392232564425509	0.0257209891142102	Cadps
69.1953263456438	1.07356640731295	0.402997671182154	2.6639518887634	0.007722860711989	0.043507316563814	Kif1a
17670.5128894489	1.07287272203024	0.195587458345941	5.48538608305151	4.12567353460303e-08	1.9739672169343e-06	Apob
96.4798361879212	1.0726219305697	0.315263514901565	3.4023027717134	0.000668205655724014	0.00655578449478569	4732490B19Rik
277.4000021808	1.07105144505744	0.278534178152691	3.84531425249468	0.00012039803891144	0.00167605452538411	Slco2a1
18855.5107488646	1.06967101553708	0.232482902452657	4.60107390372466	4.20318252070067e-06	0.000102774303196269	Apoa1
1170.19684974505	1.06748218042353	0.208547902805896	5.11864260470209	3.07742500683659e-07	1.11367577419016e-05	Aldh1l1
81.3147098376459	1.06559296515926	0.274154623364722	3.88683200772307	0.0001015609875012	0.00145047092601003	Gm15756
260.163869350066	1.06453346478406	0.345939121902515	3.07722774726833	0.00208935600340697	0.0159536387546689	Tmem86b
1050.47390543975	1.0641471222927	0.161009512988963	6.60921893705526	3.86352983207821e-11	4.64739106068507e-09	Kitl
320.98877246598	1.06406596287471	0.382173196862474	2.78425062670634	0.00536515595569196	0.033012330287887	Duox2
35.9634600012547	1.06299360290169	0.29426067623797	3.61242153213176	0.000303350916287701	0.00350699953922959	Ttc39aos1
288.777306785819	1.05717263701872	0.208355030237193	5.07390023564694	3.89743447385505e-07	1.3641819313098e-05	Osgin1
180.470459243347	1.05391378188131	0.316161296973083	3.33346868187677	0.00085770327012723	0.00798823858072149	2010003K11Rik
118.357325978564	1.05386166606411	0.264406928520819	3.98575662127981	6.72654331198758e-05	0.00102953482358477	Camk1
115.091718454334	1.04736113554108	0.276916727303271	3.78222415720681	0.000155433294544463	0.00206290295579951	Tldc2
358.869167263419	1.04726550227505	0.307791417426121	3.40251690912215	0.000667682235048634	0.00655578449478569	Zmynd15
268.79029097058	1.04709080648918	0.234058867310284	4.47362160862328	7.69057866121355e-06	0.000170379732960037	Slc16a5
266.36659051012	1.04678086482818	0.178819591528576	5.85383769127391	4.80357434870048e-09	3.02766986900933e-07	Map7d1
64.5693228999119	1.04451009608556	0.240668084758757	4.34004407826892	1.42454138513663e-05	0.000281953550399985	H2-K2
842.726258944893	1.04028734946589	0.228038771188195	4.56188806861866	5.06956724370097e-06	0.000120603451378351	Slc23a2
107.159722316879	1.03631810025515	0.341265118755721	3.03669505993945	0.00239187294870267	0.0177170779864659	Sh3kbp1
39.3835777917601	1.03609126282761	0.280421764698003	3.6947605117007	0.000220094135299563	0.0027026800323881	Kctd7
48.9834483305985	1.03606318865431	0.320617201487548	3.23146476186351	0.001231575083337	0.0105711226123011	Ankrd22
156.810450725814	1.03593211979277	0.265936838289165	3.89540661781633	9.80341272959532e-05	0.00140716044398502	Gm28857
26.902438631717	1.03260277097713	0.375435117575205	2.75041604431232	0.00595196414734668	0.0356096320843533	Gm44040
646.744740726435	1.03148593075945	0.218310437403684	4.72485852269217	2.30275615941246e-06	6.34409321918132e-05	Btnl2
185.993331335766	1.03105986221613	0.202484070050266	5.09205421424101	3.54204783031574e-07	1.26217313793758e-05	Acot9
401.612391673688	1.02738960037058	0.26697760309662	3.84822392760324	0.00011897727597588	0.00166033566253596	Gramd1b
744.318791595834	1.02687768712141	0.215426609597554	4.76671702274735	1.87252014620155e-06	5.27797303915325e-05	Lrrc26
140.727024453418	1.0266037001601	0.324788780729762	3.16083485966925	0.00157317662259472	0.0128081172023548	A230020J21Rik
680.171970577876	1.0250334025713	0.273833024261959	3.74327897569692	0.000181634375476327	0.00233445956923337	Msln
552.917004224729	1.02465311671842	0.244824970531897	4.18524758521284	2.84855449248293e-05	0.000505781281560301	Nupr1
433.669983208443	1.02445271161672	0.185192243780355	5.53183378906385	3.16900122873122e-08	1.57295795721671e-06	Vopp1
815.56423756122	1.02315634582437	0.132253074096598	7.73635208718899	1.02309884894911e-14	2.77389705379362e-12	Lipa
97.4078626561732	1.0216224495172	0.375243063013107	2.72256185447862	0.00647779057526875	0.0379578527671237	Fgd3
902.960554826181	1.02128234393718	0.188752285713652	5.41070186289838	6.2778212728224e-08	2.82188066213367e-06	Stom
145.673622250556	1.01873742585343	0.173791864037122	5.8618246112823	4.57808445599546e-09	2.9069985350505e-07	NA
462.905955509422	1.01818007715302	0.335564325705554	3.03423218487902	0.00241148757822734	0.017823721040113	Ldb3
100.388696246799	1.01486843144023	0.277145005862855	3.66186801122602	0.000250382858173268	0.00301182366229408	Krt80
21.3415449902884	1.01479775371094	0.383935135445812	2.64314895934855	0.0082138890026893	0.0454344035151995	Gm15911
316.082118581513	1.01465107573508	0.228253062595856	4.44529008371564	8.77733497549466e-06	0.000188348817482945	Stxbp1
477.291454598689	1.01353224055588	0.188784727463333	5.36871946250384	7.92976552842801e-08	3.38401137448998e-06	Gpat3
304.541815672949	1.01335444134497	0.242963405283752	4.17081099172732	3.03517530902767e-05	0.000532824557589945	Tfcp2l1
909.348573739489	1.0129379667797	0.160970567449014	6.29269053860137	3.12009976887779e-10	2.77575125792716e-08	Srxn1
662.923027681722	1.01102809004603	0.334164804107088	3.02553733253737	0.00248191762930938	0.0182181499897866	Ddx58
119.622308113214	1.00953282779909	0.200659063534135	5.0310851153123	4.87711552651343e-07	1.66254141148282e-05	NA
321.653168787992	1.00775371156162	0.173349385152019	5.81342535872205	6.12072702296447e-09	3.733862081402e-07	Parp3
428.480809540263	1.0077042604953	0.292143261813645	3.44934965892899	0.000561938543623805	0.00574414857189599	Fcgrt
50.7747111892174	1.00692813016668	0.273200103971157	3.68567989371257	0.00022809289870458	0.00278714925177927	Rilp
266.322023555217	1.00457905965846	0.286185161813758	3.51024159775346	0.000447699713955423	0.00480047634279509	Fdps
296.947353489044	1.00341119511535	0.261105304481564	3.84293684537611	0.000121570760276213	0.00169100175592671	Sult2b1
52.9834090216315	1.00281268712527	0.3139408015294	3.19427319494616	0.00140183388230225	0.0116980742923815	Cep170
251.255272700541	1.00253787474527	0.331039253177604	3.02845618796574	0.00245806716479678	0.0180975195008163	Ube2l6
11456.4345998724	1.00066544290389	0.112295398485402	8.91101021413594	5.0569657048464e-19	3.45512124817926e-16	App
92.0951669043027	0.997473475618414	0.235926485697121	4.22789951993331	2.35883083148363e-05	0.000430002021692336	Cpne2
589.328319238195	0.99587460856709	0.149793890461387	6.64829924304424	2.96499034118287e-11	3.72389706012828e-09	Ablim1
97.1981491910888	0.991337209786742	0.238835412162241	4.15071283111621	3.3144140419847e-05	0.00057070066785424	Ptpre
1508.29638390812	0.988567083108184	0.209042884534585	4.72901570081728	2.25610938155475e-06	6.25594226401569e-05	Car13
771.267859631984	0.988563969075347	0.194221004753255	5.08989215832373	3.58267206258304e-07	1.27225824326364e-05	Zmat3
455.983186747803	0.987477095338482	0.153434474130382	6.43582285490397	1.22806193252646e-10	1.26364613671593e-08	Dcxr
544.764396469355	0.986906081013701	0.222831745389035	4.42892945657582	9.47019897217446e-06	0.000199831467639328	Tmem106a
514.595892958443	0.984905302329084	0.26421414799669	3.7276781345616	0.000193251962825894	0.00245788293151831	Slc46a1
1817.56463419699	0.979130541068326	0.180286956323552	5.43095607710593	5.60529307069598e-08	2.56686356409003e-06	Entpd5
590.484497155117	0.97891939748683	0.174908453080317	5.59675293130238	2.18403603243656e-08	1.11028331756098e-06	Igsf5
37.3443530898247	0.978618507106608	0.296751149746533	3.29777494692939	0.000974542105089056	0.00884492757546555	Adamts10
532.093279314798	0.976793409712487	0.155452498624413	6.28354911214714	3.30929600042759e-10	2.90299648745899e-08	CT010505.2
455.548884385021	0.974001418348039	0.119961885353888	8.11925734140251	4.69045000307637e-16	1.86319945354762e-13	Mtmr7
1633.54008041842	0.971754574827193	0.116564752681399	8.33660735748519	7.64524030635251e-17	3.43653551770545e-14	Oxct1
90.7819895267334	0.969752039317963	0.341054660843854	2.84339183906344	0.00446361566890087	0.0285661368454462	Lhfpl2
167.596690807391	0.967039142921862	0.221074304300484	4.37427201673996	1.21838378448479e-05	0.000246123284373445	Arhgap26
206.401042503115	0.966784122137695	0.24301942262028	3.9782175091754	6.94338406316365e-05	0.0010583970459846	Tmem144
602.065696614679	0.96676809645355	0.17181594023912	5.62676603293081	1.83619509987102e-08	9.50425712148392e-07	Soat2
668.655683919536	0.964342743852106	0.321271436159474	3.00164482526054	0.00268525274871464	0.0193449186844348	Parp14
291.72304740966	0.960087774412872	0.261089879958368	3.67723090058474	0.000235779599153221	0.00286644222999016	Uba7
84.0309198824625	0.958729148590157	0.2202782156464	4.35235570515583	1.3468251303568e-05	0.000269062350963531	Cdkl2
134.567759129214	0.955518059679662	0.267654175055708	3.56997255686666	0.000357018628116123	0.00397797468157305	Rhod
142.827694669064	0.955517982157729	0.225245131701887	4.24212490160436	2.21413403435506e-05	0.000407541690963958	Bambi
155.297373353399	0.955238777214027	0.204135387112668	4.67943745925249	2.8766308724858e-06	7.62977203927485e-05	Tmem139
551.862104482023	0.954439370709387	0.166076655007461	5.74698093881111	9.08509665537374e-09	5.19005137024879e-07	Hk1
61.4241428004511	0.952906398278278	0.276679156432956	3.44408451494315	0.00057299656020706	0.00584668712359426	Gm12144
98.7269601024043	0.952063052367163	0.21988293347283	4.32986333832409	1.49201906100985e-05	0.000293608036648724	Ficd
4470.94509712926	0.951319102403523	0.242967010288811	3.91542498412729	9.02451017405627e-05	0.00131946534742375	Cyp4v3
4698.23485967597	0.947694586933582	0.177140686570435	5.34995435143444	8.79764201441397e-08	3.6741448226945e-06	Npc1l1
1077.58230192391	0.947686097365462	0.186987165204493	5.0681879493122	4.01620736115438e-07	1.4028801213881e-05	Sec24d
1051.09622841543	0.947229966971822	0.320034537554742	2.95977419877628	0.00307864598265357	0.0215107984333112	Cpe
1788.69189146668	0.945534539844916	0.221739023566438	4.26417743091402	2.006399654595e-05	0.000375370345017932	AA986860
4925.76175860842	0.944898438264028	0.172147173112662	5.48889895302339	4.04446899022399e-08	1.94054985455101e-06	Ace2
64.7042920403364	0.943769636143229	0.278777439557473	3.3853874174372	0.000710778594148414	0.00687864542019776	Gm29629
450.797607379351	0.940521478192491	0.16300397497568	5.76992971081116	7.9304604137959e-09	4.63904775096054e-07	Slc25a35
242.335418968497	0.939752052852	0.171363443565599	5.48397040406262	4.15884378390903e-08	1.98427962773604e-06	Coq10b
1440.44561969042	0.939491844779472	0.17933740202314	5.23868325391627	1.61726335562247e-07	6.33700784956795e-06	Cgref1
721.969846859717	0.939250146512668	0.157243694649197	5.973213416335	2.32625259543424e-09	1.60565533123661e-07	Paqr8
3169.15468618552	0.939081072074811	0.141390946169891	6.64173412452053	3.10013819185888e-11	3.86521609161617e-09	Dpp4
216.479366137009	0.937948619310888	0.286697077708281	3.27156672404337	0.00106953347298286	0.00947546745436733	Proz
439.758757626205	0.937581088892554	0.286689065140259	3.27037617717946	0.00107404551639154	0.00949574092416353	Abhd3
57.3921252341722	0.933751336805305	0.338660948797921	2.75718632490596	0.00583011198203544	0.0350648390018125	Nanos1
197.060159315324	0.933600346083749	0.172759637948197	5.40404203882212	6.51556633703229e-08	2.89880650023595e-06	Prmt2
20066.2397139018	0.933025133307068	0.253643612104865	3.6784885909972	0.000234620184080772	0.00285641294674531	Lypd8
29.7157877599127	0.932549781028195	0.315394256730927	2.95677477039089	0.003108751082913	0.0216648621979751	Mzf1
51.1907424064623	0.932387587837274	0.317251991275669	2.93894952113034	0.0032932670615663	0.0226692401830806	A730085K08Rik
543.643206653626	0.930843259412569	0.214786056146791	4.33381605915983	1.46546633942436e-05	0.000289048851543966	Mfsd2a
47.3419718846968	0.923733710063672	0.320204933479797	2.88482035559254	0.00391637070983785	0.0257178242567457	Akap17b
231.213046777229	0.923706309512628	0.205169321051335	4.50216584418832	6.72644602438626e-06	0.000153602171848318	Dusp8
206.25727135286	0.922911037949858	0.29144009421413	3.16672639170837	0.00154165293958418	0.0126357840024172	Disp2
340.391554499529	0.921636637869645	0.250956834358223	3.67249069038732	0.000240197904339728	0.00291186685878417	Myo7a
260.350383737915	0.919411273437706	0.254054064177051	3.61895912358625	0.000295790350918684	0.00344111513704557	Grhl3
88.573168389809	0.917478720899254	0.286327924749679	3.20429354454811	0.00135394355690594	0.0114093290061719	Prex1
142.398755860868	0.917165159483714	0.178878391806981	5.1273110755232	2.93909670149002e-07	1.07042027202881e-05	Gdf15
1333.3589142105	0.916772044283214	0.168333889340744	5.44615257137835	5.14709912892164e-08	2.37615135732731e-06	Lpcat4
119.155716388888	0.914540791370416	0.311764937762051	2.93343054525401	0.00335238651056339	0.0229783763992509	Mocos
608.551577633416	0.913814453463477	0.167363927905933	5.46004425742855	4.76015906112202e-08	2.24608499787362e-06	Clcn5
1000.22406833953	0.913371843675243	0.143252953510332	6.37593725848988	1.81847365871086e-10	1.78592853669945e-08	Slc22a18
546.448094920458	0.912796597828092	0.168193819349373	5.42705196516186	5.72924520610813e-08	2.59578878953668e-06	Tlr3
38.8499256378822	0.912340659215502	0.294209466181373	3.10099015866833	0.0019287470077185	0.0149556060570079	C2cd4b
32.9852780288256	0.909123928973396	0.340126310775111	2.67290091996	0.00751984570709625	0.0426515513449882	Tpbgl
174.966289618999	0.908189387787014	0.244563777184944	3.71350736499389	0.000204406513392123	0.00255676178063871	Pdzd2
324.42919220821	0.90780313125472	0.164118464083063	5.53138939196546	3.17704171441815e-08	1.57295795721671e-06	Lypd1
1020.10552157362	0.90622038537015	0.137845319759092	6.57418320008197	4.89209685669877e-11	5.57079376061811e-09	Ccser2
1636.86168138521	0.90584432144123	0.167788619720205	5.39872324447132	6.71168149608547e-08	2.95469669161433e-06	Mylk
1501.47188061763	0.904183202847301	0.248206351546623	3.64286891617865	0.000269616158351232	0.00318486417759156	Ahnak
89.5306906231671	0.897760826331774	0.200636731926435	4.47455865988162	7.65693040131805e-06	0.000169923109199664	Gm12146
698.418548352697	0.893782473292719	0.158075260922642	5.65415782378567	1.56612258076409e-08	8.35966868813484e-07	Arl8a
2028.56324871019	0.893183299321298	0.0989153514960954	9.02977430511942	1.7202622099762e-19	1.22432495035848e-16	Atp10b
150.481932024291	0.891951735630327	0.326283290996747	2.73367273238402	0.00626322622338993	0.0370308643550444	Cacna2d1
46.2756884872428	0.889997078289866	0.335434320720497	2.65326778839504	0.0079716599605173	0.0444980143090183	Gm1821
373.291969033152	0.889691010064244	0.24446114645085	3.63939637435644	0.000273277880079425	0.00321612226109344	Xk
554.84868243242	0.88799848577409	0.214597844066872	4.13796554963235	3.50398966213234e-05	0.00059998464641819	Phlda3
80.0111277064582	0.886944794797519	0.293110549397062	3.02597363561971	0.00247833911494535	0.0182025407967579	Hmox1
1629.54025723281	0.886419540778512	0.120347389448185	7.36550701135197	1.76474850352206e-13	3.99172030060693e-11	Tspan13
418.812451256702	0.884624207385982	0.181085663800894	4.88511452987597	1.03368749745855e-06	3.16991313179345e-05	Tmem150b
514.048268221131	0.884549647440064	0.23378358388884	3.78362600455578	0.000154560019892682	0.00205744358221423	Cd55
154.502157269052	0.882935258812192	0.219057886650714	4.03060246910911	5.56340683770557e-05	0.000879080038805263	Gramd1c
520.888192395558	0.881317341324274	0.164512005642562	5.35716124718051	8.45396682080244e-08	3.55670461246617e-06	Slc2a9
528.825658450423	0.876648058524386	0.229375747296901	3.82188644115746	0.000132434676757571	0.00181696121582013	Aplp1
1407.3046003721	0.874103990783823	0.149883754965102	5.83187945209503	5.48065096287403e-09	3.40418178534005e-07	2010106E10Rik
1759.52150023369	0.874066454882841	0.214933153509132	4.06668976196688	4.76856574141318e-05	0.000772164642845503	Slc26a3
4313.75168538572	0.872548502283166	0.178006289380606	4.90178468030148	9.4969898129986e-07	2.9655956671998e-05	Ms4a10
55.2460388804129	0.872537487255406	0.324653400321369	2.687596946133	0.00719682076863764	0.0411546352691997	Ap3m2
195.639169446003	0.870729096762718	0.145780864387895	5.97286276507372	2.33126000905497e-09	1.60565533123661e-07	Nudt18
318.758502369819	0.870647140837959	0.190287208841864	4.5754370256253	4.75226903920935e-06	0.000114490137459429	Fam214b
2609.39112047873	0.870479297523798	0.17706816901642	4.91606877938109	8.82993861698006e-07	2.78787766204504e-05	Mep1b
1199.52640045431	0.870058477788844	0.135466755119004	6.42267157742518	1.33903186112526e-10	1.35337297159057e-08	Gm15657
2274.69572456292	0.869292008424949	0.145343135802308	5.98096362532963	2.21821409936144e-09	1.5465026543344e-07	Heph
283.049772353865	0.869254366597333	0.18586539544841	4.67679507796603	2.9139318630481e-06	7.70477866141247e-05	Gm17690
2171.69519155292	0.869250979019796	0.223965594156467	3.88118086750646	0.000103950494333466	0.00148211885952416	Sc5d
133.369977120534	0.868232697101985	0.267448402775926	3.24635588805295	0.00116892612578888	0.0101662052721995	Map1b
227.151732116983	0.86782404744084	0.229372872603313	3.78346418035969	0.000154660591274695	0.00205744358221423	B4galt4
1360.3942129473	0.866660812896678	0.153885574962757	5.63185219346534	1.78284450357955e-08	9.33644700993983e-07	Efnb2
1935.57216769441	0.865899912706685	0.31464796195353	2.75196415489438	0.00592390046468944	0.0354790125656944	Atg9b
6426.25988568263	0.865467619982041	0.219177685695746	3.94870315942403	7.85757145283581e-05	0.00117218496057545	B2m
1197.87885417124	0.864733465252455	0.173641856070499	4.97998284988023	6.3589908151553e-07	2.09283086924215e-05	Casp6
639.950337686868	0.862724065712186	0.288933085711648	2.9858957259508	0.00282749038608299	0.0201486705401266	Ctss
9093.43088778935	0.862696747281699	0.207420053413213	4.15917715324793	3.19396116054719e-05	0.000553306801047733	Cdhr2
1678.92106809373	0.862472306356327	0.263883838147843	3.26837866392227	0.00108165544821981	0.0095580738287856	Slc39a8
1406.6247637186	0.86210185645847	0.227039330086902	3.79714764014009	0.000146370619674349	0.00197017853006899	Rragd
72.2288287409802	0.861070613805586	0.324054649308596	2.65717716330492	0.00787980212896646	0.0441014120144705	Myo5a
145.13006165834	0.856920266960629	0.274017281289541	3.1272489929391	0.00176450419421419	0.0139786790251279	Fgf1
525.50537569858	0.856810806588317	0.168272819600429	5.09179562464603	3.54688312282675e-07	1.26217313793758e-05	Tnfaip3
2102.23016162174	0.856783812067624	0.193926839338686	4.41807753372024	9.95827003243697e-06	0.000207435622468361	Mall
226.611715135153	0.856598702594736	0.244192474224292	3.50788330113706	0.000451687142295087	0.0048335333173507	Pstpip2
112.41658638563	0.856413950500823	0.291096964222675	2.9420229537183	0.00326075756257072	0.0224947495663451	Eif4e3
171.924895856225	0.855388724763144	0.208413593598254	4.10428470616952	4.05567758043724e-05	0.000677837854710847	Fbxo4
4294.1950559147	0.854668884399737	0.136117072486064	6.2789249635621	3.40922068409755e-10	2.92627630678745e-08	Ctsd
6572.41921315394	0.854064939994963	0.212011461966814	4.02839040904613	5.61600286967922e-05	0.000885752031551161	H2-K1
4859.3365718831	0.853951377939824	0.259936467075947	3.28523114723384	0.00101898738371494	0.00912707053027526	Cldn4
4159.07778281659	0.853676746412774	0.256134911423086	3.3329183502153	0.000859401591583413	0.00799969405222685	Guca2b
999.172156802996	0.853572591280836	0.165512380795941	5.157152517389	2.50733566280149e-07	9.23012940868798e-06	Sec16b
255.440945168379	0.852978206406339	0.223120344358666	3.82295128155224	0.000131863840846948	0.00181204043886301	2310007B03Rik
999.749149945449	0.851942431491178	0.178883184675927	4.7625629711065	1.91149520079964e-06	5.37895379322218e-05	Abhd1
122.054550591217	0.85178711497072	0.277905877987912	3.06502014688502	0.00217655334748474	0.0164867883496173	Plk3
55.5756174880521	0.851287913981299	0.256918796791758	3.31345127180903	0.000921521630005211	0.00848087875114171	Palm
11358.2233157091	0.851018006164832	0.122078669831872	6.97106224483655	3.14556748248016e-12	5.31974635329145e-10	Mgam
50.9466237969274	0.849963719346166	0.295288441419212	2.87841852278769	0.00399674508652101	0.0261264457798949	Gm31597
10659.377569375	0.848849782723118	0.246524831239488	3.44326280827467	0.000574740502593069	0.00585748360667793	Defa24
962.553886316908	0.847187760028172	0.190198787317998	4.4542227212613	8.41976631625084e-06	0.000182048137275798	Agmo
171.109996031852	0.846131921416562	0.320638484726328	2.63889695629879	0.0083176258598625	0.045918993960023	Myzap
84.0329007795737	0.845362198812697	0.279844340790096	3.02083006726508	0.00252082791843096	0.0184324750319859	Grk5
328.5751508346	0.844154952309496	0.141230603741169	5.97713901907949	2.27090400151759e-09	1.57680127032203e-07	Prkx
6380.0365001449	0.842047543808805	0.142060752897122	5.92737632763782	3.07813008273153e-09	2.06186431149558e-07	Adgrg7
63.1101376879088	0.841977931529802	0.323804618341997	2.60026535705713	0.00931516986019845	0.0499568026317267	Cd200
1021.23019832887	0.840809735688177	0.175770588045162	4.78356330851065	1.72214616542189e-06	4.92729960662835e-05	Slc51a
1272.7844690164	0.840730125647147	0.173211289652264	4.85378364963961	1.21127880619936e-06	3.63617808237106e-05	Akr1c14
961.939007664148	0.836544463947957	0.167370621981832	4.99815591316116	5.78811777393761e-07	1.93099296282477e-05	Tmcc3
571.651986067091	0.8338477435846	0.266832084035062	3.12499055951244	0.00177810766223737	0.0140610448975354	Stat2
840.317870547466	0.832984164367398	0.209021308414052	3.98516386050618	6.74335750388885e-05	0.00103118432877283	Hsd17b7
472.19451788089	0.832813188763533	0.204145979148306	4.07949836797186	4.51329866927564e-05	0.000740553838327543	Tinagl1
167.185172477081	0.832508803935073	0.249091686386736	3.34217819956678	0.000831236771439897	0.00777992070847391	B430305J03Rik
83.6784394187435	0.831584912012945	0.278802608879171	2.98270132892961	0.00285716662774337	0.0203177615189361	Stk10
9117.97433009408	0.831274142176676	0.191415798511543	4.34276662971759	1.40699568569334e-05	0.000278979066621327	Acsl5
1458.87938443992	0.829753806604087	0.296550396400095	2.798019549718	0.00514170004620418	0.031890115646047	Rnase1
216.527298862703	0.828288345580119	0.208247935548672	3.97741443821675	6.96686789901457e-05	0.00106061560234463	Aldh3b1
92.3203102737973	0.827020717030513	0.263750258560104	3.13562049775981	0.00171490961619486	0.0136816306185074	Inpp4b
395.911202077455	0.826250757314122	0.15872148198341	5.20566433093464	1.93303794289283e-07	7.33738246723389e-06	Ccp110
614.606306079931	0.825106788584177	0.196876248146726	4.19099203865999	2.77737406781987e-05	0.000495201737499282	Mkrn2os
1080.00819738587	0.822376366437205	0.191844754870292	4.28667631279896	1.81366263433037e-05	0.000344979637605758	Cdr2
97.1726100582732	0.819592923544135	0.223927552825925	3.6600807412979	0.000252135787274797	0.00302651537768153	Abhd8
214.49610625105	0.817976256898104	0.206086524075716	3.96909143170166	7.21471967710483e-05	0.00109347494946431	Lif
299.926273641417	0.817508121068408	0.182584798076919	4.47741613583847	7.55518915484974e-06	0.000168034096294256	Gm42686
2706.11946270973	0.812957910052252	0.140360691380264	5.79192010282846	6.95862463396033e-09	4.17869348560557e-07	Abcb1a
611.618148746246	0.812719197235856	0.177817395590688	4.57052694161952	4.86499369235013e-06	0.000116385094200326	Psrc1
64.5093756153777	0.81233283075873	0.286203820309084	2.83830184335575	0.00453542706320553	0.028906578233811	Rhobtb1
312.416955252269	0.811950506309246	0.185486386393847	4.37741293091567	1.20096312566261e-05	0.000243052738737477	Polk
721.374911037455	0.811842594682068	0.178446153770476	4.54951018852606	5.3770930636193e-06	0.000126684312578871	Hpgd
257.669435905667	0.80960152713146	0.224182632198526	3.61134811912866	0.000304609455637655	0.0035179405758937	Thsd4
1789.38838417187	0.808864178967695	0.182637648398677	4.42879212506087	9.47623024341991e-06	0.000199831467639328	Slc26a2
437.591911222025	0.808571581554856	0.182587797239066	4.42839879653171	9.49352460249566e-06	0.000199949314100158	Nipal2
677.744429540753	0.808437406408528	0.131896496085313	6.12933194135512	8.82488364298829e-10	6.88300627880744e-08	Plpp1
2320.17374278881	0.808023932987221	0.179259185866402	4.50757337249888	6.55732581964005e-06	0.000149940672456856	Slc27a4
80.465983268369	0.807893792054864	0.299926116505933	2.69364269262921	0.00706758855539251	0.0405650134793882	Rapgef3
504.397791769663	0.806680462856973	0.179635427099091	4.4906535190967	7.10049753728892e-06	0.000160271804122386	Ptprj
87.4338649089206	0.806339939368043	0.24275049500501	3.32168195723514	0.000894766202647605	0.00828823292159639	Carnmt1
1416.45486715727	0.804704437213044	0.162258821007855	4.95938792242356	7.07156316512176e-07	2.30074991282752e-05	Adh6a
163.30663425171	0.803877945422789	0.26141249499386	3.07513206452382	0.00210409362418235	0.0160589915972559	Wdr44
3754.23924701332	0.803189021148763	0.153004170634501	5.24945835017423	1.5254708392489e-07	6.02787341183741e-06	Slc9a3r1
235.199791794445	0.80148311784572	0.207891256040614	3.85529980005095	0.000115587889878755	0.00162364864064064	Mgmt
15193.3262562295	0.801479786015173	0.295999311377697	2.70770827906582	0.0067749544908555	0.0392547481880267	Alpi
370.912090419839	0.8011742260472	0.170030958595762	4.71193147803125	2.45379894803063e-06	6.65291108433512e-05	Tmem2
255.658735537808	0.797179065582425	0.217199875042453	3.67025563631937	0.000242308017318971	0.00293328365969195	Ccdc68
785.37205155035	0.797031206739524	0.137680247092192	5.78900186172548	7.0805913156018e-09	4.22879651265015e-07	Ehbp1l1
708.712105034089	0.796930416061439	0.243866147898852	3.26790094864655	0.00108348277612779	0.00956927057861363	Pmvk
259.821738955342	0.796898666174231	0.142464425297951	5.59366778413342	2.22322170945303e-08	1.12685014893671e-06	St3gal3
9811.88913324201	0.795325232678983	0.176336127232985	4.5102795732162	6.47422439569616e-06	0.000148637401751191	Ckmt1
43.2146042501749	0.795234374365479	0.273294144548552	2.90981124267813	0.00361647098820636	0.024224116226014	Trappc2
474.002634959827	0.79511896045206	0.131723669989501	6.03626486048736	1.57722299649502e-09	1.14154855945472e-07	Rap2a
2008.67303257293	0.79461680879622	0.235259812650027	3.37761388077909	0.000731176701256498	0.00702036494331773	Rdh11
440.642587752965	0.794414361228028	0.184249724702919	4.31161762932851	1.62064518671862e-05	0.0003160073108943	Abcc4
91.5714653050208	0.794280768791829	0.278007226730147	2.85705079732625	0.00427597400317205	0.0276395916451499	Plod1
59.2826828169335	0.794107269878128	0.301448336517718	2.63430635926383	0.00843093786145282	0.0464245163157562	Slc18a2
402.328298421333	0.793106042183217	0.130711706314789	6.06759765091893	1.29837676067951e-09	9.55929890050292e-08	Itpr1
472.415391076162	0.792037148046372	0.140586460504281	5.63380815766576	1.76273103507857e-08	9.26437194159295e-07	Mast4
699.574839124831	0.789487483549351	0.223494271928259	3.53247301032742	0.000411692247858796	0.00447051194257857	Sec14l2
56.9452520113897	0.787395170658622	0.291214666722548	2.70383074973626	0.00685451928687025	0.0396619390037367	Gm16143
1809.17799478185	0.785759415498317	0.208858405562071	3.76216323869616	0.000168450040384794	0.00220313563538489	Rb1
355.726875783986	0.785374221667657	0.217572561333784	3.60971170653635	0.000306537504512164	0.00353781561795424	Acer3
130.219210756944	0.783527343414523	0.241225082251213	3.24811721941317	0.00116171400884862	0.0101292022799899	Dusp14
276.111016195392	0.782677618345741	0.183528257759605	4.26461640240129	2.00245929139574e-05	0.000375043938117661	Nek3
922.938340853977	0.782447731781967	0.195799707661977	3.99616394286329	6.43771597763247e-05	0.000993855955126229	Slc35b1
318.470249707018	0.782381228803676	0.163953981573665	4.77195626049588	1.82445130876514e-06	5.18631895437551e-05	Fez2
351.201617201942	0.782283214155191	0.208582469700776	3.75047440601036	0.000176500320799212	0.00228394089361465	Tmem50b
668.382921431268	0.781493854087115	0.18318117419865	4.26623454896968	1.98799778852145e-05	0.000373386023844546	Fbxw9
256.057015237074	0.780401464503368	0.150881384948804	5.17228460467915	2.31248999346664e-07	8.58687860400082e-06	Abhd5
90.0907541547036	0.780181545326985	0.292805892068936	2.66450083983729	0.00771026738609421	0.0434507018217998	Ppfia3
226.226925652152	0.778500065473598	0.177380661324884	4.38886663100058	1.13942915947607e-05	0.000233364382170393	Spsb1
250.330625492622	0.777522207079876	0.194354073638136	4.0005449462692	6.31967819658704e-05	0.000979550120470991	Nabp1
73.6925199892342	0.777258800331468	0.245817495170831	3.16193442533987	0.00156724852585217	0.0127909699124239	Pros1
465.63926533089	0.777203451355577	0.113764657945301	6.83167747693015	8.39273739879551e-12	1.26864024344094e-09	Klhl42
2083.89830221997	0.777169962009719	0.17616660083087	4.41156245476886	1.02627342126841e-05	0.000211712274259489	Tm6sf2
47.8158840849598	0.776965090714098	0.288312825251431	2.69486829119213	0.00704164593120096	0.0404568967880402	A330023F24Rik
3774.75881908967	0.776920791130909	0.230895314761787	3.36481834606498	0.000765940683310286	0.00731184370340494	Emp1
1040.68302187052	0.776586366721274	0.234666003495033	3.30932625584903	0.000935207899558415	0.00857910103778587	Gcnt4
220.888673782849	0.775134694996496	0.194012726198052	3.99527757888019	6.46184981283522e-05	0.000996162966182657	Rab30
1146.651962873	0.773434140807928	0.18820074809374	4.10962309471103	3.96305419805387e-05	0.000666268983828328	Epha2
1189.56291705927	0.77321938870667	0.151291990795933	5.11077542597488	3.20839189639279e-07	1.15661004379035e-05	Neu1
49.1849253834956	0.772556624744071	0.260121275771959	2.96998629755049	0.00297813032562518	0.0209645053836016	Mrgpre
1994.86172032405	0.772492761555961	0.177300621388874	4.35696590065329	1.31877803906949e-05	0.000263771050179695	Phgr1
188.323829788555	0.771397113997907	0.172622549852403	4.46869261668	7.86991265602586e-06	0.000172784033518737	Bicdl1
56.3215599339935	0.770259299282415	0.275228689778815	2.79861558001612	0.00513221980600808	0.0318480544306683	Kdelr3
1934.31129072541	0.769979185128517	0.147507584858481	5.21992944205029	1.78991309802222e-07	6.90146853889786e-06	Slc25a24
451.517910708004	0.769456432519671	0.234362431757199	3.28319017152388	0.00102639400064182	0.00917897168846224	Gramd2
218.909238812167	0.766422943175917	0.230887017892596	3.31947179261695	0.000901879156276316	0.00834506926779835	Pik3r3
1428.29206677185	0.765986891722408	0.284793592344759	2.68962122853922	0.00715331598729395	0.040958514829543	Slc20a1
674.930708912185	0.765294518679711	0.152896025306919	5.00532644418637	5.57674398955273e-07	1.86777184481471e-05	1600014C10Rik
838.105541653747	0.760980902530723	0.184553703017239	4.12335753815593	3.73389430764418e-05	0.000633353015579644	Cdkn2b
1023.26601601718	0.760603613102505	0.179307305483157	4.24189974330941	2.21635701357072e-05	0.000407541690963958	Abhd12
1273.21326385571	0.760536133704988	0.12187172790058	6.2404640256304	4.36274726476431e-10	3.65294539359996e-08	Bax
302.362110163556	0.758892299735703	0.174409607340738	4.35120697366793	1.35390172610218e-05	0.000269848254183797	Rap2b
204.059501970779	0.7571141717797	0.239612785129183	3.15974029253704	0.00157909826927228	0.012844084541638	Sorbs1
386.48926468243	0.755677559827546	0.175656942842352	4.30200792294188	1.69257257826673e-05	0.000327787213258209	Tnfrsf10b
941.039729089298	0.753878075510851	0.107418014086246	7.01817178360382	2.24790071910649e-12	3.958390946707e-10	Mdm2
78.6504774243778	0.753326471747467	0.263958084346435	2.8539624903428	0.00431776290140679	0.0278308332524262	Gpx4-ps2
2313.03975208932	0.751376022635648	0.18419676107972	4.0792032293687	4.51903186164453e-05	0.000740782948452497	Ctsh
2433.90581081771	0.75023952710439	0.260671756645431	2.87810055358194	0.00400077592427716	0.0261327929493607	Ugdh
102.046547094381	0.75011137405463	0.251812931806469	2.97884373401096	0.00289338296362186	0.0204815061755594	Tubb2a
521.419624922676	0.749336641633556	0.227670789440992	3.29131656930355	0.000997196261035027	0.009016998059682	Nat8f4
300.623454741108	0.748671179536693	0.199861687239582	3.74594645865885	0.000179714921221862	0.00231851251464549	Pqlc3
340.376186327021	0.747962660541477	0.188666311672808	3.96447385815557	7.35580069043547e-05	0.00111189762471972	Plcg2
109.674307373374	0.747567535206067	0.260125275014115	2.87387504026859	0.0040546935363718	0.0264142716608569	Atf3
812.25287574105	0.747512619710128	0.168547152332076	4.43503559311023	9.20570780101655e-06	0.000195819047259232	Trp53inp1
246.257552433153	0.74688564867034	0.240815715068626	3.1014821788416	0.00192554462361321	0.0149440164746646	Osbpl5
293.768854031674	0.745221614564602	0.272401848077577	2.73574360755574	0.00622394989514189	0.0368752300239052	Sh3tc1
1766.72993670694	0.744488431254533	0.263261862776609	2.82793878081106	0.00468487645543854	0.029659886855206	Tapbp
791.419752323818	0.744393244004873	0.212503552781558	3.50296846457936	0.000460103931926907	0.0049088290201396	Dst
296.832819773398	0.744135659772338	0.133198930976682	5.58664888911612	2.31493086079705e-08	1.15956991299925e-06	Jag1
640.540073153688	0.742814634423299	0.182303624966559	4.07460155857877	4.60931952048658e-05	0.000752693945788063	Tmem43
19705.9043746221	0.741625049756377	0.113512930686815	6.5333970788098	6.4294382297143e-11	7.00819868549501e-09	Muc13
1462.33439844434	0.741408188799619	0.179954686777328	4.11997154437562	3.78919192940092e-05	0.000641458744758148	Rnasel
2307.26614026503	0.740168040919149	0.158188716305795	4.67901920063836	2.88250451594062e-06	7.6334976181057e-05	Mpp1
15977.0141455028	0.740121870024667	0.124803271835928	5.93030822940017	3.02366539214861e-09	2.03335545524766e-07	Cdh17
317.465486261067	0.740066018537583	0.275436053162461	2.68688869899348	0.0072120980200105	0.0412144015656739	Podxl
268.479641984417	0.739110726300757	0.266337322524094	2.77509257544592	0.00551859965796395	0.0336748900303815	Sdf2l1
919.255768227955	0.737181947765142	0.189189891060916	3.89651869680386	9.75852773446934e-05	0.00140189581356157	Tmem253
496.144156498578	0.737064593364455	0.131779871441404	5.59315004106822	2.22986429930179e-08	1.12687313894597e-06	Aen
1217.64412774513	0.735699547908171	0.12549603825089	5.86233285259069	4.56408956427372e-09	2.9069985350505e-07	Stap2
650.166586094174	0.734843138835588	0.136024555533398	5.40228296246969	6.57980462339669e-08	2.91921150057763e-06	Dapp1
543.260694812487	0.732603815273218	0.163729650938336	4.47447246772138	7.66001955879286e-06	0.000169923109199664	Lpin3
892.225303600688	0.731071851255256	0.231419623894465	3.15907458041955	0.00158270982438758	0.0128673329416298	Prlr
170.461860809225	0.730170065271298	0.264433575889391	2.76126079230089	0.00575786784212209	0.0346610280992258	Gm5485
704.694677772141	0.729596801594582	0.186453991408662	3.91301251360976	9.11518091483232e-05	0.00133044169949572	Dgka
88.5954803134796	0.728268685586498	0.265569327977047	2.7422921582625	0.00610120479823963	0.0363534593313805	Syt12
6393.66867301726	0.726585517703668	0.266006717142422	2.73145552679652	0.00630552505856502	0.0371651737492578	Cyp4f14
198.066923422774	0.725984656286165	0.158010592955441	4.59453156087385	4.33722482792137e-06	0.000105683505400463	Ift22
915.365423386724	0.724863587895811	0.134565482466509	5.38669779656324	7.17639461749223e-08	3.13503827266969e-06	Gtse1
269.083849688901	0.724212796109964	0.165740427508363	4.3695603239193	1.2449694617098e-05	0.00025077032282388	Afg1l
1393.52956164308	0.722846570775919	0.253109262190753	2.85586771704606	0.00429193911840701	0.0277062026007219	Elovl6
593.393232869678	0.72253900207722	0.270426757403506	2.67184730170437	0.0075434966436444	0.0427364730249054	Capn2
1045.9673996044	0.722499748654459	0.118313289105662	6.10666607374272	1.01733773632033e-09	7.65513034100773e-08	Npdc1
1423.85831864702	0.722484456671406	0.256004193224466	2.82215868252566	0.0047701568138308	0.0300549791726462	Mical1
490.187675775317	0.722480083599266	0.15910835439173	4.54080545525911	5.60397241581955e-06	0.000131125277855635	Abca7
1240.90026554831	0.721859980375029	0.120280663039214	6.00146326213456	1.95547190558299e-09	1.36891047619931e-07	Galnt3
144.08321666392	0.721109139988396	0.237733423232788	3.03326780972774	0.00241920800637604	0.0178464954107035	Erich4
1299.20205993927	0.721050197074317	0.1449137685305	4.97571903888868	6.5005879090878e-07	2.1353181168294e-05	Plscr1
167.624986916987	0.720722319356305	0.176282278789669	4.08845588056093	4.34254115086669e-05	0.000716666139110666	Fam160a1
201.28624277331	0.719495948060637	0.135755474332011	5.29994058509199	1.15840371817786e-07	4.70160792418324e-06	Ogg1
38.225580849875	0.718939701574262	0.275331411745894	2.61117936749541	0.00902305547019989	0.0487100599267595	Macrod2
108.582456324204	0.718463558644203	0.224096756239307	3.20604175937726	0.00134574457131442	0.0113458356478882	Tstd3
695.532424804043	0.717960826883842	0.239617350745972	2.99628063096725	0.00273294795876133	0.0196305652159808	Dhrs7
627.975018318611	0.71730230131206	0.143009584866317	5.01576381738735	5.28231866587018e-07	1.78314792750452e-05	Gpr39
406.012264902601	0.716758170319091	0.269344530381893	2.66112019911014	0.00778811491461595	0.0437882787546264	Gstm7
4843.52323735489	0.714633417661728	0.0980755279029901	7.28656202971038	3.1796443075895e-13	6.38958875505132e-11	Pls1
408.045896499012	0.713455955277421	0.171096459507541	4.16990484391628	3.04726845994402e-05	0.000534109345140977	Ifnlr1
1216.04059998634	0.713317438088903	0.17474245874169	4.08210713770116	4.46292131574585e-05	0.000733697391667516	Il10rb
503.122232881403	0.712493290693081	0.229925775424585	3.09879694600302	0.0019430814196222	0.0150430883619731	Ttc22
149.051153261838	0.711541391474615	0.269771114425166	2.6375744230096	0.00835013007051481	0.0460686601209507	Trim7
187.851826554251	0.710320685882113	0.197790964579736	3.59126963858736	0.000329070963499289	0.0037280010363034	Zfp385a
411.34907612276	0.70940970315698	0.160643455886797	4.41605105692504	1.00520351208013e-05	0.000208879333209741	Hivep2
512.987649257796	0.705004847304435	0.129216026412318	5.45601708146342	4.86933108394618e-08	2.26629548351185e-06	4930404A12Rik
755.030987906653	0.704901282620108	0.149161527622675	4.7257580011064	2.29258546370094e-06	6.33651331803815e-05	Cyb561
270.839356392488	0.704622170367333	0.15476986351639	4.5527091279803	5.2959472760003e-06	0.000125117670015714	Stk38l
2764.0857288627	0.703332390965631	0.115939937950246	6.06635127981057	1.30848775558401e-09	9.59239457215901e-08	Gpd2
415.351096579222	0.702622999207439	0.147387967800747	4.76716661265939	1.86834799064073e-06	5.2749176906007e-05	Fgd6
602.535593855511	0.701651947601212	0.206611114937127	3.3960029101761	0.00068377632572488	0.00666343786658964	Ceacam18
99.5872004130449	0.70101255198601	0.268496426790499	2.61088223916288	0.00903089855230168	0.0487229242488518	Paqr5
862.991872352485	0.700887134316903	0.148704065916754	4.71330175134059	2.43734848866312e-06	6.62605269769322e-05	Prkaa2
4308.73388422875	0.699440787394629	0.183364541731664	3.81448223734659	0.000136468751793195	0.00186481819950365	F11r
972.361921322232	0.699423556719626	0.175404662756632	3.98748554187555	6.67772724872617e-05	0.00102297990256046	Tmem238l
1606.94660666425	0.699275091662303	0.0844387529395671	8.28144740795467	1.21687073098944e-16	5.19634223900767e-14	Susd6
695.004252839492	0.69831917711976	0.24587837105085	2.84010006303214	0.00450993847174963	0.0287829261598036	Ifih1
1237.20045073654	0.697451081696008	0.134544959894622	5.18377709757588	2.17436781763671e-07	8.16272015231926e-06	Wsb2
93.2572934364379	0.695983701222544	0.242456802982718	2.87054721773327	0.00409761993904601	0.0266329703876883	Ssc4d
1485.54450887224	0.695312424417423	0.190896002964679	3.64236240475961	0.000270147383797812	0.00318893397557045	Slc6a8
372.663468199569	0.695276581708166	0.156503894302545	4.44255131673652	8.8898421824479e-06	0.000190284955286206	Itgav
538.407902175666	0.695194134076317	0.244733263554685	2.84061971788717	0.00450259691123579	0.0287511025159136	Mecom
889.35720384322	0.693424357005172	0.238178627454835	2.91136263742498	0.00359856095856987	0.0241520706221344	Parp9
2524.41125544971	0.691869222950102	0.110182856475113	6.27928195986075	3.40140244167832e-10	2.92627630678745e-08	Rhpn2
634.839703693934	0.691660493846282	0.245895223580453	2.8128260637807	0.00491082068116623	0.030774209040445	Klk1
518.928884762201	0.69115808841985	0.187814825109685	3.67999750827023	0.000233236232651054	0.00284158922247692	Phlpp2
867.717117231606	0.69040581693951	0.165682946731906	4.16703004477985	3.08593838394929e-05	0.000538463991646717	Mgam2-ps
8079.71059695346	0.689548247965248	0.14253704788683	4.83767734906876	1.31365156856625e-06	3.88209038800694e-05	Flnb
525.584020622855	0.689488957720703	0.21877438172421	3.1515982460409	0.00162379525038893	0.0131139700576328	Gm3336
323.364249719349	0.688102970934448	0.159224646101365	4.32158580837032	1.5491178406523e-05	0.00030379428055318	Macc1
160.728539937886	0.687079481280046	0.177465954566594	3.87161291278672	0.000108117553152856	0.00153512545752613	2010016I18Rik
585.032067584902	0.685648109647947	0.169921696930331	4.03508275890788	5.45830551789886e-05	0.000865676105396754	Slc5a9
250.116829253486	0.684807615933722	0.171479428533926	3.99352634767054	6.50978412562756e-05	0.000999942649728816	Dpp7
547.332711336532	0.684559292878901	0.196707763707936	3.480082737839	0.000501258957319439	0.0052747357092758	Muc3a
184.802045668329	0.683444798839902	0.168384353143928	4.05883792691664	4.93175264389064e-05	0.000796212352649301	Gm26811
387.250095055927	0.682411334581121	0.197456023038294	3.45601680860744	0.000548221133597167	0.0056444636425396	Gm11545
810.569621420539	0.682054369584363	0.124554938170689	5.47593198311964	4.35214847799526e-08	2.07072557528237e-06	Rab11fip3
598.53959953339	0.680548541443778	0.216018734981163	3.1504144374474	0.00163039004621868	0.0131547909208603	Fgd4
321.176346487727	0.680189587894752	0.213857662867936	3.18057150149813	0.00146984861889159	0.0121581037575241	Ppm1h
419.09316900851	0.679329678792923	0.128178426698672	5.29987530889205	1.15881794747447e-07	4.70160792418324e-06	Dip2a
415.225595586163	0.678653264534508	0.128898431754282	5.2650234397593	1.40171472185398e-07	5.60718715784259e-06	Tmco3
6080.19212696765	0.678285366924844	0.149275696133626	4.54384326781278	5.52377356760712e-06	0.000129603813610298	Tm4sf5
172.851377607676	0.677962397045174	0.185427200640891	3.65621869230586	0.000255963011579357	0.00305955507402869	Mppe1
491.196204351708	0.676883035129813	0.128030668899912	5.28688197090469	1.24418860134592e-07	5.03601552122976e-06	Ackr4
491.6212752309	0.675767764379984	0.117761538412278	5.73844205409539	9.55514444630272e-09	5.37346220626675e-07	Ext1
702.648148620984	0.675360747513912	0.18733624474582	3.60507251776211	0.000312065776525184	0.00358949193860382	Gcnt2
766.452824853549	0.674483316169759	0.241115308095422	2.79734754917688	0.00515240761976103	0.031924401637408	Bok
2518.30459135119	0.674005090301526	0.170192486798163	3.96025173015336	7.4870796920577e-05	0.00112907969364833	Lap3
499.32129127698	0.673848551848288	0.142555225366943	4.72692986254117	2.27939953307111e-06	6.31027932323948e-05	Orai1
866.30255655289	0.672839195060728	0.189069157205459	3.55869357543897	0.000372704051060336	0.00412850706625266	Lrrc19
293.086717719365	0.672448953475559	0.172709092047736	3.89353534028016	9.87938021674021e-05	0.00141687400068967	Ralgps1
651.817269344298	0.672303365365991	0.161136491723981	4.1722601638716	3.0159298821537e-05	0.000531010364310768	4930402H24Rik
437.306293701302	0.671766723307783	0.228450702661975	2.94053253275285	0.00327648592898812	0.0225759000213981	Got1
507.884015005017	0.670690892061832	0.235852015431165	2.84369370698712	0.00445938935368465	0.0285497861882637	Selenom
87.6722614908945	0.669437219991172	0.238768655396782	2.80370645333958	0.00505188771410889	0.031444465685556	Brsk1
93.0087890874215	0.669425420591489	0.240986635678484	2.77785288261633	0.0054719387084593	0.0334884217410223	Tanc2
1749.21806419057	0.669055009192359	0.222951330946478	3.00090161539773	0.00269181521715136	0.0193757270073309	Cx3cl1
3252.80997880911	0.668552431752808	0.133150896229686	5.02101338168652	5.13995780864935e-07	1.7419765739988e-05	Atp6v0a2
2018.19257197456	0.668461091911716	0.136636878953796	4.89224502952647	9.96922213411696e-07	3.07791558172677e-05	Acad11
454.322891536586	0.668343178913813	0.123922506830419	5.39323482076105	6.92004223818817e-08	3.03859232571959e-06	D630002J18Rik
5071.56544980036	0.667582631151262	0.138323178013708	4.8262528430709	1.39125860420465e-06	4.10433302563378e-05	Misp
367.424157135419	0.667058619490813	0.134498414283883	4.95960211161202	7.06377104224963e-07	2.30074991282752e-05	Aga
1509.84631104488	0.664822659959646	0.212089731593089	3.13462917306699	0.00172071477670054	0.0137087355880699	Tmc5
2050.80007804576	0.664256102472942	0.142149199223238	4.67295001380741	2.96904045737999e-06	7.81420339792106e-05	Cast
301.373730896207	0.663040447218432	0.174885878630529	3.79127492974545	0.000149875932624785	0.0020094433321538	Igsf3
1231.16350110251	0.662596525900932	0.196203066018283	3.37709567616639	0.000732555642904825	0.00702965333508838	Letm1
256.556682315479	0.662179383650478	0.158955375521812	4.16581937840544	3.10236262905731e-05	0.000540729143540081	Lrrc20
6187.38488502964	0.661248311255375	0.178276448889978	3.70911758323983	0.000207982830585478	0.00258932560439545	Tm4sf20
229.597987528694	0.661164536587053	0.177178829846915	3.73162266145626	0.000190250333432903	0.00242693498533787	Tmem104
1463.84694245989	0.660804326369222	0.189928767499216	3.47922189497675	0.000502872013858218	0.00528588114997676	Ebp
828.050262607968	0.660704604508218	0.146821481596667	4.50005406104835	6.79361826405548e-06	0.000154722391424442	Rps6ka4
546.331674928294	0.658701486603771	0.23634868415597	2.78699028495155	0.0053200073876867	0.0327699409264611	Zc3h12a
1084.42853164852	0.658164674498635	0.12270213775328	5.36392182361174	8.14341599112141e-08	3.46014150607823e-06	Edem1
2358.78914290491	0.656614558272581	0.157756367566009	4.16220637178297	3.1518729757774e-05	0.000548239738281607	Dhrs1
668.295356880883	0.655971607906219	0.147536472964397	4.44616571567706	8.74165241335305e-06	0.0001878190753113	Amdhd2
247.099590775741	0.655811728767329	0.221164614200002	2.96526517652716	0.003024221256127	0.0212229758734204	Arhgap29
274.021793910935	0.655708079078938	0.153914216834581	4.26021775352733	2.04227835167682e-05	0.000381664732220917	Dusp3
515.894867733659	0.655428293791749	0.154771142842842	4.2348223431889	2.28732465194169e-05	0.000419334207328654	Ptger4
404.968760742142	0.655298478326898	0.192158261394848	3.41020195317227	0.000649147920752299	0.00643907992704415	Dennd1b
2166.78715434594	0.65516418931315	0.243979853263676	2.68532085969039	0.00724602069099616	0.0413821545529093	Cbr1
465.011602386308	0.655097820808922	0.246349168671812	2.65922480818941	0.00783206836241235	0.043925286773787	H2-T3
426.475824074799	0.654769960072415	0.184557222987867	3.54778831991561	0.000388480302676226	0.00426454501928831	Hgfac
389.514448585464	0.654079280506771	0.182853184334883	3.5770735023617	0.000347462494835545	0.00389358243576166	Cpeb4
752.18551986896	0.653633889895775	0.126117013939747	5.18275742088256	2.18629310684002e-07	8.18948959603826e-06	Tmem19
189.482808291906	0.653529454806685	0.223260714470573	2.92720309686559	0.00342025450295717	0.0233405382201404	P2ry2
754.063634545614	0.652702698198473	0.13726325919868	4.7551158409675	1.98332660190399e-06	5.56275889772119e-05	Tgfa
374.666640321205	0.651277595598104	0.145026824830086	4.49073884339084	7.09765343619374e-06	0.000160271804122386	Ulk2
625.573286862672	0.651057881051683	0.176326474296579	3.69234332875397	0.000222197223636208	0.00272263326895988	C2cd2l
2422.74885500832	0.650186503854507	0.104482850480869	6.22290166148902	4.88043302898472e-10	4.0271824429028e-08	Slc3a2
215.334811637354	0.650102700698256	0.185249846294761	3.50932923131199	0.000449238438601054	0.00481093527883674	Stox2
768.631736955339	0.649981625499105	0.178307773183353	3.64527924887903	0.000267101608687835	0.00316672995857346	Crat
367.659714050696	0.64964342478404	0.158503120215676	4.0986160013763	4.15627920984424e-05	0.000690597326686278	Cln8
2230.83040621431	0.647986209764392	0.119908470677103	5.40400695718431	6.51684149692996e-08	2.89880650023595e-06	Sult1b1
273.563060778763	0.647985875421305	0.186205385007029	3.4799523944855	0.000501502885771553	0.0052747357092758	Elmo1
1278.40857715832	0.647501604932456	0.140457128129287	4.60995902134954	4.0274834963881e-06	9.91348029227448e-05	Clrn3
871.961343046252	0.647137414028657	0.171960880525015	3.76328274228928	0.00016769741838649	0.00219535598675197	Snx13
340.670399748979	0.646950906786618	0.17423134482467	3.71317174551828	0.000204677887045286	0.00255750035744003	Ang
14046.5694643608	0.646856214894732	0.191335020800493	3.38075179435769	0.000722878091598502	0.00694997940377604	Ces2e
2665.15875389282	0.646470893026166	0.130004308340383	4.97268822302064	6.60308089347294e-07	2.16482197200405e-05	Tmem236
371.463845456708	0.645974706482048	0.17420482326487	3.70813330179656	0.000208792742083886	0.00259751553352867	Fam118b
2804.00423123241	0.644358850101591	0.225427777946961	2.85838265350421	0.00425806567964218	0.0275708945693587	S100a11
162.208943583922	0.64429898871192	0.228779568672471	2.81624356777384	0.00485888143782975	0.0305214098867566	Tmem140
2609.92540704605	0.643858034694895	0.159473886911762	4.03738848512012	5.40495230559999e-05	0.00085960884852843	Eps8
3725.3229654937	0.643293833081112	0.160498413583156	4.00810088224215	6.12089746776673e-05	0.000953932934734703	Slc6a6
619.390832779525	0.643069284173087	0.218143840744234	2.94791400930298	0.00319926043049159	0.0221497032689491	Ank3
494.477248477528	0.642668339695849	0.178693659209864	3.59648094139187	0.000322551203971908	0.00367544837561319	Ahr
637.350712684206	0.640982227868216	0.140469819375269	4.56313128840733	5.03962776952433e-06	0.000120058412735349	BC030870
1547.2767286644	0.640351806221589	0.13796958168964	4.64125351675015	3.46301935817573e-06	8.82863188910443e-05	Fuca2
880.93998617738	0.639274940775239	0.112323118934215	5.6913923584124	1.26007582709049e-08	6.89851128286301e-07	Atp6v0b
473.752425120862	0.638465178205179	0.149553196337006	4.26915100340918	1.96218401925056e-05	0.000369197856014656	Arfgef3
2626.63762784372	0.63796448154495	0.235659430523302	2.70714598659725	0.00678644073332465	0.0393079668246586	Creb3l3
1360.8281572809	0.637917595832452	0.115345596975768	5.53048935163487	3.19338683664279e-08	1.57599291842815e-06	Crot
602.123329083916	0.636884554323073	0.117937083300132	5.4002060802394	6.65643864363135e-08	2.94556032310536e-06	BC031181
921.774777732132	0.636712440664811	0.103143616369959	6.17306686611639	6.6977868133077e-10	5.34602320364995e-08	Mtmr4
738.980663304018	0.636013069076729	0.142865631301025	4.45182695995384	8.51427669409516e-06	0.000183626717439191	Rab27b
1323.66102226609	0.635403864191204	0.100758681872463	6.30619468598724	2.85979276309152e-10	2.58455662361726e-08	Plxna1
8527.43910472779	0.634651200162281	0.217584475986455	2.91680367951338	0.00353638282152593	0.0239132838378798	Tff3
279.522183093016	0.633807203577392	0.205400758003451	3.08571014897006	0.00203066669414108	0.0155681408449837	Cidec
375.561798483168	0.631900618447196	0.107961629581736	5.85301111974042	4.82751835371884e-09	3.03157503675998e-07	Ercc5
577.705588316838	0.631645593593768	0.0914370226226514	6.90798514077264	4.91585457245149e-12	7.70345981211413e-10	Eif2ak3
280.630302584015	0.631424613928142	0.207547802640802	3.04230931811373	0.00234770508618925	0.0174808851687875	Nmi
265.946468928384	0.630560547070911	0.18795670891803	3.35481798282552	0.000794172205570731	0.00751954292868828	Anxa6
383.659496771213	0.629110270580791	0.155515310051549	4.04532692229633	5.22501567190128e-05	0.00083487832265431	Vangl1
153.914235021389	0.628500148310976	0.214731493800082	2.92691182456971	0.00342345925441553	0.0233406077097384	Cox17
2347.37667944023	0.627562864022234	0.216463614997338	2.89916096998542	0.00374162746837796	0.0248776717739836	Mogat2
1545.3623450664	0.62720973598886	0.131922954725265	4.75436391866032	1.99072173265277e-06	5.57434719925278e-05	Myo1e
260.882464235817	0.626864966711751	0.198466457982898	3.15854363040916	0.001585595731127	0.0128846625515605	Kalrn
894.022258675616	0.626557865363097	0.118728388219492	5.27723718614612	1.31146094375552e-07	5.27083867771482e-06	Cipc
739.591705027806	0.625168382827316	0.138436359724035	4.51592619217635	6.30406203011197e-06	0.000145459476488205	1110046J04Rik
675.54398969907	0.624615802599722	0.219110031694383	2.85069468417103	0.00436238355249569	0.0280310644879075	Mvk
8128.44481420256	0.623896433512761	0.130341466467201	4.78663045938459	1.69604706699591e-06	4.86893780695077e-05	Gpa33
645.27980168077	0.622754543039802	0.113300287981611	5.49649567652357	3.87412588459664e-08	1.87461598398853e-06	Nlrc4
271.993964257066	0.622276931894866	0.203425543039977	3.05899113059061	0.00222083724874298	0.0167372729904491	Timmdc1
90.4973715668759	0.620449866284012	0.204112424954014	3.03974570104588	0.00236777980406658	0.0175767261335338	Dio1
1747.3600122989	0.620344411831515	0.12443278542716	4.98537752491807	6.18409426993183e-07	2.04710298885088e-05	Gramd3
124.571953260338	0.619447123978386	0.202562390689534	3.05805594942749	0.00222777977760346	0.016755925310984	Tnfsf9
1652.01723147099	0.619044363548382	0.126517542591832	4.89295279426608	9.93342387760142e-07	3.07378284879185e-05	Scamp5
2297.74143281107	0.618737979847309	0.112057789790498	5.52159721340294	3.35931867028069e-08	1.63944349163041e-06	Man2b1
321.25629002299	0.61790661448339	0.216890748830764	2.84893024628511	0.00438664968048527	0.0281464026276841	Pcx
8234.85562274185	0.617481575368655	0.197975272780076	3.11898332906754	0.00181476228876684	0.0142716181650214	Anxa2
233.725111451757	0.616830490757947	0.226579744801473	2.72235495409534	0.00648184803142405	0.0379686029577346	Ncoa7
1837.33148475429	0.616244695325847	0.189463421927572	3.25257872499222	0.00114362911181808	0.00999709767603102	Dhrs11
4380.21181509868	0.614988711691374	0.123480879487107	4.9804367627264	6.34409307435805e-07	2.0919585676276e-05	Myadm
721.804695392931	0.614640344550676	0.109210212364893	5.62804824970982	1.8226011291698e-08	9.4914176485821e-07	Sesn2
282.211773402287	0.614183539957949	0.176633812291545	3.47715724407398	0.000506760522550296	0.00532020681357198	Rcan1
4733.05529593174	0.613987203915161	0.224538186476396	2.73444447712998	0.00624856326558516	0.0369953931159307	Nlrp6
839.501966964134	0.613395828800841	0.183001272732198	3.35186646323754	0.000802687260499525	0.00757916036295875	Gm43691
17147.9446384628	0.612962515309518	0.148222105216817	4.13543252818388	3.54286701097829e-05	0.000603949215713774	Mttp
604.787448474112	0.610876601942091	0.160192188631269	3.81339818852346	0.000137069005755684	0.00187002850424348	Ccdc93
1170.65983146615	0.61021278205364	0.140510222002421	4.34283551301433	1.40655444643506e-05	0.000278979066621327	Lurap1l
147.577376401153	0.609965423856136	0.169850790216987	3.5911839036892	0.000329179248757502	0.0037280010363034	Mfsd8
667.109865942539	0.60940092580401	0.13009248196791	4.68436697175423	2.80826482576834e-06	7.48330288439141e-05	Ppp1r11
1785.75500286708	0.609084758835317	0.1013041492202	6.01243644533631	1.82755490410978e-09	1.30277322665264e-07	Atp6ap1
4731.38431952603	0.608731241096372	0.110170098291106	5.52537621858068	3.28780311418933e-08	1.60913939809364e-06	Acox1
737.994663793814	0.608350688404249	0.148339980929025	4.10105680609007	4.1126757477304e-05	0.000684684351335116	Optn
859.195976135059	0.608335468147801	0.130524524687038	4.66069858983529	3.15137931233118e-06	8.16824127980711e-05	Bcr
162.277890154255	0.608015063820907	0.205228753152819	2.96262124327268	0.00305031652935618	0.0213797524160578	Ddt
685.576744521176	0.607936797326324	0.176952485142205	3.43559344101761	0.000591257527662107	0.00600075450386004	Atg9a
100.944059568717	0.607851027230182	0.222371032320272	2.73349914729325	0.00626652856080751	0.0370375689782537	Mapre3
110.8945519574	0.60662937019715	0.206751217619228	2.93410301125469	0.00334513168683348	0.0229655121956602	Prorsd1
141.848409759781	0.606144942594864	0.170675789887332	3.55144067588612	0.000383128351166332	0.00420849862782773	Lrrc28
576.583268696264	0.605365913931955	0.162925815447247	3.71559235269234	0.000202728200810863	0.0025424378840311	Atp11a
153.060309132376	0.603624026093802	0.169757476164758	3.55580231122166	0.000376827357487084	0.00415531833004317	A730081D07Rik
507.049629062994	0.603106086790712	0.2027180024226	2.97509880515415	0.00292894192386499	0.0206903461544822	Arl4a
1490.21697091767	0.602556649675474	0.137403631246365	4.38530367945727	1.15824078336258e-05	0.000236366915419549	Gipc2
376.375031262378	0.60233233305086	0.17148552953633	3.51243824875179	0.000444015172424714	0.0047699516730733	Arsa
455.518261430201	0.602083305325255	0.126222375850865	4.77002038082877	1.84207280717339e-06	5.21798434814737e-05	Gm20536
922.125822809501	0.602066534532861	0.16511156307123	3.64642259653932	0.000265916528283713	0.00315644212620854	Pbld2
948.966630390299	0.600698059955755	0.139667962661079	4.30090085450319	1.70105160399251e-05	0.000328745565238946	Rmdn3
972.186803755222	0.600697216481976	0.181729151691813	3.3054532577177	0.00094822918753144	0.00866133837017354	Exoc3l4
746.404283462941	0.600448801827168	0.153159996817843	3.92040228716705	8.84012747520735e-05	0.00129688736749518	Creb3l2
1324.23827353836	0.59968457006993	0.123512259669403	4.85526353153172	1.20226746514919e-06	3.6218572437766e-05	Atp6v0a1
118.467832606031	0.598944140293923	0.215116933581637	2.7842723969781	0.0053647958299687	0.033012330287887	Gm37539
4079.49503689856	0.598707696549608	0.144022391601447	4.15704592801382	3.22389197234535e-05	0.000556235341208393	Neurl3
106.638713864357	0.59794169560483	0.202165256084968	2.95768772134378	0.00309955954973208	0.021618446986106	Gm46218
110.285017526952	0.597873074305547	0.200664062483372	2.97947259168586	0.00288745060394015	0.020447986635946	Gm20275
2092.29434555226	0.597716814256215	0.171706488951226	3.48103800798115	0.000499474609489559	0.00526026815887529	Slc44a4
1688.7978094946	0.596438359785005	0.122540562902549	4.86727289035979	1.13148741787177e-06	3.42676180579214e-05	Cdk18
1964.35683554469	0.59630832099267	0.19169904928448	3.11064829595348	0.0018667713434616	0.0145732729971059	Dgat2
544.876724872952	0.595857836807365	0.138835605295607	4.2918229480015	1.7721222836747e-05	0.000338208052820643	Dnajb9
3657.44063834214	0.595672250020045	0.133220373233317	4.47132998927129	7.77346433098829e-06	0.000171313585498132	B3gnt3
90.2047107150965	0.59544019269862	0.204685541415919	2.90904862443944	0.00362530469854006	0.0242648234936375	Praf2
404.964283952195	0.595079877003587	0.127387906158295	4.67140009557992	2.99153591920988e-06	7.84922043564116e-05	Snrpn
1740.17035324468	0.592450957618177	0.105383463064549	5.62185887984426	1.88913560704631e-08	9.74873876252506e-07	Pcyt1a
309.208094449815	0.592378621033923	0.161961374119304	3.65753022444453	0.000254657238274222	0.00304965274047227	Hist1h2bc
102.464763602202	0.591063988192437	0.214826946761558	2.75134938657614	0.00593503049331698	0.0355289731950317	Cfb
562.637631504133	0.589965731972467	0.127604187095555	4.62340417976002	3.77493159508295e-06	9.46837100963464e-05	Acox3
928.759807416492	0.589938981481705	0.106701161397188	5.52888997417465	3.2226337232118e-08	1.58177605247646e-06	Rnf14
449.160871873028	0.589537629824701	0.112545245333117	5.23822777301483	1.62125896040114e-07	6.33700784956795e-06	Mob3a
156.589288604791	0.58948882705918	0.204328189875142	2.88500978459896	0.00391401496844242	0.0257135729522942	Fgf2
430.864359914664	0.589040199251945	0.187417279389368	3.142934318389	0.00167263367596472	0.0134195659084798	Tmem116
1632.88005213168	0.588312222000956	0.176557461365498	3.3321289140144	0.000861843234285623	0.00801805244271935	Mov10
512.140882576571	0.588276965982663	0.101208165214792	5.81254451885549	6.15303128464959e-09	3.74021093854447e-07	Snap23
698.10556400925	0.588109369700364	0.173773708400225	3.3843403303903	0.000713495041074954	0.00688781481394448	Epsti1
401.492462942438	0.58674291355391	0.200680312587824	2.92376918287454	0.00345821073769543	0.0235222177287904	Tapbpl
240.173150444743	0.586647322211652	0.191488068884735	3.06362336634552	0.00218674022799749	0.0165273052364713	Scnn1a
1472.38634730477	0.586336697884086	0.160697093708541	3.64870754257407	0.000263562934236394	0.0031314966552754	Mlph
434.731481782763	0.586030376120592	0.159906007611235	3.6648427715446	0.000247490576738091	0.00298544247264359	Shpk
118.374672775993	0.585708666707254	0.216770270060781	2.70197876555224	0.00689281643221298	0.0398565326603351	Ttll1
3006.75050651907	0.585485091466233	0.122658331914918	4.77330061746116	1.81230961199193e-06	5.16795667486379e-05	Pon2
1276.90462506114	0.583668904953454	0.168994937969208	3.4537656095936	0.000552817621771781	0.00567468617637247	Fam83b
99.4192715826692	0.583333866344305	0.20044756729648	2.9101568764938	0.00361247382484685	0.024224116226014	Steap1
780.660963437974	0.583270343172156	0.153308794501301	3.8045458844646	0.000142064577233285	0.00192893882648787	Sema3b
875.66844166485	0.582799952610275	0.184557893604268	3.15781645113442	0.00158955607675986	0.0129107024950714	Acot11
3207.48198702592	0.581753661180866	0.191021426543128	3.04548904124909	0.00232302243961342	0.0173204719796823	Gpx2
1912.25953419029	0.580437675531161	0.118047306647023	4.91699211119441	8.78840917184213e-07	2.77990401970806e-05	Map4
690.662490948902	0.57940156783572	0.183873616041545	3.15108594864859	0.00162664615268286	0.0131307858856219	Tnfrsf12a
302.095023838063	0.577355320539636	0.154770283922693	3.73040163722915	0.000191174769796959	0.00243690764395661	Slc10a5
1101.39911753271	0.577189163611232	0.191264494688024	3.01775384162491	0.0025465566564348	0.0185887753198987	Slc16a10
573.325140207642	0.577028135856333	0.18947072663105	3.04547381073784	0.00232314009808312	0.0173204719796823	Cldn23
192.693594398401	0.576235484244813	0.180714525300194	3.18865062610546	0.00142938519303339	0.0118751597676086	Pnp2
1050.77602661419	0.576107462922441	0.144818860082146	3.97812455225552	6.94609852203465e-05	0.0010583970459846	Arfgef2
379.386746241318	0.575773145516366	0.135181376077434	4.25926382926118	2.05101274040204e-05	0.0003828781269815	Slc25a25
902.892912968792	0.574730005806133	0.089919873108008	6.39157936884309	1.64181023470635e-10	1.63045119878019e-08	Triobp
933.477163811233	0.574461680496153	0.128224473937463	4.48012507172636	7.45993126260226e-06	0.000166348676105103	Pnpla6
3970.98933114458	0.573645584544847	0.198374240768696	2.8917342409074	0.00383121874957717	0.0252961142100996	Ugt1a7c
109.032209604568	0.57260204676415	0.196479267962008	2.91431280614742	0.00356472523324294	0.0240107021531957	C030014I23Rik
117.792397355833	0.571701878376973	0.187317511602504	3.05204715504736	0.00227286392093857	0.0170275388743648	Zfp874a
718.525043837923	0.570915788594775	0.15990418757414	3.57036171007134	0.000356488621002473	0.00397725808970819	Ano10
358.324540375708	0.570545952151817	0.14581301990316	3.91286013094536	9.12093688958189e-05	0.00133044169949572	Card19
1509.38732039871	0.570197778310094	0.128121205555671	4.45045592442799	8.5688179237005e-06	0.000184569960850855	Slc35f5
1168.84767321693	0.57010197759891	0.0988373731106432	5.76808103712662	8.01792517939659e-09	4.67420409519703e-07	Frmd8
1112.73985595009	0.569393439553831	0.154698011545454	3.68067717138388	0.000232615363747267	0.00283604784308856	Tom1l2
687.803438695011	0.568102414521497	0.183360960195948	3.09827355787403	0.00194651660778077	0.0150581748992316	Mpp5
1053.30790168669	0.56805556033461	0.174109594357638	3.26263215091851	0.00110382694813314	0.00972381026356995	Naip2
728.942017462942	0.567359511051048	0.156793685836385	3.61850994205908	0.000296304118669496	0.00344111513704557	Spg20
408.014844203836	0.567090059140484	0.196986638262307	2.87882500124373	0.00399159760277602	0.0261027866206038	Gm20559
986.685532335477	0.566963878840445	0.121059921204576	4.68333262733872	2.82247933866154e-06	7.50946566723953e-05	Mpzl3
270.956247119421	0.566408754872863	0.137972379404475	4.10523292645694	4.03907689803615e-05	0.000675724510238545	A530020G20Rik
277.253137826883	0.566053871893912	0.174904369105457	3.23636210341101	0.00121063703811197	0.010425804254976	Prdm15
1651.92056459111	0.564906130491786	0.11263643726878	5.01530538598066	5.29492962536755e-07	1.78387954498823e-05	Slc35e1
412.352811732058	0.564844700342756	0.122758868307715	4.6012537271595	4.19955487026008e-06	0.000102774303196269	Mfsd9
768.542593064472	0.564357586540162	0.153008794192286	3.68839967349154	0.000225668975131186	0.00276121186548409	Mpi
887.883879218916	0.563546406985191	0.138912188032297	4.05685357755769	4.97382419038235e-05	0.000802246373899159	P2rx4
1198.9290114438	0.562975738583447	0.164484032962414	3.42267713433372	0.000620076816082985	0.00621568784947973	Stx3
829.319572496342	0.56279629694326	0.14998496284896	3.75235147746122	0.000175183620097564	0.00227206637424943	Lrig3
963.45944002157	0.562226512423527	0.141634346089037	3.96956337179745	7.20044551551616e-05	0.00109228072691413	Tdrd7
726.521952999722	0.561022067878901	0.139652599936224	4.01726905288628	5.88764895805733e-05	0.000920942599382575	Cttnbp2nl
697.399409573113	0.560211474332647	0.109615327521394	5.11070383129869	3.20960810699974e-07	1.15661004379035e-05	Ankrd50
739.79746047769	0.559694077874227	0.141486209942156	3.95582069873134	7.62723528120098e-05	0.00114381743492708	Ndfip1
622.275686903869	0.559380018927002	0.133775313420484	4.18148912997688	2.89606098793595e-05	0.000513149561565705	Fam13b
78.8832654916663	0.5592124525383	0.20812548801921	2.68690037851916	0.00721184585084293	0.0412144015656739	Kdm6bos
436.76667099296	0.55848701541951	0.132550499664551	4.21339049519155	2.5156557944663e-05	0.000453747799633356	Tspan5
798.590129572838	0.557899934217186	0.166651143186239	3.3477114140988	0.000814818119864685	0.00767249630948659	Tmem120a
287.629559486137	0.557592815014866	0.164540374126246	3.38879024662387	0.000702016886699431	0.00681702697084308	Noct
115.424410655204	0.557474349231344	0.187258401033019	2.97703251846653	0.00291053137350858	0.0205858328740787	Erich1
851.426025565764	0.557146103698623	0.160398401195608	3.4735140721208	0.000513690425456352	0.0053698568893635	Rhou
2907.81260656447	0.557064629971353	0.130487489261896	4.26910375180331	1.96259969124353e-05	0.000369197856014656	Bak1
2149.73195733376	0.556391975244108	0.122824555395853	4.5299734523842	5.89910984488263e-06	0.000137386054199662	Sec23a
192.128729662597	0.556246958874895	0.207851120656201	2.67617974403401	0.00744666963138721	0.0423511233026483	Slc25a38
3265.62758643394	0.555587427401535	0.209146274273631	2.65645385905678	0.00789672564940559	0.0441518726080186	Pglyrp1
864.041517927733	0.555471485539753	0.1123342767645	4.94480849068226	7.62187552934028e-07	2.4610445352866e-05	Ilvbl
851.222939138879	0.555054137840659	0.145834681908444	3.80605032065779	0.000141203665607797	0.00192030239828565	S100a14
1461.76281274671	0.55258748634241	0.126482539202708	4.36888356152308	1.24883325427823e-05	0.000251252306434941	Acbd4
429.146512964544	0.552310217980665	0.16087806504208	3.43309833964126	0.000596725622371785	0.00604547470684012	Arhgef2
887.241293186575	0.551498823191458	0.119548844401041	4.61316732883998	3.96578781252305e-06	9.83158514161194e-05	Bcar3
5292.05917631705	0.551392312255368	0.162366682777599	3.39596955990432	0.00068385964405665	0.00666343786658964	Lpcat3
6097.95323081521	0.550717757618262	0.100916324011441	5.45717219699585	4.8377714521333e-08	2.26394449791477e-06	Gsto1
1705.26452487278	0.549593466257569	0.118688257699576	4.63056309789887	3.64672629816826e-06	9.20139012755074e-05	4833439L19Rik
489.522818780416	0.549062645308121	0.135544373859802	4.0507962792763	5.10436335634726e-05	0.000820203485322367	Mon1a
2701.81811858633	0.548329191372442	0.118939749382137	4.6101424815579	4.02393090329693e-06	9.91348029227448e-05	Slc35c1
5123.9253607243	0.547924961433623	0.131613062860316	4.16315029470249	3.138866095153e-05	0.00054653386107348	Serpinb6a
561.50695260492	0.547527746692889	0.12715285089188	4.30605954056397	1.66188342951974e-05	0.000323167904783455	Selenos
199.372558989509	0.547341469926753	0.153889168757891	3.55672510511684	0.000375506727097699	0.00414343049454509	Slc22a15
179.26942385279	0.544976794306935	0.204404582938882	2.66616719875545	0.00767215257790667	0.0433073490360951	Mmp24
1080.26111465264	0.544818185628855	0.108297993246992	5.03073205046658	4.88610613292181e-07	1.66254141148282e-05	Chmp1b
3597.82929728888	0.544721306956695	0.158845791477959	3.42924607500401	0.000605260494911076	0.00611419752353989	Ceacam1
438.585662082868	0.5439715483561	0.122862459713937	4.42748378652549	9.53387363979951e-06	0.000200217823295167	Ube2f
2666.21720943593	0.54379981163665	0.180039703023741	3.02044383824019	0.00252404513131232	0.0184481022199169	Agr2
839.990153779072	0.543725618847452	0.177164932241252	3.06903636046349	0.00214750452394402	0.0163246661208224	Micall2
3109.31410098473	0.542177073108972	0.174140935265887	3.11343838989465	0.00184921114087168	0.0144825197144563	Sgpl1
2527.87552323558	0.542167054977873	0.109625614898966	4.94562384418595	7.59003977642391e-07	2.4554066178238e-05	Arhgef5
124.970935641976	0.542104457744436	0.195925057896476	2.76689701442312	0.00565926297448251	0.0342786776124595	Hspa2
647.911330826594	0.541954829381084	0.105259580382068	5.14874586630418	2.62233887301672e-07	9.61205371030013e-06	Acot7
1741.77326377984	0.541947820855525	0.130859039787006	4.14146261303484	3.45098130483046e-05	0.000592424237867427	Dglucy
230.258719072052	0.541318670707805	0.184693227966127	2.93090697839276	0.003379739680926	0.0231194767680805	Slc6a9
604.353640008391	0.540961762206979	0.10416400119869	5.1933658075894	2.06525819310798e-07	7.78734551798617e-06	Hs1bp3
259.30687860231	0.540548052930848	0.174928849901971	3.09010236581197	0.00200087521747129	0.0153723629036102	Ccdc32
843.747888578828	0.540166408003846	0.190928368336903	2.8291574097082	0.00466707378326986	0.0295910494773692	Dock11
584.51110400586	0.53960117029553	0.172734011891621	3.12388489323165	0.00178480263520851	0.0140893879885906	Cnksr1
259.924454502392	0.539595400407758	0.17205927341946	3.13610181935552	0.00171209751552167	0.0136655783470213	Ttc39a
558.606121338755	0.538953744681852	0.157242051409487	3.42754205920602	0.000609071946028024	0.00614070384228768	Glod5
3431.85782362305	0.538789704370124	0.138190773454764	3.89888334004074	9.66373166343193e-05	0.001391789211999	Ephx1
263.820781259044	0.538486774308816	0.147341200827596	3.6546924504769	0.000257490455658138	0.00307351116219193	Lrrc57
837.055642532853	0.537770359725092	0.168640129922065	3.18886352835246	0.00142833291650234	0.0118721919935652	Ppl
1708.23912066627	0.537244975695753	0.0889698233950964	6.03850783551587	1.555458760318e-09	1.1305868546805e-07	Dram2
1987.21491147817	0.53703925430299	0.117944173820346	4.55333431832771	5.28022596781983e-06	0.000124919030133422	Prdx5
1556.21541740974	0.537021942454425	0.0951560465972825	5.64359241118117	1.66538070878382e-08	8.83427574122249e-07	Atp6ap2
726.186951628271	0.534724464174889	0.121552276877497	4.39913161572281	1.08684899744153e-05	0.000223130621698303	Dgkq
1136.21072105963	0.534318285328699	0.101681630483676	5.25481626117785	1.48172322327192e-07	5.91339120951114e-06	Smdt1
516.823411001467	0.534049375827342	0.132433008315588	4.03260020005514	5.51630820373442e-05	0.00087262706963674	Wfs1
1120.94149502605	0.533860096930849	0.126643007131249	4.21547236617315	2.49255913495646e-05	0.000450057109769465	Mlx
895.609059815476	0.533557144655729	0.179752428142977	2.9682889414508	0.00299462681458163	0.0210585510991638	Mxd1
370.457239835494	0.532448932838019	0.160627701401403	3.31480142087974	0.000917082479750928	0.0084536890645578	Dnajb2
2164.72921261724	0.532048177160846	0.146396589595301	3.63429352167041	0.000278743384061545	0.00326782137484917	Mvp
951.11382708128	0.531535811103641	0.124943830547132	4.25419813668297	2.09799471235689e-05	0.000390753062084617	Adap1
583.676352945547	0.531441047587804	0.147337456251388	3.60696499796396	0.000309799431707002	0.0035706370398025	Snx25
1522.17184918802	0.531219165979889	0.12336992260864	4.30590499489124	1.66304424977845e-05	0.000323167904783455	Mfn2
837.483405446378	0.529537572906805	0.111503119093741	4.74908304996939	2.04341021354272e-06	5.71251879828529e-05	Atp6v1h
122.890159538278	0.528707990974844	0.182595471633701	2.89551535010391	0.00378536515956535	0.0250676352184145	Cox7c
1426.15897228295	0.528483536933981	0.119779327677936	4.4121431233524	1.02352414762673e-05	0.000211656367622423	Fbxo25
253.752283418246	0.528296898420042	0.155496151460837	3.39749179292774	0.000680066278438775	0.00663783548686441	Tmem56
687.792956689779	0.527643724230201	0.122950364291084	4.29151818518414	1.77455666975282e-05	0.000338294670491607	Fam3c
175.097374761748	0.526918984714114	0.173447973838897	3.03790798503953	0.00238226684170638	0.0176612412861054	Tmem141
2484.2328052014	0.526695770807807	0.104283543465107	5.05061252530261	4.40395590316237e-07	1.5143108498672e-05	Rab6a
102.058238350079	0.525763258487436	0.194986448789514	2.69640922100691	0.00700914995070355	0.0403333589216803	Gm12841
739.744975514534	0.525311406250535	0.146130717161784	3.59480481895504	0.000324634860953543	0.00368934667993844	Mafk
415.68509710875	0.52507677957475	0.176017034137182	2.98310207389088	0.00285342813455954	0.0202996276411543	Pag1
1392.65064604008	0.524863099688717	0.113633250191007	4.61892182795502	3.85739135011301e-06	9.64686700604398e-05	Tprn
2662.95765560754	0.52484785691998	0.12226111670682	4.29284363710301	1.76399236995915e-05	0.000337033038828548	Tob1
764.341400698363	0.524672653530203	0.0980329038587055	5.35200563156236	8.69846910839323e-08	3.64339311949822e-06	Atp6v1d
4665.52283549873	0.524246497396722	0.164204671854515	3.19264057152529	0.00140978306960226	0.0117386507267742	Taldo1
1600.65912763794	0.523891517406901	0.113466316187926	4.6171545442545	3.89037550336728e-06	9.71513215979774e-05	Uso1
974.214122943372	0.523262217610913	0.151461622277631	3.45475117552727	0.000550800897400855	0.00566078828429844	Myl6
1936.86372810986	0.522481037282967	0.164064337893886	3.18461064720171	0.00144948885960432	0.0120246329339006	Fbln1
468.502595492936	0.521918695620748	0.184023305284341	2.83615542506593	0.00456602194274088	0.0290365676857621	Mindy2
774.645390674785	0.521758455743122	0.140581530226742	3.71142962309193	0.000206091970395902	0.00257328724147105	Mapkapk3
1510.50425964693	0.521605752202753	0.170527063596832	3.05878575048918	0.00222236023314435	0.0167372729904491	Slc7a9
1860.49887124586	0.521046970286129	0.121191572071962	4.29936637818953	1.71287110066337e-05	0.00033022066896649	Ddc
3243.91566118219	0.518319257595466	0.0970289328281148	5.34190413609579	9.19752939604513e-08	3.83178047838651e-06	Tgoln1
973.559311749323	0.518146128596639	0.111855982196736	4.6322612203727	3.6169338309966e-06	9.15271803959302e-05	Mroh1
1183.95888599485	0.516176863898351	0.106446489363063	4.84916756754465	1.23980656875523e-06	3.70878038544801e-05	Gclm
3268.36593845287	0.516053976743831	0.126739740906654	4.07176133588528	4.66589740998314e-05	0.000760478947136661	Perp
527.946511474576	0.515749532446006	0.13558354292161	3.80392429149159	0.000142421724188108	0.00193225216112555	Arhgap42
727.110794856334	0.515478512251516	0.11610006214745	4.43995035589943	8.99796317670996e-06	0.000191877913884373	Tubal3
530.63871119708	0.51546705133781	0.108701842751554	4.74202679816522	2.11590626422248e-06	5.90552204235035e-05	Bcl2l2
1142.79208413268	0.515335801936773	0.116812728000509	4.41164084392009	1.0259018632217e-05	0.000211712274259489	Tmem184b
1158.19160919788	0.515262719013796	0.135675631562426	3.79775434306136	0.000146012922636431	0.00196846624431956	Ikbke
745.338960455744	0.515167808433239	0.116733815620426	4.41318400923663	1.01861349311908e-05	0.000210896206981418	Apaf1
634.734670011901	0.514874259192604	0.165157117391309	3.11748150685329	0.00182403390041001	0.0143313353509215	Ids
1302.58406765315	0.514865991914419	0.115855300925469	4.44404345594543	8.82837607568509e-06	0.000189206388643384	Naga
423.490910323245	0.514806493419141	0.165121046549468	3.11775212292462	0.00182236002343597	0.0143247729223699	Akirin1
466.874943929971	0.514033077819892	0.138859960138827	3.70180919903751	0.00021406757666366	0.00264962918622607	Gch1
577.04458788952	0.513834166589577	0.124794722880955	4.11743505436314	3.83112443005396e-05	0.000646078863036556	Creb3
779.738320425988	0.513658850689943	0.193065317953462	2.66054440090456	0.00780144404278976	0.0438487876587338	Ccdc71l
1554.9544226459	0.513621781953846	0.132796277583472	3.8677423140193	0.000109847653565935	0.00155323490940375	Map2k1
1226.77871515859	0.51351727531586	0.138286512666607	3.71342993191168	0.0002044690938676	0.00255676178063871	Elovl5
643.393387421899	0.513224722273772	0.0955680632688712	5.37025345831134	7.86260567392752e-08	3.36721583321643e-06	C1galt1c1
158.250992652901	0.513203317512246	0.175539106040461	2.92358397560686	0.0034602687525429	0.0235222177287904	4732471J01Rik
687.284062692225	0.513109173944501	0.141349221404472	3.6300813605208	0.000283331896983978	0.00331706109142107	Map3k13
9918.39077437701	0.512701364105381	0.142436094419441	3.59951855037246	0.000318806891106233	0.00364897829766201	Myo1a
346.575198573009	0.511779237637238	0.134192516310386	3.81376884276837	0.000136863489720268	0.00186871724053709	Sccpdh
3146.78754766978	0.511355894426582	0.113995436278559	4.48575759802378	7.26553065740341e-06	0.000162864211494892	Abr
1477.2567094826	0.511197838771372	0.13290172746499	3.84643486975017	0.000119848969969225	0.00166977182385345	Kdm6b
4852.09769344337	0.510868135996698	0.12251638995222	4.16979423076316	3.04874779879663e-05	0.000534109345140977	C77080
194.668234642477	0.510613717231865	0.172492612903342	2.960206287315	0.00307433110872854	0.0214952141966281	Pqlc2
358.004754685205	0.510154638062725	0.120057614102628	4.24924851185725	2.14488861747444e-05	0.000397794163681661	L3mbtl3
540.059493539348	0.509757942099737	0.126248891341384	4.0377221271696	5.39727306095071e-05	0.000859187522405397	Pcsk7
491.300192647193	0.509188660243519	0.164697899768438	3.0916524191227	0.00199045766022646	0.0153115312923847	Sh3yl1
671.807169905191	0.508034198839976	0.134653984123249	3.77288649977837	0.000161369709542063	0.00213010510717773	Gpc4
707.692691997311	0.50797400641999	0.187406690067788	2.71054361098981	0.00671730142833937	0.0390531741652365	Bag3
22579.9068546853	0.507895933848192	0.129120395335903	3.93350665111361	8.37155213840691e-05	0.00123804746386258	Actb
2502.11387198284	0.507342736852621	0.13160627281711	3.85500421820823	0.00011572763374666	0.00162427585211726	Myo18a
107.44716043453	0.50661244655464	0.187875916576279	2.69652681294545	0.00700667564643977	0.0403333589216803	Gm38316
451.991906532675	0.506275671124146	0.112261814011562	4.50977632583065	6.48960135049601e-06	0.000148790443849426	Gm46432
514.485944717882	0.505714127255446	0.183506532993254	2.75583718468506	0.00585421298401988	0.0351726387548518	Parp4
564.045299108834	0.505434939262117	0.102838472551265	4.91484292525017	8.88536692737949e-07	2.79779871210423e-05	Fndc3b
692.640186855974	0.504577451918687	0.178506011085604	2.82666924687883	0.00470348815242435	0.0297656245282407	Secisbp2l
192.625902829582	0.504437096599926	0.183230747449005	2.7530155480063	0.00590490918146747	0.035390089027595	Ccser1
426.917394995227	0.504161469051829	0.116548008608992	4.32578364117094	1.51990551601656e-05	0.00029875150885016	Plcxd2
3088.17635425716	0.503630947964268	0.121842868230577	4.1334462597449	3.57363884921785e-05	0.0006085874893668	AU040320
300.516403813751	0.502532530105733	0.176400118383944	2.84882195493738	0.00438814297743239	0.0281464026276841	9130008F23Rik
1426.16483661663	0.501657607282609	0.0955693643325104	5.2491466359158	1.52805408777331e-07	6.02787341183741e-06	Rab11a
2624.52468371084	0.501647621806206	0.181589628798481	2.76253454079644	0.00573544928321205	0.034592941104006	Faah
2012.08581323132	0.501316062747229	0.140927151885541	3.55727094488074	0.00037472760166068	0.00414018251226784	Sept5
2692.79613029404	0.500871219256901	0.143045319175265	3.50148625725539	0.000462670832390122	0.0049331338876752	Tcn2
711.696174289246	0.50067897586475	0.104382877704705	4.79656229905015	1.61411772020904e-06	4.65722040183963e-05	Nbas
247.878815478847	0.500313580349835	0.152115311823396	3.28904154586814	0.00100529183334121	0.0090675679197151	Gm26787
498.904439861166	0.500002281034574	0.169167336695081	2.95566680189457	0.00311993941893447	0.0217139757262232	Psme2
720.118806846667	0.499695030153342	0.143465886947438	3.48302332202789	0.000495785171689088	0.00523143227866417	Irak2
3828.12472813806	0.49918987983623	0.110201098519212	4.52980856401539	5.90371546060256e-06	0.000137386054199662	Sh3d19
368.375072647264	0.498628834361013	0.120551408829952	4.13623398681613	3.53052197230795e-05	0.000603291233523447	Lyn
2070.146569262	0.498445813192048	0.0849277910349211	5.86905425324314	4.3828801220134e-09	2.81443516406432e-07	Sptlc2
1093.98336643021	0.495548556829355	0.162854009551084	3.04290055980421	0.00234309746715144	0.0174541857114757	Slc35c2
420.056796085569	0.495280712050151	0.186429250611241	2.65666847035154	0.00789170088530055	0.0441382262022982	Nbeal1
3112.77009459727	0.495091979803907	0.186791921653447	2.65049995428842	0.0080372738183946	0.0447035734588076	Zyx
733.470466005116	0.494456615654541	0.0914872568660635	5.40465014027495	6.49350121991854e-08	2.89880650023595e-06	Ccdc91
371.028382466099	0.494059893793136	0.125411711444398	3.93950364047284	8.16503631773462e-05	0.00121381188288272	Chpf
308.482527821979	0.493896905760768	0.143431194067082	3.44344135857764	0.000574361138077098	0.00585711199969846	Klhl25
193.931848869262	0.493290452026212	0.177462534372716	2.77968785788992	0.00544111717787863	0.0333715341168204	Umad1
449.293583633622	0.491754568225193	0.136416143618443	3.60481212253467	0.000312378825603123	0.00359067477801274	Tmem243
2237.48477417546	0.491585373734711	0.109916153218103	4.4723669755734	7.73585228573207e-06	0.000170939318101668	Cmpk1
1426.81858849759	0.491523126855425	0.0967000215166525	5.08296812292623	3.71582081510839e-07	1.31407733629123e-05	B4galt1
935.349686399215	0.491464012863084	0.110958941239245	4.42924209058023	9.45648250905848e-06	0.000199831467639328	Dock5
859.01251510203	0.491311196322781	0.0966581132112388	5.08297937958977	3.7156005232075e-07	1.31407733629123e-05	Tanc1
4455.20474293107	0.490438496304483	0.120557737923925	4.06807978276733	4.74021524240184e-05	0.000769654149766785	Plekhb2
1688.06373444172	0.490061030809779	0.107184787247365	4.57211366832121	4.82828880768545e-06	0.000115786778536742	Itfg1
2517.71343280735	0.489691966638295	0.1471079556085	3.3287932295213	0.000872231335461766	0.00809705621794697	Slc26a6
466.026922663001	0.489528448979552	0.115728194595991	4.22998432394546	2.33707597253968e-05	0.000426491396228102	Ctns
578.327797071077	0.489250360924879	0.168057171820425	2.91121381863822	0.00360027548764386	0.0241540870402375	Skil
237.252977949248	0.489074141336858	0.159493674139922	3.06641717280774	0.00216640820726503	0.0164288970147008	Wdr7
485.096028084131	0.489063948024396	0.124792681110162	3.91901146504474	8.89128856611679e-05	0.00130250514577908	Pmepa1
2558.57471502918	0.488580860598934	0.109576099234232	4.45882691584536	8.24094324481961e-06	0.000179703338870444	Rtn4
1118.61653537349	0.487612987477181	0.121971875112254	3.99774937483266	6.39476062263332e-05	0.00098937095811923	Dnajb11
8485.97671912156	0.486407424056338	0.140589981452975	3.45975878956235	0.000540659468311867	0.00559019635486381	Myo1d
1093.17164388986	0.48553980746662	0.0833451001988968	5.82565509319583	5.68889990543240e-09	3.52072823495256e-07	Chmp5
350.383700500104	0.485366928292297	0.145180973330033	3.34318552327746	0.000828225084503793	0.00775598282259281	Slc22a5
772.879262396423	0.485102332904192	0.130986591529408	3.70345030922711	0.000212686857133205	0.00263827465990724	Kifc3
1427.99029132477	0.484670482232509	0.174566844093891	2.77641773698921	0.00549615415131786	0.0335764696204079	Anks4b
365.263903051547	0.484481105927115	0.123393524502328	3.92630900106896	8.62593287823528e-05	0.00127236234450032	Spryd7
536.596910980438	0.484403031619509	0.182625541698229	2.65243857521276	0.00799126665564888	0.0445272941236976	Dscr3
3188.13791241334	0.483993754053823	0.127462147610846	3.79715674908838	0.000146365243167974	0.00197017853006899	Mal2
4242.2221590125	0.483897330566945	0.124299400618696	3.89299810102353	9.90129276960759e-05	0.00141882535065157	Mdh1
293.289480481922	0.482715855538549	0.169858665701266	2.84186769951149	0.00448500992825679	0.0286815629294475	Ctso
364.314338053323	0.4826284652753	0.109359829779301	4.41321522033538	1.0184665945336e-05	0.000210896206981418	Cpeb2
11602.1336427457	0.482229831481671	0.119696688906079	4.0287650050208	5.60706311814813e-05	0.000885159381895455	Calr
1040.05522883854	0.481917171526307	0.135075397976756	3.56776421720584	0.000360040258287885	0.00400380706498396	Myo1h
357.149542438027	0.481375571324429	0.143323097255738	3.35867407655509	0.000783173770264342	0.00743601510277111	Gmip
336.193722776188	0.48135958561183	0.130241749310467	3.69589312305977	0.000219115141174085	0.00269453494011614	Gm26541
738.930733264583	0.48104899072982	0.114850867734532	4.18846631478418	2.80845986182339e-05	0.000500222136598596	Nqo2
1305.53410994057	0.480862348475876	0.091186616001646	5.27338736275941	1.33928464843132e-07	5.37002842250127e-06	Pepd
374.603642026802	0.479449912375079	0.151618272467945	3.16221722204654	0.00156572721067564	0.0127909699124239	Fpgt
606.422654073178	0.47876739921023	0.12776350221056	3.74729395270645	0.000178752564383946	0.00230958589428304	Lgalsl
2678.95917667023	0.478745191102378	0.142284261940646	3.3647093822793	0.00076624320760464	0.00731184370340494	Prr13
1112.67849243712	0.478156583580088	0.147309444968028	3.24593296569589	0.0011706640136579	0.0101761384311912	Epha1
575.963126277344	0.478140405659975	0.124155761706445	3.85113343986802	0.000117572410885002	0.0016474605006782	Slc25a22
2103.57007767993	0.478042176478512	0.134112805153121	3.56447824600131	0.000364580685626906	0.00404376798129427	Kctd10
203.721405392214	0.477537703904857	0.156416149771379	3.05299487682593	0.00226569806397009	0.0169887570810681	Acnat1
328.190010931677	0.477067964875082	0.148921547308927	3.20348514701797	0.0013577504346366	0.0114357668510985	Agfg2
718.258444020318	0.475791709194434	0.132589788114328	3.58844912538946	0.000332650887347695	0.00375545922457765	Rnf19a
20274.9430999481	0.475530919090878	0.123186081360171	3.86026500591834	0.000113264120934168	0.00159625779676281	Tmbim6
1722.62014703678	0.474656478188199	0.123083622175211	3.85637398217384	0.000115081381754928	0.0016178642648197	Sec23b
151.473369310505	0.474474778062323	0.179028977046299	2.6502680509626	0.00804279317648714	0.0447197103670497	Btbd10
2810.06944700306	0.474335711308266	0.110356294144985	4.29822073116272	1.72174657359228e-05	0.000331557533523447	Pitpna
4929.00586445831	0.473770525207284	0.0993095324443433	4.77064500804898	1.83636929419883e-06	5.21046908873925e-05	Eps8l2
452.653496680271	0.473351704320038	0.153471458111844	3.0842979544449	0.00204033143722148	0.0156352181602423	Mospd2
2693.36887977669	0.472676061552777	0.145577189780681	3.24691019427485	0.0011666519606829	0.010156769694406	Cmas
1194.44400211767	0.472065536986193	0.095758933085851	4.92972845220582	8.23439928185031e-07	2.62505095234403e-05	Cldnd1
292.82800974854	0.471556261970575	0.157715644897573	2.98991429973116	0.00279055728724875	0.0199437276248937	Gm37915
565.834086576818	0.471307342774718	0.146283863057735	3.22186831085191	0.001273576565795	0.0108390440061506	Slc25a12
953.551543294729	0.471156873708087	0.171055836859612	2.75440395579586	0.00587991449223325	0.0352898170912987	Tle4
17123.9578626583	0.470778544634485	0.115038166310737	4.09236829595175	4.26989767744346e-05	0.000706725990585386	Dstn
814.145885697475	0.47016516192267	0.112059372695703	4.19567904595898	2.72055272078165e-05	0.000486085366356395	Adam9
709.192809523893	0.470029698343505	0.152489444420209	3.08237530886572	0.00205355744249501	0.0157116695602074	Cln3
364.565761442167	0.469857582780955	0.109896556141492	4.27545320142709	1.90748867997685e-05	0.000361217451692734	2610001J05Rik
1878.39484607342	0.469551749667074	0.128835691494328	3.64457817721843	0.000267830716509353	0.00316815544923564	Tmem135
2655.66790645993	0.469469015137226	0.101167724833082	4.64050185878755	3.47564049503394e-06	8.84760287565943e-05	B230206H07Rik
896.429577706494	0.46932647201676	0.105377855089582	4.45374857571152	8.43839093633604e-06	0.000182220171407782	Ppp1r14d
630.4695140904	0.468820824883265	0.153805104799986	3.04814866511055	0.00230255984609496	0.0171942372109153	Suco
395.905221555345	0.468300268611141	0.154019075795533	3.04053420780702	0.00236158863228774	0.0175516193190665	Ap5b1
1319.00355216568	0.467674780114613	0.106032332520883	4.41068086493809	1.03046094341308e-05	0.000212319702948599	Cdc42se2
2708.78806202874	0.466341726935276	0.125401876224841	3.71877790806848	0.000200188964564689	0.00251984355470115	Vcl
2665.81855061009	0.466206512562777	0.119257124021232	3.90925503519418	9.25811833603572e-05	0.00134585463232192	Tpm4
2840.68377333323	0.466058907493641	0.103356161341393	4.50925132517466	6.50568022373815e-06	0.000148959147321275	Kdm5c
3267.0178084858	0.465682296184179	0.1279194896143	3.64043272521094	0.000272180219401561	0.00320849574023331	Itga3
1457.28534939002	0.465456562424236	0.117965047458404	3.9457158917209	7.95619077151768e-05	0.00118586120914741	Tmem30a
2140.70849813011	0.464780253484893	0.140643031081864	3.30468029528146	0.000950847961214948	0.00867597971448319	Slc7a7
4967.90966138553	0.464350973672849	0.148128048731799	3.13479437316835	0.00171974611787491	0.0137074117776115	Lmo7
758.925068222367	0.464127145186918	0.158719186545579	2.92420314952683	0.00345339288249601	0.0235103243626602	Cstb
291.441926479954	0.464074231024351	0.155313657480777	2.98798082893508	0.00280827169168801	0.0200284295472747	Rapgef2
33368.084626489	0.463707480057384	0.143125500950038	3.2398662501049	0.00119585778906735	0.0103372706958803	Krt19
511.098840253582	0.463495975491548	0.131665739631634	3.52024738393062	0.000431144469631697	0.00466099916821456	Arl14
8243.13936829602	0.462889490839832	0.145114164295622	3.18982983561031	0.00142356588048755	0.0118383295056514	Cs
762.01788340247	0.462600338878632	0.153708336444442	3.00959824027398	0.00261593464565348	0.0189253620001724	Crim1
1131.26488864884	0.461863093495847	0.113989248641911	4.05181277180584	5.08223281532068e-05	0.000817416372113866	Pdcl3
348.261421404979	0.461648001207354	0.124787985528062	3.69945871995458	0.000216059777887409	0.00266079096329836	Gm39214
687.797593423286	0.461427565771026	0.172466421023152	2.67546321790422	0.00746260614922866	0.0424047823136975	Rnd3
1706.30231773847	0.461106622391009	0.163211596085657	2.82520748188143	0.00472500089282884	0.0298475370748556	Chp2
205.343551729315	0.460524644943329	0.152936957719249	3.01120574000646	0.00260212475935637	0.0188734152928094	Socs5
388.730158303892	0.459875526448148	0.147665020735831	3.11431593045217	0.00184371955754585	0.0144527644618819	Zbtb42
301.230448455383	0.459635360141435	0.141990451858291	3.23708639648642	0.0012075684638923	0.0104069005710113	Tmem160
158.860174485042	0.459626662587507	0.165433166948928	2.77832233441679	0.00546403850146697	0.0334520579367589	Atp6v0c
576.418009246325	0.459402131033273	0.172872812887206	2.65745737204507	0.00787325467699092	0.0440928075861252	Acot13
910.272514612741	0.459093219108569	0.145146572820656	3.16296286014156	0.00156172254008722	0.0127696422724891	Stk39
2783.06730758616	0.458719386790581	0.138276390723267	3.3174093161617	0.000908564043015712	0.0083932841637379	Qsox1
534.722559063562	0.458688746157115	0.11197671822957	4.09628674075561	4.19829874779979e-05	0.000696901272217378	BC029722
1500.95596490903	0.45860084287303	0.165932668668834	2.76377669660879	0.00571366261365087	0.0345020877397914	Ier5
2644.16318446582	0.457949550794756	0.148127832808882	3.09158341218436	0.00199092037939151	0.0153115312923847	Ces2c
314.690590400883	0.457949004680254	0.143085651471674	3.20052360226288	0.00137178133840763	0.0115085447157862	Mb21d2
351.366260437879	0.457859348048856	0.125810116191275	3.63928881007271	0.000273392045144177	0.00321612226109344	Gm26636
499.138021223844	0.457839685779435	0.173493389928184	2.63894599078935	0.0083164229069244	0.045918993960023	Tmtc3
638.05543113286	0.457752396283924	0.0874245224724029	5.23597250906829	1.64118381586882e-07	6.40024218238705e-06	Slc35a2
425.642664504539	0.457087624127343	0.124773903050745	3.66332712972397	0.000248960256967556	0.00299943516239844	Gskip
917.995680367591	0.456737314204165	0.119287325481067	3.82888385134144	0.000128725736878016	0.00177462817725052	Edem3
426.605019494784	0.456720428988884	0.121475914296265	3.75976119739258	0.000170075625143707	0.00221760439166386	Tmem263
337.358496261545	0.456446157316223	0.12210434750505	3.73816466524539	0.000185368527653419	0.00237352310408399	Pde6d
2708.121389881	0.456016478569368	0.174967349609298	2.60629471491482	0.00915276705226003	0.0492404453605208	Cd44
202.601879116085	0.455984708068712	0.168914222609267	2.69950452380494	0.00694428116642386	0.0401133806573169	Bicdl2
2135.87373747655	0.454895958766158	0.17136871997975	2.65448652951315	0.00794292108457783	0.0443665909240268	Lmna
4350.82982466585	0.452470206799576	0.142659101441015	3.17168832713178	0.00151555565078315	0.0124697524426912	Fat1
633.801317265005	0.452399697178158	0.167181551132953	2.70603840024418	0.00680911717989951	0.0394259425592758	Far1
590.306290510615	0.452265048417103	0.121693983731702	3.71641255014058	0.000202071536938533	0.00253606460135715	Ccdc25
1674.70907796769	0.451959349652688	0.133578929041791	3.38346289264896	0.000715778793583537	0.00689577979311923	Gbf1
2055.02912441678	0.451617972019142	0.141061318642212	3.201572028152	0.00136679899333505	0.0114836663084879	Cgn
896.420386602285	0.450676753910716	0.115190280566153	3.91245469405637	9.13626824555885e-05	0.00133154093773371	Ndel1
2031.12973501867	0.450605062215491	0.125530650739594	3.5896018985056	0.000331183354044286	0.0037438404172273	Ndfip2
325.213511952497	0.450573945234257	0.150586216701901	2.99213271375434	0.00277035800072006	0.0198408742181549	Mapk7
2427.05879134251	0.449373711220226	0.128581770934795	3.49484773738345	0.000474332269418991	0.00504487515189651	Pak1
881.689297314427	0.449176410289562	0.153273932353535	2.9305466584723	0.00338366175710477	0.0231370402214197	Tpcn1
473.304179993219	0.447744573156435	0.103878254290426	4.31028203366431	1.63046467073858e-05	0.000317559487353315	Madd
897.734967101522	0.447547466630224	0.130360037222104	3.43316461215568	0.000596579777532735	0.00604547470684012	Ppard
1168.95740655515	0.447478558042723	0.0789481366440469	5.66800658082999	1.44468418309926e-08	7.74448206807164e-07	Uap1
260.182709106684	0.447421639122599	0.168231355669613	2.65956151480633	0.00782424405939991	0.0439191300619815	Zbtb40
2322.49870529443	0.447297824890176	0.137247826781403	3.25905214952946	0.00111785117738566	0.00981193009297252	Cideb
3808.94211554301	0.445346258668565	0.120347472420466	3.7005036309581	0.000215172000385256	0.00265585045544479	Dsc2
2331.68818914484	0.445128867331401	0.111106675822651	4.00631972863554	6.16721544369591e-05	0.000959400792292986	Wwc1
6065.96593984524	0.444254659600178	0.0927215433543777	4.79127766351187	1.65722595519667e-06	4.76550110113034e-05	Sec31a
3220.78292933355	0.444164533278344	0.115844334134849	3.834149823515	0.00012599932920395	0.0017454943569608	Myo5b
1976.4199757868	0.443804268882002	0.0915720667459723	4.84650270167155	1.25656877702237e-06	3.74580301576248e-05	Tpp1
605.168752463148	0.443532136499543	0.157787134301854	2.81095248013724	0.00493950806049699	0.0309053982349264	Abcb10
578.111153916739	0.442950143806971	0.101430590938918	4.36702714345534	1.25949080457191e-05	0.00025280096865914	Yipf5
436.553191775347	0.442699476689952	0.117068647452724	3.78153746816565	0.000155862757077544	0.00206699670313784	Erc1
1421.40126145981	0.442474010441165	0.13026606137889	3.39669447097346	0.000682050737984469	0.00665340300143501	Zzef1
1386.98569870647	0.442420196091319	0.167509891997351	2.64115862541607	0.00826230251778128	0.0456726178984537	Spag9
153.543328866942	0.442391034729686	0.162159051840501	2.72813037390488	0.00636944285187831	0.037438559309337	2610206C17Rik
533.908584692466	0.442305090064801	0.116973579805485	3.78123924052174	0.000156049619405776	0.00206786931657879	Ddhd1
282.970943684399	0.442057186341377	0.169182998238746	2.61289367692584	0.0089779227458958	0.0485598158399766	Tbc1d2
710.357643877439	0.440729409351763	0.115215505544035	3.8252612551643	0.000130633478544786	0.00179657845976127	Gas2l1
451.552494339386	0.440582538643399	0.122815695704092	3.58734717185435	0.000334059411576886	0.0037688697550494	Zdhhc12
2746.44461314565	0.439984550735735	0.15816057039509	2.78188520461605	0.00540441525994078	0.0331702540621806	Zdhhc6
269.019531862845	0.439871657123876	0.139845333684785	3.14541533516849	0.00165851191409552	0.0133187785635475	Selenok
1637.88328834391	0.439833773138076	0.107427435419352	4.09424065110694	4.23554215632825e-05	0.000702400927885853	Atp2c1
412.626906833843	0.439149553401985	0.117249867641455	3.74541619735458	0.000180094958628151	0.00232166187798297	Mindy3
1096.86142329688	0.438329252777043	0.097062695078218	4.51593943918222	6.30366790588248e-06	0.000145459476488205	Rap1gds1
424.763690361501	0.437442939370124	0.125086964956749	3.49711050644947	0.000470326960849239	0.00500851297896873	Tcta
278.594551209351	0.436929753860653	0.144373951787677	3.02637524602237	0.00247504931978977	0.0181990174047908	Ulk3
1010.22565650596	0.435772978039628	0.137096225772237	3.17859208439182	0.00147992201233225	0.0122295829185521	Lgals8
444.119182317458	0.434945476024414	0.151420318036696	2.87243800345873	0.00407317990396452	0.0265069959445552	Gdpd5
678.234357152045	0.433657411669747	0.106086461280371	4.08777337311358	4.35533304853836e-05	0.000718083434383047	Ankib1
1435.31156712965	0.433507064662651	0.112076817382523	3.86794588557125	0.000109756013139588	0.00155322490508476	Dnajc3
4315.51631738784	0.43322689693552	0.149787569834311	2.89227535645807	0.00382462583381872	0.0252623487499836	Nectin2
788.698435302897	0.432325300029555	0.0920224520462009	4.69804151504788	2.62668049121974e-06	7.08788775205756e-05	Fbxo8
889.559981400663	0.431967353569821	0.107093370217967	4.03355831169228	5.49385396110015e-05	0.000870505746841852	Yif1a
2499.28171371383	0.431837097766506	0.116162633214487	3.71752159723468	0.000201186792421938	0.00252681735394053	Glmp
2281.17005057772	0.431587417660899	0.147749437246357	2.92107655842555	0.00348824097656784	0.023634527616325	Tgfbr2
2580.17887785203	0.431309622148567	0.0967836054843216	4.45643267772698	8.33347548041668e-06	0.000180869243559082	Cers2
1217.35831860006	0.430808432637877	0.0961775719867508	4.47930243754983	7.4887365339741e-06	0.00016677328388111	Saraf
10518.8677817119	0.430770369529578	0.121162550490551	3.55530952250112	0.000377534375135949	0.00416042881399815	Lamp1
520.221906703892	0.430248226792152	0.148201913970352	2.90312193186805	0.00369462759954175	0.0246226820241017	Lysmd3
388.15818637264	0.42984141527552	0.155496012199806	2.76432436558689	0.00570408055833847	0.0344767869840691	Spns2
376.751125984462	0.429672644832412	0.140293848853263	3.06266203646475	0.00219377668645696	0.0165658265169635	Micall1
868.256752996787	0.428239968927878	0.120864676876614	3.54313584410647	0.000395398970112108	0.00433492285525348	Nacc2
2324.90872457146	0.427975085913723	0.151254455486523	2.8295039940285	0.00466202181102893	0.0295809786605443	Slc3a1
363.493792683348	0.427048479386354	0.11091559700712	3.85021124990149	0.000118015990323201	0.00165229606259592	Fam3a
2300.51216897784	0.426976835889105	0.0973947377189398	4.38398260408348	1.1652908268084e-05	0.000237521868886805	Tes
776.078205438522	0.42567278022257	0.137655426330173	3.09230657716009	0.00198607616885949	0.0152889620011588	Trappc9
819.700751211468	0.424944454865181	0.149774964038729	2.8372195419476	0.00455083081501255	0.028972322456664	Cyp4f13
15187.3239908186	0.424560412209104	0.112156546946032	3.78542692129595	0.000153444923014077	0.00204605209211823	Vil1
984.846250434234	0.424359941269247	0.114108026367117	3.71893156668895	0.000200067240459411	0.00251984355470115	Srd5a1
7950.43585377957	0.424119519671143	0.155483461109135	2.72774683973268	0.006376852721828	0.0374692195877345	Plac8
652.148387231212	0.424008952937262	0.119825565307193	3.53855165924103	0.000402328549374792	0.0043967843582027	Srgap2
1797.74877540363	0.423516203030444	0.158258103551939	2.67611069212295	0.00744820410989728	0.0423511233026483	Klf6
289.877881508778	0.423488626220849	0.144413750320447	2.93246747820862	0.00336280140583572	0.0230312793957818	Nudt7
350.685602269329	0.423051235274918	0.154975148995461	2.72980047457356	0.00633726680025171	0.0373136346829023	Fbxo34
1436.43714174021	0.421867882512917	0.120873219403987	3.49016833168755	0.000482716386319882	0.00511493709350491	C1galt1
2679.00407740086	0.421704974077235	0.111372134360769	3.78644960427175	0.000152815070892662	0.00204243679649262	Fblim1
1213.39886976314	0.421582001260279	0.151092132375164	2.79023132861403	0.0052670394292809	0.0325257774734443	Trim26
2074.96001366638	0.421452729116723	0.0942621378198729	4.47107119426979	7.78287818901412e-06	0.000171313585498132	Pmm2
154.195330323129	0.421289632359549	0.153823189494034	2.73879142504641	0.00616654810620149	0.0366240640479929	D630044L22Rik
1790.53721059393	0.421228687404182	0.102571448932481	4.10668555224819	4.01377048917518e-05	0.000672149154172561	Selenot
2356.21635441879	0.420845878659205	0.125533794762341	3.35245086357778	0.000800994583662993	0.00756736088691791	Igsf23
1270.11620885243	0.420489416902771	0.130193646403816	3.22972302041958	0.00123910197465503	0.0106197194325552	Rnf13
2386.93035576132	0.419872989206528	0.116740711607516	3.59662866042952	0.000322368169813302	0.00367544837561319	Actr1a
198.352473797058	0.418783922090833	0.137019978944711	3.05637123371487	0.0022403368528852	0.0168355449996182	Coprs
2928.22571387904	0.418737495747087	0.134971027049653	3.10242505299336	0.00191942143076544	0.0149161225927682	Lamp2
1143.83713549384	0.418317488554343	0.105879049732626	3.95089953688395	7.78580040966132e-05	0.001162493503474	Stat3
339.24991307397	0.41814844292007	0.159123349822504	2.62782579292416	0.00859325106864322	0.0470452953536843	Galnt6os
408.94131694843	0.417799187753999	0.14183929657566	2.94558135749874	0.003223483620698	0.0222859138451166	Themis3
526.105212119947	0.417663043255704	0.100565315937808	4.15315200236627	3.27926754088861e-05	0.000565218656568299	Clcn7
1206.79447209339	0.417570198714823	0.109030369369493	3.82985218824418	0.000128220253674002	0.00176908736107078	Kif13b
1514.6654007673	0.417291201576062	0.108397923268782	3.84962358126874	0.000118299485557022	0.00165357897937765	Stx7
418.67071597332	0.417175926796716	0.139559563767223	2.98923209227381	0.00279679596746003	0.0199549172598934	Nlk
949.304885594981	0.417026574950261	0.135392273368072	3.08013570181032	0.00206906299809867	0.0158199037916399	Egfr
377.918540567284	0.416090454426812	0.120011797709401	3.46707959024448	0.000526146074389215	0.00547660030264606	Tango2
606.172227284869	0.415874387306357	0.121068565867702	3.43503191208859	0.000592484053303007	0.00600963189695289	Tecpr1
229.814030954118	0.415395083404927	0.133519939682932	3.11110898036174	0.00186386138443408	0.0145572091026605	Alg12
997.464075454976	0.415388711076163	0.136177792731108	3.05034104860531	0.00228581638507113	0.0171053845533862	Gstt3
395.480323177651	0.413825314004812	0.153409352184316	2.69752337854615	0.00698573793952503	0.0402775713702349	Stk3
586.804748926944	0.413138507633976	0.141453260625015	2.92067150526268	0.00349277892248592	0.0236465147740713	Btd
801.266653145982	0.413040541479667	0.0898713379264338	4.59590956371175	4.30865560488242e-06	0.000105137351981424	Tex264
504.503179585908	0.412133061955503	0.133451093130263	3.08827040894462	0.00201325189150726	0.0154554407006002	Gpr137
1372.82608583253	0.411658386736248	0.120625886966525	3.41268692059846	0.000643257958188633	0.00639179126458408	Mapk6
7131.83973121555	0.411599848570752	0.150700637938323	2.73124158067072	0.00630962019663495	0.0371764824348815	Myh14
736.925320501154	0.411598471219907	0.142910972272999	2.8801040583059	0.00397543937191759	0.0260170421117718	Bscl2
203.762289780919	0.411443960074964	0.157800694547846	2.60736469667573	0.00912421224655843	0.0491177653272816	Wdfy2
1286.58804285344	0.410982723961886	0.138552817616244	2.9662530941825	0.00301452301357018	0.0211723139781218	Mapre2
535.594282611908	0.410966560651079	0.123891055023173	3.31716087633777	0.000909372376261285	0.00839601938724082	Iah1
1835.58377859219	0.410830703844021	0.102539139198585	4.00657453392872	6.1605690841801e-05	0.000959240478822974	Sel1l
1506.15253827425	0.410617380230715	0.10431167431931	3.93644702676106	8.26968643494626e-05	0.00122830012169841	Ints3
884.414302344081	0.410508786876899	0.125375530120713	3.27423370797839	0.00105948945618021	0.00941088892408432	Tmc6
4286.08529624878	0.410406270676932	0.0893761985859948	4.59189669251879	4.39235792632343e-06	0.000106874452620414	Arf4
875.809267538345	0.409908191086918	0.137632398313652	2.9782827016701	0.00289868487759144	0.0205105370315408	Hspa4l
2682.13690599956	0.409786149912284	0.114270844924553	3.5860953875229	0.000335666220104208	0.00378449815551153	Xpnpep1
2659.27451002523	0.409541565221405	0.113849972098465	3.59720391382446	0.000321656316881787	0.00367014799509539	Ankrd13a
1652.51970964306	0.408933561072781	0.101603324814542	4.02480491479206	5.70225667959115e-05	0.000896046424508706	Fndc3a
3291.379728589	0.408644337355164	0.12148849959486	3.36364626049307	0.000769200658953034	0.00733187302208525	Capns1
342.666630584187	0.408218724680009	0.143655615455493	2.841648225067	0.00448809831944173	0.0286905716296348	4930581F22Rik
456.979020888633	0.408191532052109	0.11544210853993	3.53589809831756	0.00040639142036844	0.00442702286435799	Dnajc16
1925.62373685857	0.40766560883993	0.124379188889579	3.27760304983053	0.00104692508221378	0.00931866979119	Wdtc1
317.974353077592	0.40739383320872	0.129790529201754	3.13885639972576	0.0016960854224099	0.0135758365043035	Ddias
236.961449185868	0.406992086204647	0.150879177023471	2.69747021579614	0.00698685346115602	0.0402775713702349	Acad12
1998.13600002127	0.406826957289073	0.109245410685288	3.72397297732765	0.000196111926588392	0.00248869823035388	Cdipt
1649.69885812377	0.406795923179536	0.12838475222554	3.16856882244784	0.00153191474950743	0.0125861644234423	Edf1
3275.65529819443	0.406724669955351	0.0846191940581106	4.80652970620401	1.53572673172107e-06	4.46878165324149e-05	Copg1
315.877235571831	0.406209607082217	0.134456266154974	3.0211281236534	0.0025183477312811	0.0184222259520396	Snapc5
417.291678674327	0.406058542611531	0.146943837909329	2.76335876610278	0.00572098451878191	0.0345300835919837	Sigirr
623.87599415638	0.405070205431189	0.0983457383571223	4.11883841839959	3.80787030426349e-05	0.0006439825016547	Nhlrc2
1587.66880253067	0.404759023010664	0.116426132947551	3.47653067883827	0.000507946111622861	0.00532937809129613	Chmp2b
1351.63877828649	0.404689114142273	0.124131045564402	3.26017647158471	0.00111342913378221	0.00977814037744674	Noxo1
1010.0518588842	0.404586427270484	0.141323189713191	2.86284528456776	0.00419855520963556	0.0272061917814055	Uap1l1
5505.93669475884	0.404269158293712	0.152036202754492	2.65903219739398	0.00783654735435553	0.043925286773787	Mgst1
382.52401104619	0.403448704427339	0.145665845387864	2.76968635546018	0.0056110295593651	0.0341231598250868	Dcun1d3
1313.50078687569	0.402984020066255	0.148519472153881	2.71334131627349	0.00666084610571198	0.0387777478976368	Ttyh2
259.076487839765	0.402702331070314	0.152980717157027	2.63237314188402	0.00847906813566466	0.0465694414229222	Morf4l1
285.412460791048	0.402277557516869	0.144311876721885	2.78755682938094	0.0053107138684413	0.0327244962434509	Phc1
610.729894986673	0.40204153903181	0.153691945110671	2.61589206085137	0.00889946858412845	0.0482424065012688	Rasa2
2644.30466508319	0.401640416806856	0.0833221969624537	4.82032917336351	1.43321537501573e-06	4.20631474581507e-05	Tnfaip1
9231.81561717979	0.401382112427397	0.144939667035586	2.76930477788974	0.00561760584439694	0.0341231598250868	Itm2b
2213.11181345327	0.400466909004918	0.105637561183459	3.79095185953256	0.000150071042580668	0.00201048115946697	Agpat1
1172.6978248093	0.399988313392367	0.0832296680881229	4.80583814138082	1.54104538060356e-06	4.47663199763425e-05	Prr14
1166.5941164059	0.399931926508243	0.0988772511179769	4.04473144212978	5.23831371116446e-05	0.000836220901872898	Il13ra1
543.573181416069	0.399897768669035	0.109163722892469	3.6632844508514	0.000249001759866576	0.00299943516239844	Slc12a9
918.225761947902	0.399612145434724	0.131059576447128	3.0490877222996	0.00229537446263104	0.0171660644466728	Ticam1
963.121893801273	0.399493485693051	0.142064835958204	2.81205044864574	0.00492267818361289	0.0308226781723943	Grina
429.126165727214	0.398418305370761	0.15095746062397	2.6392753542881	0.00830834673407049	0.045897435499566	Tbcb
1266.80151125411	0.398054909767848	0.139970581542182	2.84384693827889	0.00445724541998047	0.0285467600370028	Arpin
1093.30949421514	0.396925511629469	0.136145018004098	2.91546115640839	0.00355163315100489	0.0239594967821147	Asb13
2520.59746662076	0.396855463428024	0.138129022445707	2.87307805703187	0.00406493668184121	0.0264709048656232	Galnt6
923.953627811337	0.396482600666255	0.146250718865962	2.7109788159717	0.00670849120613006	0.039015232649611	Ripk4
581.448785152931	0.396028213730939	0.137469027253275	2.88085412142542	0.00396599153056438	0.0259651595759181	Uqcrb
7575.13066312834	0.395968767079301	0.123772129314633	3.19917552741407	0.00137821229658539	0.011551150263972	Lasp1
4072.90755692821	0.395370834546416	0.112827272306773	3.50421335607067	0.000457958290821203	0.00489204850876609	Spint1
1106.97059346708	0.395344878411731	0.115576732692177	3.42062687880853	0.000624769848792048	0.00624806427823008	Gstp1
1152.06110431309	0.395088066910079	0.110020140833767	3.59105218295467	0.000329345680216722	0.0037280010363034	Abca3
942.551603963139	0.394200840924962	0.0996642263977986	3.95528922636246	7.6442116564148e-05	0.00114535771318615	Pnp
2004.90318115515	0.394134673084754	0.144448560417474	2.72854690933338	0.00636140417628302	0.0374041806317006	Nhsl1
3033.49422675749	0.393573682356828	0.105754836495319	3.7215667424747	0.000197990518546564	0.00250323911716792	Plin3
1506.90487281861	0.3930732027281	0.110016883800267	3.57284435943228	0.000353124660141832	0.00394488052314103	Mon2
5839.18954084376	0.392922317982612	0.119555237806404	3.2865336993338	0.00101428636862062	0.00911703732483696	Ogdh
3101.16115087806	0.392854831351483	0.135990877208152	2.88883224681436	0.00386675296371451	0.0254814843260832	Sipa1l3
964.041737473975	0.392106840662546	0.136350403302164	2.87572923267124	0.00403095331903865	0.0262896959306984	Il17rc
462.053265912997	0.391822059524588	0.130286473834563	3.00738862594533	0.00263502660336249	0.0190231992443089	Rnf19b
407.115767472977	0.391710126813852	0.143818686512477	2.72363860575147	0.00645671161853389	0.0378473202320444	Snx15
2295.54574375461	0.389935588547338	0.0908075161631385	4.29408935540982	1.75411821948511e-05	0.000336274896824075	Stxbp2
796.110573636986	0.389509534371	0.107462861455345	3.6245967127244	0.000289412706314472	0.00338361289292095	Sra1
3028.11635307046	0.389121830841536	0.127284137248491	3.05711174426922	0.00223480946992557	0.016801399892517	Serp1
958.039346322703	0.38878979900173	0.110376260084989	3.52240417189679	0.000427651617678759	0.00463115514175937	Smpd2
216.574765779282	0.388735114753605	0.144536597648946	2.68952722754534	0.00715533096723589	0.040958514829543	Fbxl8
681.409886377694	0.388395415624868	0.119580831221522	3.24797387388427	0.00116229942443535	0.0101292022799899	Exoc5
583.499626642945	0.388170804757635	0.140984992441482	2.75327748035842	0.00590018645122156	0.0353741961296298	Heatr5b
261.807436706477	0.387988546183289	0.148772060147696	2.60793959429014	0.00910890271159757	0.0490662778987064	Tmc8
1712.14117310698	0.387844001814644	0.131546195105703	2.948348308387	0.00319476885525084	0.0221355709900862	Cpped1
3634.05405271922	0.386420567876984	0.101899041920804	3.79219039348094	0.000149324358157425	0.00200362086542574	Arpc5
571.024224911059	0.385428599567258	0.137475449856414	2.80361766387975	0.00505327898289627	0.031444465685556	Clec16a
2631.93349512139	0.385023327265281	0.0832132158537822	4.62694925697649	3.71091387078665e-06	9.33521646935298e-05	Slc4a2
1139.10603366322	0.385019804575344	0.108220494134379	3.55773467544195	0.000374066865502148	0.00413823583526049	Pxk
1620.00507327045	0.384970012037787	0.135676372315019	2.83741380661291	0.00454806247688318	0.028965494096809	Frk
488.630657456493	0.384968622904279	0.129039084355524	2.98334899714282	0.00285112684662673	0.0202917073613464	Klc2
1278.03579619317	0.384853606304568	0.122003462767492	3.1544482228181	0.0016080190888095	0.0130235059535112	Ptpn23
860.344348522069	0.384426220279506	0.100563249093375	3.82273070674713	0.000131981895090528	0.00181220478299141	Sirt7
2143.90503968774	0.384126717611432	0.123548936271882	3.1091058264243	0.0018765449138225	0.0146361934579918	Clcn3
438.15218099283	0.384046758611237	0.132198403217091	2.90507864894988	0.00367160827698117	0.0245075189445546	Fam83f
697.402936865957	0.383831010497494	0.129861970665938	2.95568447428597	0.00311976067427546	0.0217139757262232	Slc38a7
1327.62971980084	0.383647305304078	0.131004402821783	2.9285069588538	0.00340594208496794	0.0232521569757543	Atg2a
1559.70199879873	0.383274139029909	0.0911608361637266	4.20437278944592	2.61807132392306e-05	0.000469740297100103	March8
1544.31724541633	0.382759986499039	0.125686893649154	3.04534526541396	0.00232413335152694	0.0173204719796823	Slc44a3
601.988404161666	0.382624772967909	0.144682604250957	2.64458035538422	0.00817922837163055	0.0452573371609399	Tbc1d8b
1887.69308244943	0.38231982143409	0.0894179303642154	4.27565053090395	1.90579977262185e-05	0.000361217451692734	Mgrn1
456.297302504275	0.382114202081624	0.118971550297681	3.21181157281323	0.00131900856000297	0.011158982275092	Ypel2
601.257767588603	0.381635152999299	0.122618566462109	3.11237656751784	0.00185587603790366	0.0145147521077987	Cdc14b
2664.48874686267	0.381237238601532	0.134248305145936	2.83979181850456	0.00451429839995598	0.0287934021544616	Phlda1
413.890155196661	0.379811086631642	0.130597067672139	2.90826657444676	0.00363438387045653	0.024303908974168	Slc35d1
2876.41345760139	0.379040429092826	0.145096826428383	2.61232749483954	0.00899280630848621	0.0485941551898934	Rnpep
3616.45810809661	0.378915598210336	0.0996967026230244	3.8006833550263	0.000144297598695069	0.00195304856046788	Vmp1
180.055021087159	0.378224449942166	0.138385264341882	2.73312662111017	0.00627362090804444	0.0370538446508669	Gm43808
1410.66011750758	0.378013923119576	0.138274310243256	2.73379720683158	0.00626085914685558	0.0370296866646261	Ehd1
412.047801473949	0.377703824221324	0.110142493530633	3.42922892077322	0.000605298753720857	0.00611419752353989	Dcun1d4
665.493198845766	0.377462531993863	0.104919688937775	3.59763296875314	0.000321126336894132	0.0036681323499354	Akr1e1
1171.8438914073	0.376868987312595	0.110560140120615	3.40872385745398	0.000652675108299721	0.00645532340756661	Exoc4
2805.32728040879	0.376606634215209	0.105390039947687	3.57345565484317	0.000352300929197535	0.00394083311828625	Zdhhc9
627.99916415442	0.37606297137636	0.135746350889489	2.77033576897041	0.00559985323342459	0.0340880588311209	Vps37a
1211.27028145534	0.375968510746377	0.114504234350902	3.28344635355763	0.00102546159980224	0.00917543718502989	Pde4dip
1346.72644425725	0.375622701304193	0.0810425452001081	4.63488283069979	3.5713971140234e-06	9.06434384912835e-05	Siae
1017.71015860413	0.375571564912516	0.142617749815679	2.63341390113019	0.00845312646614938	0.0464867524688659	Tmem205
634.896414140509	0.374931485110863	0.133972853857258	2.79856309928528	0.0051330539106393	0.0318480544306683	Usp32
751.893737099412	0.37455209147554	0.113841154403598	3.29012907008699	0.00100141436514057	0.0090503485560667	Icmt
2007.10104619163	0.373937118821388	0.109250045574985	3.42276396182125	0.000619878793871676	0.00621568784947973	Selenoi
3173.07527352446	0.373229534516398	0.132298129285562	2.82112480752312	0.00478555803879297	0.0301297887433183	Atp9a
1363.40778348652	0.372915494551762	0.114952501444647	3.24408333759776	0.00117829266386427	0.0102164553256171	1700027J19Rik
999.482347323717	0.372329929419006	0.0976649676798813	3.81231815526116	0.000137669508963191	0.00187672217286533	Ralb
377.614651604175	0.372194974297025	0.119952457890269	3.10285408772118	0.00191664112633791	0.0149012958939362	Elmod2
1743.69233659002	0.37162004960868	0.139390185296504	2.66604172179117	0.00767501673570559	0.0433092041171414	Aff4
1473.44597271962	0.371304290884149	0.128623777093534	2.88674690849842	0.0038924720156497	0.0256015843278061	Gdi1
3109.87349250976	0.371153698517006	0.0946757855659834	3.92026003584975	8.84534736333869e-05	0.00129688736749518	Ei24
6262.87831504649	0.371153038958846	0.10639549362274	3.48842818733368	0.000485869316499453	0.00514196641581609	Cap1
10172.4890044796	0.371103320396239	0.11457086937055	3.23907222171809	0.00119919203865823	0.0103556113307994	Ugt2b34
478.898659555836	0.370352661289225	0.127816116009726	2.89754275791829	0.00376098467620526	0.0249675006817964	Fam222b
536.597289975292	0.369841625866349	0.107484573949445	3.44088097739777	0.000579823527308245	0.00589274022050382	Pofut2
5379.77929029745	0.369801866806465	0.132579222650281	2.78928975003824	0.00528237821702837	0.0325784310322383	Ces2g
1988.84476771243	0.369659546993305	0.0734592636859663	5.03217059966155	4.84957407117957e-07	1.65671149419636e-05	Sh3glb1
451.516520594111	0.367521312359677	0.128632796791159	2.85713536149232	0.00427483491416621	0.0276395916451499	Pon3
4303.47362083407	0.367500097983952	0.101458886093832	3.62215782306221	0.000292155778146133	0.0034063568918185	Tor1aip2
1149.33950320957	0.366894708766006	0.113192773509907	3.24132625599014	0.00118974933820739	0.010302762810351	Atp6v1a
1761.55284645218	0.366828876637407	0.0882186790192357	4.15817693843978	3.20797509553464e-05	0.00055460954055493	Pacsin2
2440.59388090907	0.366748934623816	0.0972694613389006	3.77044274303125	0.000162958188161081	0.00214609777330719	Clptm1l
7125.47846794573	0.366579963791843	0.114097272163556	3.21287228730901	0.00131414710994586	0.0111233631243733	Jup
1200.93092886609	0.366172421799771	0.138305070586776	2.6475704776856	0.00810724588146984	0.04500483162216	Herc2
419.8329110413	0.365514901503243	0.104023613060668	3.5137685641631	0.000441797555735185	0.00475210582463016	Gadd45a
1177.140447503	0.365361019195047	0.0975802445662194	3.74421093961399	0.000180961577337916	0.00232931778636696	1700017B05Rik
2076.76916074455	0.364748487934688	0.079027731144796	4.61544931951026	3.92245755773261e-06	9.77307530250934e-05	Gtf3c1
3242.82600470721	0.364463798206819	0.106390949249591	3.42570303937974	0.000613210420020106	0.00616759536984659	Coro1b
801.752564051313	0.364414212924058	0.135344895820041	2.69248582088087	0.00709215511918887	0.0406786774986115	Aaas
851.793431216495	0.363957139892542	0.10362591890901	3.51222110958668	0.000444378125124756	0.00477085025471776	Sec22b
221.016385287425	0.363575539357594	0.132582520175754	2.74225847325598	0.00610183056630572	0.0363534593313805	Zfyve16
278.704012345842	0.3635695950309	0.133755743181858	2.71816062908478	0.00656459602894127	0.0382957188423312	Adprm
1556.01357573044	0.362742943689062	0.119913669889099	3.02503412683925	0.00248605074236414	0.0182328178318256	Slc25a44
3608.73074910156	0.362161127146402	0.138067933349602	2.62306473603377	0.00871427130244864	0.047525053677243	Itgb4
1187.58533319358	0.361845937194775	0.108149239005573	3.34580197255136	0.000820449677717901	0.00769649369121822	Fhl2
1371.39399950581	0.361573540430665	0.0783757953120143	4.61333169240886	3.96265162065463e-06	9.83158514161194e-05	Rab18
1410.31106473219	0.36127457299156	0.110770056973816	3.26148223501374	0.00110831377035656	0.00974825309549973	Nedd4l
1282.45774502294	0.361023863960705	0.120584794151051	2.99394186889326	0.00275398409651906	0.0197567418532726	Nr1i2
2476.27419462073	0.360902529908989	0.127709877010516	2.82595628746295	0.00471396964788123	0.0298109276399331	Hsd17b4
712.189873617659	0.360867860657962	0.1040280712779	3.46894695080852	0.000522502615491918	0.00544863685910711	Mtmr14
3530.55903509797	0.360790890473431	0.11740734637444	3.07298394533833	0.0021192988915316	0.0161533888292062	Tfg
382.408677292272	0.360374549045908	0.115157089565291	3.12941695909731	0.00175153571786532	0.0138894993485875	R74862
1574.27673010831	0.360009645990122	0.118090920939225	3.04858022214425	0.00229925514675349	0.0171875611210925	Gosr2
1095.11226634002	0.359710050231555	0.129595379323749	2.7756394719363	0.00550932635149204	0.0336373262703547	Cnep1r1
1843.99359530341	0.359359579814221	0.10397406730954	3.45624239883177	0.00054776249239144	0.00564314302324378	Nkiras2
5516.02088388823	0.359097615541675	0.100927135781764	3.55798876843345	0.000373705288780765	0.00413691512486341	Surf4
452.48206323725	0.359073884782499	0.123912725545517	2.89779668070169	0.00375794121937507	0.0249569960995901	Tulp4
1865.68440453484	0.358968569483351	0.126668267998338	2.8339265638973	0.00459798968791506	0.0292072375824757	Vps13d
478.109440907913	0.358326090196086	0.121187097442721	2.95680066407604	0.00310849004484621	0.0216648621979751	Pnkp
1101.63903438489	0.358035221004285	0.111084890003981	3.22307760300662	0.00126821190198046	0.0107987674465245	Dap
1306.39095219862	0.356723755255622	0.116069483175208	3.07336386358457	0.002116602361258	0.0161400379163607	Litaf
3140.61026657308	0.356664357214634	0.125813649199738	2.83486219089318	0.00458454572637669	0.029132673196518	Anxa7
899.612542286929	0.356321145608093	0.0926143051867979	3.84736618052053	0.000119394452829444	0.00166479726430999	Rab21
1316.5237709754	0.356227547374156	0.0999189698150869	3.56516433299304	0.000363628277952332	0.00403582496147094	Ywhah
294.041370844414	0.356114204962709	0.135387110729005	2.63034053275217	0.00852993775104095	0.0467505816495457	Lrsam1
701.121429806958	0.355770731910956	0.118845604121578	2.99355398578315	0.00275748720041423	0.0197735679556153	Tmem9b
1213.1096339904	0.355573705925114	0.127960907730222	2.77876823658336	0.00545654413708958	0.0334301400307128	Ndrg3
1003.19685845643	0.355437892320773	0.0987340001662733	3.59995433915567	0.000318273064825592	0.00364860551697043	Degs1
706.91336853889	0.355112349350939	0.102301625610819	3.47122880238361	0.000518082355155944	0.00540914713228526	Ifrd1
1692.90782931909	0.354802168917215	0.123391220008305	2.87542475788258	0.00403484299337276	0.0262949840403663	Tnfrsf1a
539.919916654141	0.354707953099578	0.107222790013846	3.30813955739982	0.000939179951508727	0.00860357364277368	BC037034
1092.48587180379	0.354562897672753	0.0968947808756724	3.65925692249306	0.00025294764645839	0.0030341283350813	Atp6v1e1
466.929103753933	0.353736932767878	0.125073607281515	2.82823003554769	0.00468061599929696	0.029652701567225	Mtm1
345.943617697669	0.353113636240495	0.127724428174099	2.76465231662006	0.00569834964398406	0.0344665404634886	F8a
388.448321396563	0.35289682535391	0.127680338174372	2.76390891816062	0.00571134792761019	0.0345020877397914	Ube2a
564.787322707538	0.352881173611191	0.102257798428509	3.45089742820836	0.000558725869979558	0.00571472849408433	Ginm1
4106.4229266461	0.352665773192335	0.094174235018935	3.74482227672385	0.000180521517656922	0.00232540576402555	Rab1
1249.082140527	0.352283917166052	0.111754717488946	3.1522957158466	0.00161992126742841	0.0131012666519624	Crb3
764.867653397277	0.351858474777427	0.113509456098727	3.09981641063798	0.00193640627428322	0.015007148625695	Dusp5
1332.17754061551	0.351786034247581	0.107163499344232	3.2827038721232	0.00102816609598238	0.00918520140453711	Nbeal2
1902.47898252896	0.351167479182729	0.101704342847809	3.45282678546203	0.000554745094934487	0.00568763563419926	Hexa
1941.21064970016	0.350486572612905	0.103823642926213	3.37578766006114	0.000736047022873335	0.00705919101499126	Lypla1
573.266034019724	0.35045459683992	0.0941545074873314	3.72212235178517	0.000197555248757588	0.002501438994832	Pdzd11
500.118497910149	0.350109716726014	0.128754929327249	2.71919466350031	0.00654410825739442	0.0382284244680417	Ggnbp1
6730.51947220246	0.349997684114074	0.107586584174156	3.25317219429064	0.00114124316772303	0.00998646237083863	Myo7b
1283.6339171266	0.348949301452303	0.117308373570222	2.97463250774182	0.00293339733586024	0.0207046941710036	Gm28592
2353.97188809425	0.348770611735387	0.0838689827686197	4.15851725181389	3.20320044630313e-05	0.000554345155251305	Ywhag
4704.97715104856	0.346504937542834	0.11014963174625	3.14576573747494	0.00165652631491422	0.0133125683468736	Anxa13
2401.24108365314	0.346090593986949	0.105605445064958	3.27720406626826	0.00104840567403868	0.00932698818659099	Slc31a1
2795.18433451249	0.345759113394245	0.115283458660678	2.99920836355146	0.00270682122676277	0.0194674582628778	Fuca1
1525.88985634415	0.343873842694878	0.100338945866297	3.42712233745306	0.000610014179419137	0.00614070384228768	Errfi1
1475.73185397267	0.34368250666625	0.0903215309495768	3.80510054527436	0.000141746599606521	0.00192615248041288	Casp8
708.061272657093	0.342193868159323	0.102708464683833	3.33170074358229	0.000863170209176606	0.00802602631624692	D1Ertd622e
1941.13179450618	0.342031492958887	0.113554266204539	3.01205321817503	0.0025948710142034	0.0188356596597828	Kif1b
712.213314309632	0.341231198804929	0.113027140470129	3.01902001046475	0.00253593781061443	0.0185191764613532	Rai14
1617.61308491978	0.340274662036275	0.108164150735637	3.1459098021112	0.00165571058904097	0.0133125683468736	Ykt6
4231.3230158344	0.340266241808403	0.126757808718843	2.68438090913306	0.00726642658978633	0.0414555219038544	Clic1
2513.01933330623	0.339589831020732	0.11497692709549	2.95354763428924	0.00314144122293685	0.0218310947277856	Pgrmc1
438.506076397268	0.339547434812176	0.113960214490726	2.97952611206963	0.0028869462298073	0.020447986635946	Gm26850
1121.14713226224	0.339140324238767	0.11478325255484	2.95461503912981	0.00313059413836294	0.0217726703898116	Naa60
3457.48502918092	0.339097825016191	0.112156586240321	3.02343211739341	0.00249925092352602	0.0183139017695186	Cystm1
492.69424881816	0.3383315680083	0.121470436560515	2.78529967939768	0.00534782723175605	0.0329294293243061	Bet1
1039.42904847257	0.337938632791467	0.0966398506650236	3.49688695156247	0.000470721264325719	0.00500958873267763	Nrbp1
2450.86750708281	0.337649924051482	0.0894290309226175	3.77561872881803	0.000159610975208077	0.00211015098105973	Actr2
1400.853015486	0.33747470105045	0.0957638329714196	3.52403084315942	0.000425034770729502	0.00460953582147976	Arpc4
633.264525016092	0.336858208511239	0.109927636636964	3.06436323764255	0.00218133883107489	0.016497963584317	Ccng2
2103.08042167062	0.336770733353209	0.0861691184047763	3.90825320703922	9.29658460804708e-05	0.00134800476816683	Ap3m1
1002.24777074525	0.336286652272763	0.124941708758008	2.69154836776001	0.00711211845956156	0.0407658038281111	Mob1b
1317.08950349275	0.336242549843404	0.107358969522483	3.13194650935048	0.00173651510072044	0.013783185146564	Tbc1d23
1047.61259807298	0.335908973090479	0.122688791429601	2.73789454746747	0.00618338995997604	0.0366858228226296	Gmppa
617.317744570776	0.335630677993259	0.104535076064371	3.21069913209401	0.00132412490534978	0.0111856466410878	Tank
223.213566371689	0.335347043656881	0.128326234555807	2.61323839834983	0.00896887162829562	0.0485416021175277	Gm13563
7592.81560265242	0.335328017348665	0.125503403769198	2.67186392781296	0.00754312291425433	0.0427364730249054	Tpm1
597.621509583212	0.335063895513199	0.118981861943522	2.81609221809157	0.00486117109200169	0.0305214098867566	Tsc22d2
4834.91016077461	0.334268709450178	0.102800624685598	3.25162138335729	0.00114748766366896	0.0100205709525202	Pdcd6ip
1236.09497618641	0.333963541350041	0.103535693095469	3.22558850349413	0.00125713960717973	0.0107276911408089	Slain2
1214.68697979088	0.333490830238045	0.110343301083073	3.022302459367	0.0025085975548566	0.0183745089341791	Smim14
2401.53098389283	0.333474389713519	0.0979788184862131	3.40353552804317	0.000665197618422644	0.00653753769866351	Ap2a2
2184.16639044267	0.333463679401399	0.11215881143546	2.97313849115889	0.00294771416001838	0.0207799857892175	Man1a
745.399020887208	0.333239512594873	0.101210440322583	3.29254088345783	0.000992864613407547	0.00898258499026182	Arhgap17
754.429444472452	0.333100228476458	0.100240461775139	3.32301171181427	0.00089051175551629	0.00825329967225923	Marveld3
843.762169863542	0.332720108859581	0.106897465830855	3.11251633772166	0.00185499746214002	0.0145145266380273	Ormdl2
2262.94736356042	0.332039458346298	0.111929274319602	2.96651131140363	0.00301199281406471	0.0211632452723321	Asah1
782.540472453358	0.331502922789702	0.115511182946816	2.86987730826315	0.00410631097504367	0.0266793068713279	Yipf1
878.587853393028	0.331183841450302	0.103725260578115	3.19289476453897	0.00140854268703267	0.0117362525059536	Rab22a
801.801437205699	0.329926718290143	0.100814187682921	3.27262189849531	0.0010655491400797	0.00944997137159987	Trmt1l
3481.43299865736	0.328975869559402	0.0969858458697475	3.39199876651299	0.000693847525559531	0.00674152991130964	Ahcyl2
825.467520826609	0.328868641169154	0.115317542393782	2.85185266996191	0.00434652410082343	0.0279950898062462	Csnk1g1
6071.50935534939	0.328775670777757	0.124927126120374	2.6317396468479	0.00849489328617642	0.0466263728217158	Cd24a
712.761273509448	0.328655219143984	0.125773636336145	2.61306923070598	0.00897331233008129	0.0485502527431481	Atox1
774.805261043461	0.328551071841632	0.101748238943336	3.22905905059058	0.00124198247007634	0.0106337356247489	Bsdc1
1769.92387617036	0.3282241333225	0.0907724503697325	3.61590033083369	0.000299305528465062	0.0034660594791266	Rnf181
641.62617120368	0.327550810671797	0.0976313359357865	3.35497622287205	0.000793718063621089	0.00751941111742197	Kif3b
3367.71675284082	0.326755471481528	0.124710674795068	2.62010827876981	0.00879018520511607	0.0478321610349116	Azin1
1297.11184301915	0.326428069845551	0.0988425015421519	3.30250716799538	0.000958246387999747	0.00872484357858405	Pip4k2c
598.584885892556	0.326134049226804	0.0918300050563379	3.55149767253873	0.000383045380276597	0.00420849862782773	Stambp
4890.81676171438	0.325569157162814	0.0730760150013605	4.45521224928251	8.38102375221397e-06	0.000181670389227877	Cdc42
614.188664367076	0.325534099807791	0.124797745771484	2.60849342907102	0.00909417577190912	0.0490253752343454	Daam1
693.513989625908	0.325316555407633	0.108069070329216	3.01026514262226	0.00261019723482182	0.0189106043914536	Pla2g6
1160.27748497458	0.32527771562224	0.0890566516369706	3.652480860702	0.00025971895926093	0.00309578474747798	Esyt2
534.108314486329	0.325237839453475	0.111554206677432	2.9155138935632	0.00355103295852407	0.0239594967821147	Capn12
1093.60245281943	0.324868660576519	0.104153299491	3.11913940474437	0.00181380123243288	0.0142716181650214	Atp6v0e
714.22480126511	0.32471965768255	0.111979467116095	2.89981427886146	0.00373383821847733	0.0248452242344415	Tbc1d22b
3526.66169478231	0.323805695404063	0.114101403696539	2.83787652836636	0.00454147467611034	0.0289343263493624	Actr3
920.042185746349	0.322785216195795	0.0864246158267262	3.73487591594218	0.000187807764367098	0.00240115600535509	Agps
760.707565576316	0.322773203187861	0.0967316707350221	3.33678929284739	0.000847521746288745	0.00790634568452105	Chn2
414.077974664643	0.322399193975515	0.109352546387766	2.94825502126199	0.00319573315740018	0.0221355709900862	Zswim5
679.272564310745	0.322316613073062	0.0952131510146527	3.3852110726118	0.000711235409728206	0.00687916876192949	Spire2
937.579965358345	0.322122362512536	0.0910394126826579	3.53827373244794	0.000402752297614743	0.00439860102017738	Slc37a3
513.250220978776	0.321696898423025	0.122949368116512	2.61649899752368	0.00888366252002798	0.0481873100999041	Lnx1
1469.54826842471	0.321084377990124	0.0770387815152692	4.1678278352116	3.07516053258721e-05	0.000537633746746389	Mkrn1
993.070317349846	0.320958029680985	0.105553187820033	3.04072322503623	0.00236010671704393	0.017550275504496	Cnp
915.803323603861	0.320855552443409	0.0991493581747737	3.23608299993054	0.00121182142244207	0.0104277691268176	Rap2c
895.654736449369	0.320363488555459	0.102489122648088	3.12582916389553	0.0017730451919469	0.0140340059887141	Slc30a7
827.705293289128	0.320102254850435	0.0893090422806666	3.58420879539238	0.000338101544624153	0.00380944095232531	Clasp1
695.664272204002	0.319256840636751	0.105813786048973	3.01715733419643	0.00255157340159984	0.0186094898687988	Stxbp3
467.752996274531	0.319191713908458	0.116171064321569	2.74760083995542	0.00600330450998198	0.0358665422647787	Srd5a3
846.147335955511	0.318604771467396	0.121449148281008	2.62335945518705	0.00870673591161777	0.0474991236366475	Trak2
1662.64256838924	0.317710788441146	0.11623535212483	2.73334043931782	0.00626954924286255	0.0370426048486113	Kcnk1
1746.63494086596	0.317287781602246	0.0972073321931612	3.26403136927739	0.00109839003538155	0.00968090825301975	Casp1
1684.14030034132	0.316084634583294	0.0732251337399055	4.31661396080234	1.58440897936768e-05	0.000309294740303763	Slc39a9
1041.35220850267	0.315178974327915	0.101831968642553	3.09508868903678	0.001967540545358	0.0151932911642224	Rala
681.782493040502	0.314288159889303	0.100331727294685	3.13249027365198	0.00173330170378304	0.0137668276709891	Osbpl2
1895.04699271514	0.313897855223639	0.119433818444348	2.62821585470705	0.0085834030812982	0.0470064469482701	Lrba
2396.03286557279	0.31354485301413	0.0905328547665156	3.46332669860861	0.000533540161307728	0.00554006048346341	Arhgef16
2483.95923430591	0.312653745007264	0.113401989356443	2.7570393322161	0.00583273350631655	0.0350682580152739	Agpat3
593.6394471264	0.312314286136717	0.118952951233469	2.62552784860072	0.00865147314576776	0.047299401270784	Abracl
1920.47048913811	0.310970440494176	0.101245443482631	3.07145121595052	0.0021302097052386	0.0162220739969597	Cpne3
1978.90636007008	0.310749545415427	0.0951565827406412	3.26566524842959	0.001092072653922	0.00963517200498023	Zfand6
8697.95225345044	0.309126780842468	0.0912996877342461	3.38584707696121	0.000709589142123935	0.00687102728833272	Ctnna1
4649.57297308313	0.308496463090041	0.106308902298324	2.90188739061887	0.00370921848699001	0.0247006475541039	Wdr1
1557.31998970984	0.308276416410953	0.0848052080746333	3.63511184524956	0.000277860061619568	0.00326194344503357	Morf4l2
1325.1313501481	0.307174240979258	0.116098642592514	2.64580389675516	0.00814970468064095	0.0451524831819747	Sec24a
1581.16037073886	0.306519582744753	0.0753738497996689	4.06665685193778	4.76923890991163e-05	0.000772164642845503	Ccdc6
596.238758108119	0.306196036613685	0.105078930581472	2.9139622464684	0.0035687306229656	0.0240225444871727	Ufm1
970.888541404417	0.306109251397208	0.0931297711075664	3.28691081011728	0.00101292909755396	0.00911703732483696	Rragc
1803.5162276408	0.305505664178712	0.0946064408593515	3.22922690467659	0.00124125368649401	0.0106328255862609	Arhgap27
663.85972029506	0.305431571049585	0.108903762042323	2.80460073482939	0.00503789424431328	0.0313944806957735	Golga3
3832.27940494845	0.305268541561946	0.0853038893844704	3.57860050420539	0.000345439027595499	0.0038742245767293	Copb2
1285.89363801306	0.305266062026528	0.104747566006165	2.9143021997147	0.00356484635914199	0.0240107021531957	Gltp
1502.39371694053	0.305244168668394	0.0912115029409229	3.34655343708237	0.000818229071384692	0.00769126571566356	Arl8b
854.017067203383	0.304730121250045	0.0906774880392909	3.36059288627409	0.000777753736768159	0.00739688840631232	Nipa2
2957.45666289489	0.304708684196219	0.113681946715581	2.68036124468	0.00735427469357588	0.0418727886803232	Preb
3037.27410351439	0.304430980543035	0.0860581370441191	3.53750372712535	0.000403928484822375	0.00440581254741442	Dnm2
5623.83087212628	0.304416285498616	0.0943069761548304	3.22792966024947	0.00124689630407222	0.0106704588025338	Gfpt1
659.202127733882	0.304354189965432	0.112556200115877	2.70401976658857	0.00685062138302655	0.03965281729701	Fam168a
1893.88412361153	0.304304114659902	0.110160494626655	2.76237062743063	0.00573832981390633	0.0345961044805814	Cd151
926.346890700719	0.303399180701861	0.100964898652104	3.00499663499181	0.00265583787677312	0.0191491628421957	Rnf11
1051.09215563221	0.301875428312707	0.0900042537329153	3.35401290264028	0.000796486487191701	0.00753310392454122	Elovl7
1023.33894358277	0.301557091431761	0.0879218184095658	3.42983228607738	0.000603954429356935	0.00610784227817987	Commd3
12148.4903586007	0.301548726745773	0.0949985697392776	3.17424491309048	0.0015022687244646	0.0123783174542112	Actn4
836.5973905362	0.301069457534017	0.106634459682083	2.82337865668958	0.00475204104873766	0.0299740078114801	Dda1
1443.56457730094	0.301055228469874	0.11523744890862	2.61247737884758	0.00898886407624316	0.0485882238247814	Gdpd1
468.644634290289	0.300791351719072	0.101548040545965	2.96205963307506	0.00305588592376574	0.0214053617313539	Sgsm3
679.899674817104	0.300496866900619	0.107546266383715	2.79411714608925	0.00520416226207379	0.0321840317155983	Bcl10
1095.52888165078	0.29956851177604	0.0774489249621949	3.86794925716876	0.000109754495977733	0.00155322490508476	Ube2j1
678.11386054716	0.299517992981354	0.102099120485187	2.93360012856142	0.00335055563036168	0.0229750464561252	Rnf121
1904.11394111437	0.299376996911555	0.094747242796364	3.15974363027104	0.00157908018086182	0.012844084541638	Slmap
439.282544654596	0.298795011067181	0.109838883865222	2.72030268837963	0.00652221832406602	0.0381561860194757	Rnf34
672.115256954216	0.298555373442777	0.0944147428300668	3.16216900553481	0.0015659864969641	0.0127909699124239	Mcoln1
817.491325118288	0.298455253795379	0.111961723818451	2.66569005564199	0.0076830490323592	0.0433402115329351	Cr1l
1176.14414585215	0.298413451996659	0.0911952082638944	3.27224925166167	0.0010669546814583	0.00945752616190411	Lmbrd1
1008.5407902534	0.297996503383362	0.0888052206836858	3.35561919771352	0.000791875232469564	0.00751028364564832	Mafg
9171.16206901681	0.296900984921337	0.0884457778211243	3.35687007605721	0.000788301460744415	0.00748054291720853	Pdia3
996.176562864537	0.296334310407273	0.105691038678006	2.80377895906646	0.00505075185689801	0.031444465685556	Sbds
1654.52382446821	0.295991308234223	0.0938924739360631	3.15244977393802	0.00161906672451472	0.0131005583711208	Gne
1737.70185785928	0.295852032550393	0.0894332119787368	3.30807790533939	0.000939386736360453	0.00860357364277368	Uhmk1
1930.51467643172	0.295708922131968	0.080729126576009	3.66297685450057	0.000249301072690464	0.00300092432884131	Erp44
365.421722557063	0.295505683922293	0.11163247088806	2.64713019044981	0.00811780937576584	0.0450226009687912	Fam76a
3903.4599658858	0.295276602527161	0.102838968688303	2.87125207782005	0.00408849349874584	0.0265938908804561	Ghitm
2611.9061146111	0.294888664031022	0.101251103442873	2.9124488919511	0.0035860687858325	0.0241033658164213	Snx3
975.347026112355	0.294283389041412	0.0935926271248271	3.14430097841915	0.00166484112333175	0.0133633229453147	Stam2
1982.20882590623	0.29422361993178	0.109577037007402	2.68508464882021	0.00725114387780911	0.0413821545529093	Pdlim5
720.255194517241	0.294120645554803	0.109121653576305	2.69534630309771	0.00703155090674158	0.0404260925742352	Ankrd46
1904.7011919174	0.292806985594302	0.108643369351841	2.69512062577927	0.00703631531398429	0.0404398727719265	Lpgat1
497.759137084784	0.292568861535356	0.107153687153128	2.73036672193334	0.00632639076768653	0.0372624416216736	Mtf1
1231.03679121425	0.292325737341323	0.110212427844078	2.65238451833116	0.00799254632534728	0.0445272941236976	Lrrc8b
1634.96951058655	0.291292959911006	0.105299397696521	2.76633073201929	0.00566910070922031	0.034326093305279	Casp7
8412.50529069886	0.290433570110372	0.0727874728428288	3.99015872878991	6.60290921864541e-05	0.00101242632283377	Copa
3845.95682417299	0.28984663691949	0.109005732020903	2.65900362802857	0.00783721190480801	0.043925286773787	Os9
1717.20603092362	0.289748103978674	0.0858935298360769	3.37334027989818	0.000742621162118602	0.00711026461331157	Sec16a
738.694065243008	0.289621674265694	0.10600398095827	2.73217733567674	0.0062917265753291	0.0371094549838385	Galnt11
616.567877993788	0.288857517772918	0.10483724077563	2.75529492798387	0.00586392511859173	0.0352186023033282	Samd10
4572.29981781268	0.288136883574214	0.0897231139420267	3.21140084104069	0.00132089547247116	0.0111694136461781	Gng12
4020.88908077351	0.287964549607841	0.0846760202600189	3.40078039477498	0.000671937845992069	0.00658483668811849	Nckap1
443.896015893338	0.287504765327259	0.108093038333972	2.65978984177467	0.00781894224035866	0.0439037976356233	Pigc
785.41695220059	0.287462713181866	0.0825800647912577	3.48101825674878	0.000499511442754857	0.00526026815887529	Stard3
1252.01767326603	0.287394468541382	0.0877599937318061	3.27477767853605	0.00105745157603497	0.00939767449024631	Gclc
1036.7320196048	0.28675744729113	0.095169043905354	3.01313783898377	0.00258561448785746	0.0187855725508691	Slc33a1
4563.9175980343	0.286636393608917	0.109143546799142	2.62623308491537	0.00863356747256362	0.0472357354256436	Dync1h1
1847.98521208162	0.285551364284984	0.0794202017988989	3.59544999656426	0.000323831327164854	0.00368511852052157	Pnrc1
651.868171147783	0.285276742404895	0.0956637748547715	2.98207699662675	0.00286299984667122	0.0203338463122624	Ern1
2080.49578955104	0.284997642563517	0.0982986525297521	2.89930365502474	0.0037399250082627	0.0248760354618906	Wasl
1648.86892366634	0.284308111887725	0.0860619117658001	3.30353005242797	0.000954757354023955	0.00870235344935068	Snx9
1002.89206637438	0.283937006426686	0.107353650388537	2.64487518960981	0.00817210536849642	0.0452442286720119	Tbc1d9
6440.52043706268	0.283534029796825	0.0754633910030184	3.75723945118612	0.000171798090585966	0.00223494530487349	Cd81
838.422060717878	0.283363895791795	0.0821957597216778	3.4474271756997	0.00056595295995279	0.00577826808664292	Ercc3
1468.14482641484	0.283355863376894	0.0774145893918384	3.66023853646852	0.000251980561999364	0.00302651537768153	Rap1b
1348.35349118587	0.28090985229565	0.0831081455617645	3.38005198403667	0.000724721211477662	0.0069622964079021	Chmp3
2244.36887436868	0.279994342769483	0.101102797039386	2.76940253849166	0.00561592033056773	0.0341231598250868	Lclat1
3456.29060390001	0.27987970248004	0.0832234087387925	3.36299253685317	0.000771024481931059	0.00734371251653572	Mcl1
718.836268631552	0.2798046789922	0.10200856717687	2.74295274147958	0.00608894478608718	0.0363020125274538	Ppip5k1
1125.7447268768	0.27941049585248	0.104753629143684	2.66731089067309	0.00764609060573225	0.0431887809644552	Impa1
1245.23671938008	0.279018755394073	0.100787796553654	2.76837836459237	0.00563360102593405	0.0341717113366404	Riok3
1991.3360025625	0.278911186320109	0.0928044859056728	3.00536319552049	0.0026526389377749	0.0191341747027589	Txndc17
18355.7155013801	0.277650560190336	0.0775725661479709	3.57923650044932	0.000344599509560126	0.00386734837240244	Calm1
1123.82810325023	0.276674478405876	0.102819899991575	2.69086507989743	0.00712670104724114	0.0408219921488685	Nsf
2051.46885757019	0.276184435639104	0.101549085225703	2.71971367369048	0.00653384657554957	0.0381946041604936	Cdc42bpb
765.614353703511	0.27612608762304	0.10117093038218	2.72930264236925	0.00634684266591717	0.0373370499797941	Mcm3ap
2488.07961951825	0.27610186936448	0.084673589727566	3.26077907235098	0.00111106572248417	0.00976742851556983	Coa5
1030.87935743579	0.276084757618672	0.103957314243761	2.65575115735776	0.00791319829201062	0.0442150278134882	Gal3st1
740.06800774075	0.276011595372056	0.0929265891793872	2.97021119369009	0.00297595080691275	0.0209617384465471	Phf8
1770.82344040729	0.274982200980041	0.0845920228309318	3.2506871425646	0.00115126470575968	0.0100484171891064	Arhgap35
570.876503405558	0.274185281372813	0.0929865355820644	2.94865573447279	0.00319159289102498	0.0221248369202913	Plekha8
2235.05666565004	0.273263203304108	0.0889836610620057	3.07093684439093	0.00213388281348673	0.0162355689697848	Psen1
507.098030653584	0.272529224688249	0.102141321020819	2.66815840998082	0.00762682891149528	0.0431084926000168	Cdk5
2254.23838287336	0.272481143826137	0.0972035059708355	2.80320283825864	0.00505978360111917	0.0314734754882435	Sdf4
2745.56942345338	0.272260397976844	0.0995100524877612	2.7360089877385	0.00621893274255941	0.0368582894433232	Tpm3
7227.88645607493	0.271903408323816	0.0747812527851101	3.63598359478079	0.000276921955713621	0.00325316638620658	Cltc
1373.58247866466	0.271722897925055	0.0745528378814009	3.6447022762207	0.000267701518989424	0.00316815544923564	Map2k4
455.390642704461	0.270683513096001	0.103471308255194	2.61602484457244	0.00889600843743303	0.0482389587681884	Aida
1516.80003635983	0.270407673159944	0.0914204578133011	2.95784641236616	0.00309796438868553	0.0216161477627196	Tmem127
750.718244318306	0.270344544453575	0.0955378068803802	2.82971268947031	0.00465898215929041	0.0295726771693941	Herpud2
771.916995511759	0.269489708579781	0.0978312588681984	2.75463805431398	0.00587570956191085	0.0352769754049207	Tbc1d5
1316.19988468739	0.269009122422776	0.103384563438381	2.60202406893279	0.00926753478266903	0.0497638357820716	Tbc1d20
2729.13408112719	0.269001912361709	0.0891916595175679	3.01599851170753	0.00256134517134795	0.0186648194845539	Prkcsh
1456.49633598763	0.267775592877889	0.093936366615133	2.85060624044566	0.00436359700681143	0.0280310644879075	Pja1
770.150571421208	0.267348145152631	0.0911916646713454	2.93171690763793	0.00337093872016021	0.0230685113297502	Stam
1247.0045101967	0.266696234342941	0.0857898570005931	3.10871522190669	0.00187902735386108	0.0146488663766778	Vps53
4885.35142851477	0.266615622396271	0.0842740813131523	3.163672842728	0.00155791813600172	0.0127446358625697	2610507B11Rik
4589.6292645109	0.265986936952207	0.0994623172033202	2.67424834280181	0.00748969653393733	0.0425304210426142	Copz1
2774.80077674422	0.26581853653367	0.101790285176663	2.61143326273549	0.00901635840052603	0.0486906158202293	Ptgfrn
2149.82610144785	0.264001298699569	0.0877378775607034	3.00897749112878	0.00262128535475626	0.018952115049738	Stk24
2216.32114113471	0.262585440694375	0.0920870884082108	2.85149031458532	0.0043514811912944	0.0280058968457045	Becn1
872.424949443495	0.261354412033922	0.0925008637680831	2.82542671914055	0.00472176871933091	0.0298381544561196	Elp5
2365.95234486289	0.261247468962848	0.0739303403378639	3.5336976371127	0.000409789584211505	0.00445835406873677	Zdhhc5
2346.65954925264	0.2610498773314	0.0764088234790183	3.41648863894736	0.000634343106150217	0.00632159544699642	Rab7
1494.11080294552	0.260978972221895	0.0956228635039469	2.7292528445472	0.00634780124941878	0.0373370499797941	Gns
813.255368477562	0.260206029116421	0.100067900311123	2.60029468298434	0.00931437377369898	0.0499568026317267	Galk2
4816.59941285951	0.259904185148687	0.0988769866925303	2.62856094064527	0.00857469902311745	0.0469738402866803	Itgb1
2744.49710000902	0.25762059274121	0.0881162119450768	2.92364579745877	0.0034595816669884	0.0235222177287904	Sppl2a
1616.50335319303	0.257440043329722	0.0840635443683577	3.06244573987562	0.00219536272760653	0.016570477574126	Vamp3
6955.83671486751	0.256827921884236	0.0792964084476219	3.2388342285878	0.00120019308068209	0.0103590187019357	Adipor2
789.659366214924	0.256610286111627	0.0854437972672431	3.00326406736144	0.00267100560206343	0.0192503994467702	Tmem167
2546.5213640193	0.256391706438958	0.0978443654568275	2.62040338492549	0.0087825812121631	0.0478060132839254	Efhd2
1337.60942910037	0.256254339660913	0.087500940435368	2.9285895487054	0.00340503733981762	0.0232521569757543	Washc2
[truncated: 1,398 more rows]
