# Supplementary material for: CDK8 and CDK19 act redundantly to control the CFTR pathway in the intestinal epithelium
Source: EMBO Rep. 2022 Dec 22;24(2):e54261. doi: 10.15252/embr.202154261 (PMC10549226; doi:10.15252/embr.202154261)
Supplement: Supplementary file 7 — Dataset EV2 [file EMBR-24-e54261-s011.xlsx]

## Sheet: Legend
Dataset EV2. List of genes deregulated in the intestinal epithelium of Cftr knockout mice and Cdk8/Cdk19 double knockout intestinal organoids.

## Sheet: Deregulated genes
CDK8/19 KO organoids up	CDK8/19 KO organoids down	CDK8/19 KO organoids up + down		CFTR Ileum Knockout GSE76095 up	CFTR Ileum Knockout GSE76095 down	CFTR Ileum Knockout GSE76095 up + down		CFTR duodenum Knockout GSE76095 up	CFTR duodenum Knockout GSE76095 down	CFTR duodenum Knockout GSE76095 up + down
Gm13394	Zfp990	Gm13394		2010003K11Rik	1700057G04Rik	2010003K11Rik		Lypd8l	Gvin-ps1	Lypd8l
Mbl2	Rps4l	Mbl2		Lypd8l	Abcb1a	Lypd8l		Abhd3	Abcb1a	Abhd3
Mid1-ps1	Slc15a2	Mid1-ps1		Bltp2	Ace2	Bltp2		Ace2	Abr	Ace2
Ano3	Gm8116	Ano3		Gvin-ps1	Acox1	Gvin-ps1		Acot11	Acad11	Acot11
Hoxd3os1	Gm11942	Hoxd3os1		Acat1	Acta2	Acat1		Acot7	Ace	Acot7
1700030C10Rik	Elobl	1700030C10Rik		Ace	Actb	Ace		Actb	Acox1	Actb
Gm5154	Gm48139	Gm5154		Acot11	Actn4	Acot11		Actn4	Acsl5	Actn4
Enpp7	Mmp14	Enpp7		Acsl5	Actr2	Acsl5		Actr2	Acta2	Actr2
Esr1	Olfr1419	Esr1		Acss1	Actr3	Acss1		Adh6a	Adcy6	Adh6a
Gm45063	Rec8	Gm45063		Adcy6	Agr2	Adcy6		Ahcyl2	Adgrg7	Ahcyl2
BC064078	Gm11868	BC064078		Adh1	Ahnak	Adh1		Aldh1l1	Adh1	Aldh1l1
5033403H07Rik	Gm15975	5033403H07Rik		Ahcyl2	Aldh1b1	Ahcyl2		Aldh4a1	Adh4	Aldh4a1
Sp8	Gm48496	Sp8		Aldoa	Anpep	Aldoa		Aldoa	Adipor2	Aldoa
Chrna4	Gm12312	Chrna4		Ang4	Anxa1	Ang4		Alpi	Agmo	Alpi
BC037156	Gm7049	BC037156		Anxa7	Anxa13	Anxa7		Alpk1	Agpat3	Alpk1
Crct1	Gm13212	Crct1		Apoa4	Apoa1	Apoa4		Ang4	Ahcy	Ang4
Krt5	Gm10561	Krt5		Apol10a	Apoa1	Apol10a		Anxa2	Ahnak	Anxa2
Abca12	Gm48795	Abca12		Arid1a	Apob	Arid1a		Anxa7	Aldh1a3	Anxa7
Agtr2	Zfp985	Agtr2		Asah2	Apoe	Asah2		Apol10a	Aldh1b1	Apol10a
Gm31219	Cybrd1	Gm31219		Atp10b	B2m	Atp10b		Aqp7	Anpep	Aqp7
Zfp365	Eva1a	Zfp365		AU040320	Bst1	AU040320		Atf4	Anxa13	Atf4
Rab6b	Ppp1r3c	Rab6b		Azin1	Btf3	Azin1		Atp10b	Apoa1	Atp10b
Arpp21	Tfr2	Arpp21		Calm2	Btnl6	Calm2		Azin1	Apoa4	Azin1
Gm44958	Nkx6-3	Gm44958		Capn13	Calm1	Capn13		B2m	Apob	B2m
Art2a-ps	Cort	Art2a-ps		Cbr1	Calr	Cbr1		B4galt1	Apoe	B4galt1
Mcpt2	Gm13886	Mcpt2		Cbx5	Cap1	Cbx5		Bak1	App	Bak1
Them5	Dlk1	Them5		Cd55	Casp8	Cd55		Calm1	Asah2	Calm1
Gm7240	Rps12-ps5	Gm7240		Cdh17	Cast	Cdh17		Cap1	Aspa	Cap1
H2-Bl	Gm48338	H2-Bl		Cftr	Cdc42	Cftr		Capg	Atp6v0a2	Capg
Tmigd1	Odf3b	Tmigd1		Chp2	Cdc42se2	Chp2		Casp7	Bst1	Casp7
Wfdc18	Gm15816	Wfdc18		Ckmt1	Cdhr2	Ckmt1		Cd55	Btnl6	Cd55
Cyp1a1	Mkrn3	Cyp1a1		Clca4b	Cdhr5	Clca4b		Cdc42	Cracd	Cdc42
Cxcl2	1700023H06Rik	Cxcl2		Clcn3	Ceacam1	Clcn3		Cdc42se2	Calm2	Cdc42se2
Dcx	Eno1b	Dcx		Clps	Ces2a	Clps		Cdh17	Cbx5	Cdh17
1700007K13Rik	Gm12361	1700007K13Rik		Coro1b	Ces2c	Coro1b		Cdhr2	Cd36	Cdhr2
Fam198b	Lepr	Fam198b		Cpe	Ces2e	Cpe		Cdk18	Cd81	Cdk18
Fam50b	Zfp532	Fam50b		Cpne3	Chmp2b	Cpne3		Cdr2	Cdhr5	Cdr2
Hoxc6	Myl9	Hoxc6		Creb3l2	Clca4a	Creb3l2		Ceacam1	Ceacam20	Ceacam1
Zfp125	Cyp2c37	Zfp125		Cs	Cldn4	Cs		Ceacam18	Ces2a	Ceacam18
Cyp2f2	Gpc3	Cyp2f2		Cx3cl1	Cmpk1	Cx3cl1		Cers2	Ces2c	Cers2
Csn3	Cryzl2	Csn3		Cystm1	Cnbp	Cystm1		Chp2	Ces2e	Chp2
Ubd	Gm36283	Ubd		Defa17	Cndp2	Defa17		Ckmt1	Ces2g	Ckmt1
Nell1	Pex5l	Nell1		Defa21	Ctdsp2	Defa21		Cldn4	Cgref1	Cldn4
Gm1965	Klrb1b	Gm1965		Defa22	Ctnna1	Defa22		Clic1	Clca4b	Clic1
Pik3c2g	1700122O11Rik	Pik3c2g		Defa24	Ctsd	Defa24		Cmas	Clic5	Cmas
Zfp488	Ccdc114	Zfp488		Defa3	Ctse	Defa3		Coro1b	Cltc	Coro1b
Sec14l5	Cyp2c50	Sec14l5		Dhrs1	Ctss	Dhrs1		Cox7c	Cndp2	Cox7c
Abcc12	Gm6831	Abcc12		Duox2	Cyp2b10	Duox2		Creb3l3	Copa	Creb3l3
Coch	Olfr1532-ps1	Coch		Dync1h1	Cyp3a13	Dync1h1		Cs	Crot	Cs
Gna15	Cga	Gna15		Eef2	Cyp4f14	Eef2		Ctsd	Ctdsp2	Ctsd
Il33	Gm20621	Il33		Endod1	Cyp4v3	Endod1		Cyb561	Cyp2b10	Cyb561
Gm13203	Gm29015	Gm13203		Enpp3	Dpep1	Enpp3		Cybrd1	Cyp2c29	Cybrd1
Cxcl9	Tcp11x2	Cxcl9		Epha2	Dstn	Epha2		Cyp1a1	Cyp2c55	Cyp1a1
Acta2	Ogfrl1	Acta2		Fat1	Edem1	Fat1		Cyp3a13	Cyp2c66	Cyp3a13
Adgrd1	5330426L24Rik	Adgrd1		Fbln1	Eef1a1	Fbln1		Cystm1	Cyp4v3	Cystm1
Zfp750	AC113595.1	Zfp750		Flnb	Efhd2	Flnb		Defa22	Nopchap1	Defa22
Ptpn22	Atp12a	Ptpn22		Fn1	Eif3f	Fn1		Dgat2	Ddc	Dgat2
Arntl2	Limch1	Arntl2		Fndc3a	Eif4a1	Fndc3a		Dgka	Defa17	Dgka
E330020D12Rik	Gm42531	E330020D12Rik		Foxa3	Emp1	Foxa3		Dnajb11	Defa24	Dnajb11
Msn	Adgrf1	Msn		Fut2	Enpep	Fut2		Dstn	Defa3	Dstn
Tff1	Gm16229	Tff1		Gda	Enpp7	Gda		Duox2	Deptor	Duox2
Robo2	Hao2	Robo2		Gk	Eps8	Gk		Efhd2	Dhrs1	Efhd2
Oas3	Ptk7	Oas3		Gm5678	Eps8l2	Gm5678		Eif4a1	Dio1	Eif4a1
Npl	Aldh1a3	Npl		Gm8730	F11r	Gm8730		Elovl6	Dpp4	Elovl6
Defa35	Inmt	Defa35		Gm 9625	Fabp2	Gm 9625		Emp1	Dst	Emp1
Sgk2	Pkdrej	Sgk2		Gne	Fam84a	Gne		Enpp3	Eef1a1	Enpp3
Il5ra	Gm14097	Il5ra		Golm1	Fdps	Golm1		Errfi1	Eef2	Errfi1
Oas2	Otud1	Oas2		Got1	Flna	Got1		Fam3b	Enpep	Fam3b
Nepn	Avpr2	Nepn		Gpa33	Gdpd1	Gpa33		Fdps	Enpp7	Fdps
Lrrn1	Ghrl	Lrrn1		Gpd2	Gfpt1	Gpd2		Frk	Eps8l2	Frk
Ankrd35	Gm47731	Ankrd35		Gpx2	Gm10275	Gpx2		Fuca1	Faah	Fuca1
Sparc	Cyp2c54	Sparc		Gsto1	Gng12	Gsto1		Galnt6	Fabp2	Galnt6
Zfp429	Igfbp7	Zfp429		Gtf3c1	H2-K1	Gtf3c1		Gclc	Fam234b	Gclc
Gml	Slc30a3	Gml		Hgfac	H2az1	Hgfac		Gda	Fat1	Gda
Apol9a	Ckmt2	Apol9a		Hmgcs2	H3f3a	Hmgcs2		Glod5	Fbxo25	Glod5
Acsbg1	F2r	Acsbg1		Hsp90ab1	H3f3b	Hsp90ab1		Gm8730	Flna	Gm8730
Apol9b	CT025533.2	Apol9b		Ifit1bl1	Hnrnpk	Ifit1bl1		Gm9625	Fn1	Gm9625
Mptx2	Myh7	Mptx2		Il33	Hpgd	Il33		Golm1	Gfpt1	Golm1
Sirpa	Gm44033	Sirpa		Itln1	Hsd17b4	Itln1		Got1	Defa38	Got1
Bcl2l15	Pacsin3	Bcl2l15		Kcnq1	Ifitm2	Kcnq1		Gpd2	Rps7-ps3	Gpd2
Ephx4	Rtl6	Ephx4		Kdm5c	Ifrd1	Kdm5c		Gpt	Gvin-ps5	Gpt
Cfap57	Gm47283	Cfap57		Kitl	Igfbp7	Kitl		Gpx2	Gng12	Gpx2
Th	Gm35570	Th		Klf5	Itgb1	Klf5		Gsto1	Gnpda1	Gsto1
Vcam1	Tnfrsf11b	Vcam1		Klk1	Itm2b	Klk1		Gstp1	Heph	Gstp1
Usp18	Prrt3	Usp18		Lct	Ivns1abp	Lct		Gstp2	Hmgb2	Gstp2
Sprr2a2	Gm21049	Sprr2a2		Lgr4	Kctd10	Lgr4		Guca2b	Hpgd	Guca2b
Gm15318	Zfp286	Gm15318		Lpcat3	Klf6	Lpcat3		H2-Dma	Hsd17b4	H2-Dma
Slc26a9	Gm38655	Slc26a9		Lpgat1	Krt19	Lpgat1		H2-K1	Hsd17b6	H2-K1
Stac	Olfr707	Stac		Lrig1	Krt20	Lrig1		H2-Q2	Hsp90ab1	H2-Q2
Stra6	Egr1	Stra6		Lypd8	Lama3	Lypd8		Hsd17b7	Ifit1	Hsd17b7
Azgp1	Gm42796	Azgp1		Mcpt2	Lamp1	Mcpt2		Il18	Ifit1bl1	Il18
Gpx7	Dnah5	Gpx7		Mdh1	Lamp2	Mdh1		Itgb4	Igfbp7	Itgb4
Gm10499	Cbr3	Gm10499		Mecom	Lap3	Mecom		Klf6	Igsf23	Klf6
Adgrg6	Slc1a3	Adgrg6		Mgam	Lasp1	Mgam		Klk1	Itgb1	Klk1
Pcdhb12	Gm16567	Pcdhb12		Mgam2-ps	Lgals2	Mgam2-ps		Krt20	Itln1	Krt20
Naaladl1	Slc7a2	Naaladl1		Mlph	Lmo7	Mlph		Letm1	Itm2b	Letm1
Olfr78	Ly6g6d	Olfr78		Mptx1	Lypla1	Mptx1		Lpgat1	Ivns1abp	Lpgat1
Ifit1bl2	Gm48702	Ifit1bl2		Mptx2	Lyz1	Mptx2		Lypd8	Kif1b	Lypd8
Mcam	Gm26719	Mcam		Mttp	Mall	Mttp		Mal2	Lamp1	Mal2
Slc2a6	Adh4	Slc2a6		Muc2	Mapk6	Muc2		Mbl2	Lap3	Mbl2
Casp14	Hemgn	Casp14		Muc3a	Mcl1	Muc3a		Mdh1	Lasp1	Mdh1
Rhbg	Gm43305	Rhbg		Mxd1	Mep1a	Mxd1		Mfsd2a	Lct	Mfsd2a
Trim30d	Fetub	Trim30d		Myadm	Mep1b	Myadm		Mpi	Lgals2	Mpi
Gm19684	Gm45912	Gm19684		Myc	Mgat4b	Myc		Muc2	Lrrc8b	Muc2
Ppef1	C1s1	Ppef1		Neurl3	Mgst1	Neurl3		Muc3	Ltbp4	Muc3
Crip2	Adprhl1	Crip2		Nhsl1	Misp	Nhsl1		Muc3a	Lyz1	Muc3a
Wnt7b	Gamt	Wnt7b		Nr1d1	Morf4l1	Nr1d1		Mvp	Man1a	Mvp
Alppl2	Lck	Alppl2		Ogdh	Muc13	Ogdh		Mxd1	Mep1a	Mxd1
Gjb4	Cfap77	Gjb4		Oxct1	Muc3	Oxct1		Myo18a	Mep1b	Myo18a
Gm5431	Myh6	Gm5431		Pabpc1	Mvp	Pabpc1		Myo1a	Mgam	Myo1a
Morc1	Adssl1	Morc1		Pabpc4	Myh14	Pabpc4		Ncl	Mgam2-ps	Ncl
Ifit1bl1	Amdhd1	Ifit1bl1		Paics	Myo1a	Paics		Npm1	Mgst1	Npm1
Cd80	Rsg1	Cd80		Parp14	Myo5b	Parp14		Oasl1	Mical1	Oasl1
Slc25a48	9130208D14Rik	Slc25a48		Pcx	Myo7b	Pcx		Oxct1	Mkrn1	Oxct1
Smcp	NA	Smcp		Pdha1	Naaladl1	Pdha1		Pcx	Mlxipl	Pcx
Defa29	Zfp30	Defa29		Pdxdc1	Naip5	Pdxdc1		Pitpna	Mmp7	Pitpna
Fjx1	Cttnbp2	Fjx1		Pigr	Neu1	Pigr		Plac8	Mogat2	Plac8
D830044D21Rik	Pgbd1	D830044D21Rik		Plac8	Noct	Plac8		Plcg2	Mov10	Plcg2
Sptssb	Cyp2c70	Sptssb		Prom1	Npc1l1	Prom1		Pmp22	Mptx2	Pmp22
Gm35028	Me3	Gm35028		Reg1	Oat	Reg1		Ppard	Ms4a10	Ppard
Slc5a4b	Gm35572	Slc5a4b		Rep15	Pdia3	Rep15		Prdx5	Mtmr4	Prdx5
Scd1	Fgr	Scd1		Rnasel	Pdzk1	Rnasel		Prr13	Mttp	Prr13
Mgat4c	Olfr713	Mgat4c		Rpl10a	Pepd	Rpl10a		Psme2	Muc13	Psme2
Trim9	Ppp1r14a	Trim9		Rpl18	Perp	Rpl18		Ptk6	Mylk	Ptk6
Gm21013	Cyp2c55	Gm21013		Rps2	Pgrmc1	Rps2		Reg1	Myo1d	Reg1
Lipn	Peli2	Lipn		Samd9l	Phgr1	Samd9l		Rnase1	Myo5b	Rnase1
AC125328.1	A230065N10Rik	AC125328.1		Sec16a	Pitpna	Sec16a		Rnasel	Myo7b	Rnasel
Adora2b	Hmx3	Adora2b		Sipa1l3	Pla2g2f	Sipa1l3		Rpl13a	Naaladl1	Rpl13a
Fcer2a	Adgre5	Fcer2a		Slc15a1	Pls1	Slc15a1		Rpl23	Naip5	Rpl23
Gm7030	Mptx1	Gm7030		Slc16a10	Plscr1	Slc16a10		Rpl41	Nat8f4	Rpl41
Sept3	Nab2	Sept3		Slc26a6	Pmp22	Slc26a6		Rplp2	Neurl3	Rplp2
F10	Gm43398	F10		Slc31a1	Prss23	Slc31a1		Rps24	Nlrp6	Rps24
H2-Q1	Gm15441	H2-Q1		Slc35c2	Ptma	Slc35c2		Rps26	Noct	Rps26
Gsdma2	Pou2f3	Gsdma2		Slc4a2	Rack1	Slc4a2		Rpsa	Npc1l1	Rpsa
Ifit1	Gatm	Ifit1		Slc7a8	Rpl10a-ps1	Slc7a8		Sec23b	Nr1d1	Sec23b
Defa34	Gm48455	Defa34		Sox4	Rpl13a	Sox4		Serpinb6a	Oasl2	Serpinb6a
Abca8b	Pla2g1b	Abca8b		Sox9	Rpl17	Sox9		Slc13a1	Oat	Slc13a1
Unc80	Sox12	Unc80		Spink1	Rpl26	Spink1		Slc16a5	Otc	Slc16a5
Oasl2	Txnip	Oasl2		Sppl2a	Rpl32	Sppl2a		Slc20a1	Pabpc1	Slc20a1
Ltf	Tagap1	Ltf		Stxbp1	Rpl34	Stxbp1		Slc22a18	Pcyt1a	Slc22a18
Podn	Dpysl5	Podn		Sulf2	Rpl35a	Sulf2		Slc26a6	Pdzk1	Slc26a6
Anxa8	Gm6472	Anxa8		Sval1	Rpl39	Sval1		Slc31a1	Pepd	Slc31a1
Apol10a	G630022F23Rik	Apol10a		Tff3	Rpl4	Tff3		Slc35c2	Pgrmc1	Slc35c2
G630018N14Rik	Scarf2	G630018N14Rik		Tgfbi	Rpl6	Tgfbi		Slc35d1	Pi4k2b	Slc35d1
Slc10a2	Bcl6b	Slc10a2		TgolN1	Rpl7	TgolN1		Slc46a1	Pigr	Slc46a1
Kif5c	Gm32742	Kif5c		Thbs1	Rplp0	Thbs1		Slc6a19	Plpp3	Slc6a19
Oasl1	Cstf2t	Oasl1		Tm4sf20	Rps11	Tm4sf20		Slc6a8	Pls1	Slc6a8
Dhrs9	L3hypdh	Dhrs9		Tm6sf2	Rps14	Tm6sf2		Spib	Pnp	Spib
Ly6g6c	1700001O22Rik	Ly6g6c		Tns3	Rps15a	Tns3		Sprr2a2	Prlr	Sprr2a2
Sval1	Colca2	Sval1		Top2a	Rps18	Top2a		Sprr2a3	Ptma	Sprr2a3
Ankrd1	Gm45226	Ankrd1		Trpm5	Rps24	Trpm5		Srsf2	Rack1	Srsf2
Plau	Cldn8	Plau		Ugdh	Rps27a	Ugdh		Srxn1	Rad21	Srxn1
Clca4b	Gm23800	Clca4b		Ugt1a7c	Rps3	Ugt1a7c		Stat3	Rpl3	Stat3
S100b	Fbp1	S100b		Wdfy1	Rps3a1	Wdfy1		Suco	Rpl4	Suco
1700016C15Rik	Ikzf4	1700016C15Rik		Zfp36l2	Rps4x	Zfp36l2		Sult6b2	Rplp0	Sult6b2
Rasl12	Gm14230	Rasl12		Zfpm1	Rtn4	Zfpm1		Tff3	Rragd	Tff3
Apol7a	Prokr1	Apol7a		Zyx	Sat1	Zyx		Tm4sf20	Scd1	Tm4sf20
AU021092	D430040D24Rik	AU021092			Sc5d	1700057G04Rik		Tpm3	Sec14l2	Tpm3
Sprr2b	Fank1	Sprr2b			Scd1	Abcb1a		Trp53inp2	Sec23a	Trp53inp2
Krt15	Tgif2	Krt15			Sdf4	Ace2		Ubc	Sgpl1	Ubc
Noxa1	Ttc30a1	Noxa1			Serpinb6a	Acox1		Ugdh	Slc15a1	Ugdh
Lyz1	Plxna3	Lyz1			Sgk1	Acta2		Upp1	Slc25a36	Upp1
Gpr151	Cyp2c29	Gpr151			Sh3glb1	Actb		Uqcrb	Slc26a2	Uqcrb
Pmp22	Kazald1	Pmp22			Slc10a2	Actn4		Wdfy1	Slc26a3	Wdfy1
H2-M2	Slit2	H2-M2			Slc13a1	Actr2		Wdr1	Slc27a4	Wdr1
Sult6b2	Marveld1	Sult6b2			Slc25a24	Actr3		Ywhah	Slc35f5	Ywhah
Wnt10a	Cc2d2a	Wnt10a			Slc26a2	Agr2			Slc3a1	Gvin-ps1
9530053A07Rik	Npm3-ps1	9530053A07Rik			Slc27a4	Ahnak			Slc3a2	Abcb1a
Tesc	Tspan33	Tesc			Slc35f5	Aldh1b1			Slc43a2	Abr
Upp1	Galntl6	Upp1			Slc3a1	Anpep			Slc51a	Acad11
Irx3	Ttc25	Irx3			Slc51a	Anxa1			Slc5a11	Ace
Crmp1	Slc43a1	Crmp1			Slc51b	Anxa13			Slc5a4b	Acox1
Gm14851	Egfl7	Gm14851			Slc6a19	Apoa1			Slc6a6	Acsl5
CT009518.1	Igdcc4	CT009518.1			Slc6a6	Apoa1			Slc7a7	Acta2
Slfn2	Rnf208	Slfn2			Slc7a15	Apob			Slc7a8	Adcy6
Ctse	Aldoa	Ctse			Slc9a3r1	Apoe			Sparc	Adgrg7
Enpp3	Mansc1	Enpp3			Sparc	B2m			Spink1	Adh1
Xkr9	Cyp2c39	Xkr9			Sprr2a2	Bst1			Sult1b1	Adh4
Neb	Zfp808	Neb			Sprr2a3	Btf3			Tfg	Adipor2
Mal	Sv2c	Mal			Srsf3	Btnl6			Tgoln1	Agmo
Ces3a	Hmgb1	Ces3a			Stra6	Calm1			Thra	Agpat3
Apobec2	Zfp13	Apobec2			Taldo1	Calr			Tm4sf5	Ahcy
Spns3	Klhl23	Spns3			Tfcp2l1	Cap1			Tmbim6	Ahnak
Slc4a11	E430024P14Rik	Slc4a11			Tmbim6	Casp8			Tmem236	Aldh1a3
Tmprss15	Btn1a1	Tmprss15			Tmc5	Cast			Tmem86b	Aldh1b1
Hsd17b6	Gm4204	Hsd17b6			Tmcc3	Cdc42			Tor1aip2	Anpep
Notch3	Tctn2	Notch3			Tmem117	Cdc42se2			Tpm1	Anxa13
Fam167a	Zfp651	Fam167a			Tmem236	Cdhr2			Tuba1b	Apoa1
Gm11697	Wdr31	Gm11697			Tmigd1	Cdhr5			Txnip	Apoa4
Slc46a3	5430405H02Rik	Slc46a3			Tpm1	Ceacam1			Ugt2b34	Apob
Trpm6	Gpr19	Trpm6			Tpm3	Ces2a			Vdr	Apoe
NA	Gm42893	NA			Tpt1	Ces2c			Vil1	App
Defa22	Rep15	Defa22			Txnip	Ces2e			Vmp1	Asah2
Sgk1	Tgfbi	Sgk1			Ubc	Chmp2b			Xpnpep1	Aspa
Dynap	Ces1g	Dynap			Ugt2b34	Clca4a			Zg16	Atp6v0a2
Gm3054	C1ra	Gm3054			Vil1	Cldn4				Bst1
Rdh16	Lgr5	Rdh16			Wdr1	Cmpk1				Btnl6
Slc51b	Slc23a3	Slc51b			Wif1	Cnbp				Cracd
Hotairm1	Arhgap33	Hotairm1			Wsb2	Cndp2				Calm2
Cyp1b1	Kbtbd6	Cyp1b1			Xpnpep1	Ctdsp2				Cbx5
A730089K16Rik	Flywch2	A730089K16Rik			Ywhah	Ctnna1				Cd36
Dnaja4	Gm5159	Dnaja4			Zg16	Ctsd				Cd81
Anxa1	Gm31718	Anxa1				Ctse				Cdhr5
Tmem178b	Abcc8	Tmem178b				Ctss				Ceacam20
Hdc	Cfap52	Hdc				Cyp2b10				Ces2a
Krt20	Nrm	Krt20				Cyp3a13				Ces2c
Lncenc1	Arhgap4	Lncenc1				Cyp4f14				Ces2e
Cntnap2	Dclk1	Cntnap2				Cyp4v3				Ces2g
Pak3	Slc22a17	Pak3				Dpep1				Cgref1
Slc14a1	Mycl	Slc14a1				Dstn				Clca4b
Psapl1	Rps16	Psapl1				Edem1				Clic5
Slc13a1	Foxo6	Slc13a1				Eef1a1				Cltc
Slc37a2	Slc16a11	Slc37a2				Efhd2				Cndp2
Gda	Slc25a23	Gda				Eif3f				Copa
Krt4	Rassf5	Krt4				Eif4a1				Crot
Fn1	Bbs12	Fn1				Emp1				Ctdsp2
Il18rap	Ttr	Il18rap				Enpep				Cyp2b10
Adgrg4	Ptpru	Adgrg4				Enpp7				Cyp2c29
Lancl3	Zfp457	Lancl3				Eps8				Cyp2c55
Gpr55	Lfng	Gpr55				Eps8l2				Cyp2c66
Ceacam20	1700001L05Rik	Ceacam20				F11r				Cyp4v3
Cxcl1	Fgfr3	Cxcl1				Fabp2				Nopchap1
Sprr2a3	Nrtn	Sprr2a3				Fam84a				Ddc
Nrp2	Arhgap44	Nrp2				Fdps				Defa17
Il1a	Gm8989	Il1a				Flna				Defa24
Gm26717	Ppp1r18os	Gm26717				Gdpd1				Defa3
Gm48832	Neil3	Gm48832				Gfpt1				Deptor
Kcnma1	Pou2af1	Kcnma1				Gm10275				Dhrs1
Basp1	Tacc1	Basp1				Gng12				Dio1
Acacb	Cd274	Acacb				H2-K1				Dpp4
Dsel	Fam49a	Dsel				H2az1				Dst
Mettl21b	Zbed5	Mettl21b				H3f3a				Eef1a1
Gm8909	Nt5dc2	Gm8909				H3f3b				Eef2
Efna5	Fcamr	Efna5				Hnrnpk				Enpep
Olfr558	Gm28800	Olfr558				Hpgd				Enpp7
A930015D03Rik	Slc25a13	A930015D03Rik				Hsd17b4				Eps8l2
Prss22	Pnpla1	Prss22				Ifitm2				Faah
B3gnt5	Prss23	B3gnt5				Ifrd1				Fabp2
Gm45336	2010007H06Rik	Gm45336				Igfbp7				Fam234b
Cacng4	Prss23os	Cacng4				Itgb1				Fat1
Gm15293	Gm43500	Gm15293				Itm2b				Fbxo25
Adam8	Slc7a11	Adam8				Ivns1abp				Flna
Gm11651	Slc6a7	Gm11651				Kctd10				Fn1
Cyp4b1	H2-DMa	Cyp4b1				Klf6				Gfpt1
Pnpla3	H1f0	Pnpla3				Krt19				Defa38
Oas1f	4930516B21Rik	Oas1f				Krt20				Rps7-ps3
Slc7a8	H2-M3	Slc7a8				Lama3				Gvin-ps5
Fam212b	Gm44335	Fam212b				Lamp1				Gng12
9230114K14Rik	Hspg2	9230114K14Rik				Lamp2				Gnpda1
Slco3a1	Ascl2	Slco3a1				Lap3				Heph
Spink1	Rad51c	Spink1				Lasp1				Hmgb2
Gm2115	Gm15848	Gm2115				Lgals2				Hpgd
Abtb2	Zfp940	Abtb2				Lmo7				Hsd17b4
Chrnb4	Adh7	Chrnb4				Lypla1				Hsd17b6
Gm11437	D630003M21Rik	Gm11437				Lyz1				Hsp90ab1
Gm16054	Ltbp4	Gm16054				Mall				Ifit1
H2-Q2	H2afx	H2-Q2				Mapk6				Ifit1bl1
Thbs1	Zfp580	Thbs1				Mcl1				Igfbp7
Nlrp9b	Eldr	Nlrp9b				Mep1a				Igsf23
A4gnt	Ripor2	A4gnt				Mep1b				Itgb1
Ttc28	Hist2h2be	Ttc28				Mgat4b				Itln1
Clca3a1	AL589670.3	Clca3a1				Mgst1				Itm2b
Ptprh	Hmgcs2	Ptprh				Misp				Ivns1abp
Gm10680	Hsd17b2	Gm10680				Morf4l1				Kif1b
Pgbd5	Zfp111	Pgbd5				Muc13				Lamp1
C530008M17Rik	Spib	C530008M17Rik				Muc3				Lap3
Lpin1	2810459M11Rik	Lpin1				Mvp				Lasp1
Fam3b	Tcf19	Fam3b				Myh14				Lct
Lct	B330016D10Rik	Lct				Myo1a				Lgals2
Paqr7	Galk1	Paqr7				Myo5b				Lrrc8b
Synpo	Rsph3a	Synpo				Myo7b				Ltbp4
Ddit4l	Dao	Ddit4l				Naaladl1				Lyz1
Ace	Cib2	Ace				Naip5				Man1a
Map2	Cdk5rap1	Map2				Neu1				Mep1a
Muc3	Fam171a2	Muc3				Noct				Mep1b
Gm47528	Card11	Gm47528				Npc1l1				Mgam
Abcb1b	Chac1	Abcb1b				Oat				Mgam2-ps
Sod3	Gm17055	Sod3				Pdia3				Mgst1
Clca4a	Cdca7	Clca4a				Pdzk1				Mical1
Aqp7	Gm17080	Aqp7				Pepd				Mkrn1
Lama3	Sh2d7	Lama3				Perp				Mlxipl
Apoa4	Pygl	Apoa4				Pgrmc1				Mmp7
Gk	Cavin1	Gk				Phgr1				Mogat2
Ltb4r1	Syngr1	Ltb4r1				Pitpna				Mov10
Mylk3	Asrgl1	Mylk3				Pla2g2f				Mptx2
Ltb4r2	Gm5948	Ltb4r2				Pls1				Ms4a10
Dkk3	Smim6	Dkk3				Plscr1				Mtmr4
4632428C04Rik	Depdc1b	4632428C04Rik				Pmp22				Mttp
Gm47140	Rad51ap1	Gm47140				Prss23				Muc13
Tnfsf15	Alkbh2	Tnfsf15				Ptma				Mylk
Acsm5	Acot6	Acsm5				Rack1				Myo1d
Susd2	Slc7a5	Susd2				Rpl10a-ps1				Myo5b
Gm14866	Mir703	Gm14866				Rpl13a				Myo7b
Defa17	Bmp3	Defa17				Rpl17				Naaladl1
Ccl20	Adh1	Ccl20				Rpl26				Naip5
Ang4	Ces2a	Ang4				Rpl32				Nat8f4
Slitrk6	Sorcs2	Slitrk6				Rpl34				Neurl3
Gdpd2	Tnfsf10	Gdpd2				Rpl35a				Nlrp6
Bbox1	C1rl	Bbox1				Rpl39				Noct
Mfhas1	Slc29a1	Mfhas1				Rpl4				Npc1l1
Gm17322	Gm16559	Gm17322				Rpl6				Nr1d1
Svop	Zfp72	Svop				Rpl7				Oasl2
Klrg2	Arhgap8	Klrg2				Rplp0				Oat
Mafb	Sass6	Mafb				Rps11				Otc
Gimd1	Gm42047	Gimd1				Rps14				Pabpc1
Gm17039	Arhgdig	Gm17039				Rps15a				Pcyt1a
Clip3	Matn2	Clip3				Rps18				Pdzk1
Gstp2	Plagl1	Gstp2				Rps24				Pepd
Ints6l	Apoe	Ints6l				Rps27a				Pgrmc1
Hk1os	Reg1	Hk1os				Rps3				Pi4k2b
1700086L19Rik	Car12	1700086L19Rik				Rps3a1				Pigr
Scarf1	Camk2b	Scarf1				Rps4x				Plpp3
Magi2	Gm48265	Magi2				Rtn4				Pls1
Prelp	Rps18	Prelp				Sat1				Pnp
Plekhs1	Mnd1	Plekhs1				Sc5d				Prlr
Ecscr	Pik3r5	Ecscr				Scd1				Ptma
Gchfr	Gm46430	Gchfr				Sdf4				Rack1
Anpep	Gm32899	Anpep				Serpinb6a				Rad21
Gm13710	Sgpp1	Gm13710				Sgk1				Rpl3
Gm7457	5930403N24Rik	Gm7457				Sh3glb1				Rpl4
Adgrl3	Wdfy1	Adgrl3				Slc10a2				Rplp0
Fmo1	Ung	Fmo1				Slc13a1				Rragd
Nat8f5	Tns4	Nat8f5				Slc25a24				Scd1
Dnah2	Coq8a	Dnah2				Slc26a2				Sec14l2
Slc43a2	Sfxn2	Slc43a2				Slc27a4				Sec23a
Tubb2b	Gm45819	Tubb2b				Slc35f5				Sgpl1
Syt16	Gm5790	Syt16				Slc3a1				Slc15a1
Slit1	Cyp2b10	Slit1				Slc51a				Slc25a36
Ccdc92	Arsg	Ccdc92				Slc51b				Slc26a2
4930461G14Rik	Nle1	4930461G14Rik				Slc6a19				Slc26a3
Btnl7-ps	Gm28229	Btnl7-ps				Slc6a6				Slc27a4
Gm5678	Epb41l4aos	Gm5678				Slc7a15				Slc35f5
Glipr1	Sox9	Glipr1				Slc9a3r1				Slc3a1
Gm34866	Numbl	Gm34866				Sparc				Slc3a2
Aldh4a1	Spata24	Aldh4a1				Sprr2a2				Slc43a2
Tnip3	Cnnm1	Tnip3				Sprr2a3				Slc51a
Zfp57	Hmga1	Zfp57				Srsf3				Slc5a11
Cdkn1a	Eef1b2	Cdkn1a				Stra6				Slc5a4b
Trp53inp2	Rpp25	Trp53inp2				Taldo1				Slc6a6
Pthlh	Rps15a-ps8	Pthlh				Tfcp2l1				Slc7a7
Trim15	Gm10382	Trim15				Tmbim6				Slc7a8
Dpep1	Rps19	Dpep1				Tmc5				Sparc
Gm38244	Cgnl1	Gm38244				Tmcc3				Spink1
Ces1b	Gm43672	Ces1b				Tmem117				Sult1b1
Aass	CT010467.1	Aass				Tmem236				Tfg
Map6	Cdt1	Map6				Tmigd1				Tgoln1
Kcne3	Casc4	Kcne3				Tpm1				Thra
Sh3bgr	Spef1	Sh3bgr				Tpm3				Tm4sf5
Parp8	Txnrd3	Parp8				Tpt1				Tmbim6
Ms4a18	Bckdhb	Ms4a18				Txnip				Tmem236
Gm29233	4933412A08Rik	Gm29233				Ubc				Tmem86b
Tlcd2	Rpl35	Tlcd2				Ugt2b34				Tor1aip2
Gpr155	NA	Gpr155				Vil1				Tpm1
Wscd1	Engase	Wscd1				Wdr1				Tuba1b
Mep1a	Rpl22	Mep1a				Wif1				Txnip
Gm20478	Rapgefl1	Gm20478				Wsb2				Ugt2b34
Aspa	Galnt4	Aspa				Xpnpep1				Vdr
Agr3	Gm12901	Agr3				Ywhah				Vil1
Cyr61	Myb	Cyr61				Zg16				Vmp1
Mir22hg	Angpt2	Mir22hg								Xpnpep1
Muc2	Tpbg	Muc2								Zg16
Fstl4	Rps10	Fstl4
Capn13	Gm26759	Capn13
Cdc42ep2	Rpl32	Cdc42ep2
Cd36	Pde3b	Cd36
Chrm1	Steap3	Chrm1
Gm21885	3830408C21Rik	Gm21885
Acp1	Rpl14	Acp1
Etv1	Rpl36a-ps2	Etv1
Trac	2310010J17Rik	Trac
Gm44101	Nup210	Gm44101
Xdh	Sp3os	Xdh
Arsb	Traip	Arsb
Slc45a3	Vdr	Slc45a3
Tmc7	Rcor2	Tmc7
Syt5	Rgmb	Syt5
Nfasc	Prps2	Nfasc
A930038B10Rik	Rad51b	A930038B10Rik
Defa3	Rpl37	Defa3
Dock8	Macrod1	Dock8
Kcnj3	Rps3a1	Kcnj3
Cnn2	Gm42418	Cnn2
Slc7a15	0610009E02Rik	Slc7a15
4632411P08Rik	Mb21d1	4632411P08Rik
Plk2	Gm6477	Plk2
Alpk1	Timeless	Alpk1
Trim38	Ppwd1	Trim38
Sema6a	Prim1	Sema6a
Cdhr5	Fam204a	Cdhr5
Endod1	Gm10288	Endod1
Trim40	Rps3	Trim40
Naip1	Gm9625	Naip1
Rtn4r	Gm47513	Rtn4r
Tek	Rplp2	Tek
Serpinb9b	Rsph3b	Serpinb9b
Miat	Rps13-ps1	Miat
1810034E14Rik	Rps21	1810034E14Rik
Cd244	3000002C10Rik	Cd244
AI427809	Rpl18a	AI427809
Fbln2	Dapk2	Fbln2
Dennd5a	Ccdc92b	Dennd5a
R3hdml	Gm10653	R3hdml
Slc5a11	Trpm5	Slc5a11
Gm19391	Rps26	Gm19391
Vstm2l	Wdr76	Vstm2l
Bst1	Rack1	Bst1
Grap	Rfc4	Grap
Naip5	Mxd3	Naip5
Fam46c	B930095G15Rik	Fam46c
Nts	Gm32391	Nts
Pdlim2	Cutc	Pdlim2
Gnpda1	Ccne2	Gnpda1
Ramp1	Slfn9	Ramp1
C130083M11Rik	Erfe	C130083M11Rik
Tmem184c	Rgcc	Tmem184c
Sox21	Rpl36	Sox21
Gm37795	Rps15	Gm37795
Fam102b	Zc3h6	Fam102b
Rai2	Hnf1aos1	Rai2
Rab32	Rpl3	Rab32
Anxa3	Gm26577	Anxa3
Ret	Pdcd4	Ret
Camk4	Atad5	Camk4
Ccng1	Cdkn2c	Ccng1
Gsta2	Gm11748	Gsta2
Rps6ka2	Cdca3	Rps6ka2
Fkbp14	Insc	Fkbp14
Fut2	Ncapd2	Fut2
Fam105a	2010001K21Rik	Fam105a
Zg16	Atf5	Zg16
Il18	Grk3	Il18
A430105I19Rik	Igf1r	A430105I19Rik
Asah2	Rpl37a	Asah2
Mmp7	Rps8	Mmp7
Rnf39	Cbx7	Rnf39
Apobec1	Zranb3	Apobec1
Tm7sf2	Rpl31	Tm7sf2
Slc52a3	Rps27a	Slc52a3
AW112010	Gm12596	AW112010
Gpr17	Mcm6	Gpr17
Itln1	Tmem267	Itln1
Fabp2	Tmem117	Fabp2
A630023P12Rik	Ncapg2	A630023P12Rik
Ppp2r5b	Rpl27a	Ppp2r5b
Slc15a1	Rpl26	Slc15a1
Gm26527	Rps5	Gm26527
Flna	Tox3	Flna
Enpep	Gm15592	Enpep
2210407C18Rik	Nemp2	2210407C18Rik
Fas	Itpka	Fas
Cpm	Adh5	Cpm
Dlc1	Tfap4	Dlc1
Cutal	Rpl17	Cutal
5033406O09Rik	Rpl23	5033406O09Rik
Mcub	Mir17hg	Mcub
Sulf2	Lrr1	Sulf2
Gm47210	Rpl3-ps1	Gm47210
Tnfrsf23	Gm11539	Tnfrsf23
Ttc9	Mutyh	Ttc9
Clps	Rps15a	Clps
Cox7a1	Wdr90	Cox7a1
Sat1	Ahcy	Sat1
Gm45236	Rpl4	Gm45236
Cxcl16	Gm45838	Cxcl16
Btnl1	Ffar4	Btnl1
Ptk6	Notch1	Ptk6
Arl4c	D430020J02Rik	Arl4c
Slc39a4	Cenph	Slc39a4
Elk3	Sdr42e1	Elk3
Ms4a8a	Ttpa	Ms4a8a
Slc6a19	Hopx	Slc6a19
Pla2g2f	Rpl31-ps1	Pla2g2f
Samd9l	Txndc16	Samd9l
Glt28d2	Ugt2b36	Glt28d2
Kctd1	Pnpla7	Kctd1
Itga5	Cit	Itga5
Ptp4a3	Cenpp	Ptp4a3
Snap25	Mars2	Snap25
Kif27	Rplp0	Kif27
Defa21	Nrbp2	Defa21
Gm45606	Lockd	Gm45606
Flvcr1	Nfic	Flvcr1
Capg	Rps24	Capg
Tmem181b-ps	Clspn	Tmem181b-ps
Cav2	2410006H16Rik	Cav2
1810055G02Rik	Gm2a	1810055G02Rik
Cst6	Ybx3	Cst6
Mtmr11	Nop53	Mtmr11
M5C1000I18Rik	Dennd4b	M5C1000I18Rik
Wif1	Zfp618	Wif1
Klhdc7a	Rps9	Klhdc7a
A930001C03Rik	Per3	A930001C03Rik
Gpt	Tmie	Gpt
Trim31	Gm10036	Trim31
Apcdd1	Rdm1	Apcdd1
Gde1	Limk2	Gde1
Stx11	4833420G17Rik	Stx11
BC037032	Rpl34	BC037032
Cyb5r4	Fbxo5	Cyb5r4
Nox1	Rps11	Nox1
Pdzk1	Slc29a2	Pdzk1
Defa30	Rpl35a	Defa30
Cyp2c67	Sox13	Cyp2c67
Ecm1	Cyp2c38	Ecm1
Cndp2	Rps14	Cndp2
Slc25a34	Wdhd1	Slc25a34
Batf2	2210039B01Rik	Batf2
Cyp3a13	Rpl28-ps1	Cyp3a13
Anxa5	Hmgb2	Anxa5
Arnt2	Cdca7l	Arnt2
Gdf11	H3f3b	Gdf11
AV064505	NA	AV064505
Btnl6	Impdh2	Btnl6
Lats2	Rpl6	Lats2
Clic5	Rbm38	Clic5
Efr3b	Rps20	Efr3b
Nat8	Stmn1	Nat8
Gm12147	Trim44	Gm12147
Cadps	Rpsa	Cadps
Kif1a	Hopxos	Kif1a
Apob	Idh2	Apob
4732490B19Rik	Smyd4	4732490B19Rik
Slco2a1	N4bp3	Slco2a1
Apoa1	Tyro3	Apoa1
Aldh1l1	Gm13562	Aldh1l1
Gm15756	Frat1	Gm15756
Tmem86b	Gm8730	Tmem86b
Kitl	Pask	Kitl
Duox2	Snx30	Duox2
Ttc39aos1	4933408J17Rik	Ttc39aos1
Osgin1	Brca1	Osgin1
2010003K11Rik	Fgfr2	2010003K11Rik
Camk1	Syde2	Camk1
Tldc2	Ftx	Tldc2
Zmynd15	Cirbp	Zmynd15
Slc16a5	Urad	Slc16a5
Map7d1	Cenpm	Map7d1
H2-K2	Kiz	H2-K2
Slc23a2	Zgrf1	Slc23a2
Sh3kbp1	Pecr	Sh3kbp1
Kctd7	Haus1	Kctd7
Ankrd22	Ttk	Ankrd22
Gm28857	Dtl	Gm28857
Gm44040	Eif3e	Gm44040
Btnl2	Tipin	Btnl2
Acot9	Pole2	Acot9
Gramd1b	Mlxipl	Gramd1b
Lrrc26	Bcl7c	Lrrc26
A230020J21Rik	Dna2	A230020J21Rik
Msln	Spc24	Msln
Nupr1	Rps2	Nupr1
Vopp1	Snrpf	Vopp1
Lipa	Mettl25	Lipa
Fgd3	Pcsk4	Fgd3
Stom	Sema4c	Stom
NA	Phldb1	NA
Ldb3	Pck2	Ldb3
Krt80	Celsr2	Krt80
Gm15911	Irf2bp2	Gm15911
Stxbp1	Slc23a4	Stxbp1
Gpat3	Twnk	Gpat3
Tfcp2l1	Gm26694	Tfcp2l1
Srxn1	Gnb1l	Srxn1
Ddx58	Plch2	Ddx58
NA	Pabpc4	NA
Parp3	Gm10275	Parp3
Fcgrt	Rfc3	Fcgrt
Rilp	Myc	Rilp
Fdps	Nhlrc1	Fdps
Sult2b1	Jpx	Sult2b1
Cep170	Pms1	Cep170
Ube2l6	Gm16638	Ube2l6
App	Brca2	App
Cpne2	Eno3	Cpne2
Ablim1	Eef1a1	Ablim1
Ptpre	Mir762	Ptpre
Car13	Rpl15	Car13
Zmat3	Rad54b	Zmat3
Dcxr	Ubc	Dcxr
Tmem106a	Mpst	Tmem106a
Slc46a1	A930005H10Rik	Slc46a1
Entpd5	Dtymk	Entpd5
Igsf5	Wdr34	Igsf5
Adamts10	Kif18a	Adamts10
CT010505.2	Cftr	CT010505.2
Mtmr7	E2f1	Mtmr7
Oxct1	Uhrf1	Oxct1
Lhfpl2	Acss1	Lhfpl2
Arhgap26	Rpl8	Arhgap26
Tmem144	Nup43	Tmem144
Soat2	Dtnb	Soat2
Parp14	Cmtm7	Parp14
Uba7	Gm9752	Uba7
Cdkl2	1810032O08Rik	Cdkl2
Rhod	Npm1	Rhod
Bambi	Rpl13a	Bambi
Tmem139	Ube2t	Tmem139
Hk1	Gm45091	Hk1
Gm12144	Gm26625	Gm12144
Ficd	Gm15501	Ficd
Cyp4v3	Paics	Cyp4v3
Npc1l1	Taf5	Npc1l1
Sec24d	Pxylp1	Sec24d
Cpe	Gm45552	Cpe
AA986860	Cyp2c66	AA986860
Ace2	Trim59	Ace2
Gm29629	Rrm1	Gm29629
Slc25a35	Atg16l2	Slc25a35
Coq10b	Med18	Coq10b
Cgref1	Trim24	Cgref1
Paqr8	Ccdc90b	Paqr8
Dpp4	Csrp2	Dpp4
Proz	Rpl12	Proz
Abhd3	BC025920	Abhd3
Nanos1	Abhd14a	Nanos1
Prmt2	D10Wsu102e	Prmt2
Lypd8	Cd3eap	Lypd8
Mzf1	Dek	Mzf1
A730085K08Rik	Ccdc34	A730085K08Rik
Mfsd2a	Fzd5	Mfsd2a
Akap17b	Nap1l1	Akap17b
Dusp8	Gm17300	Dusp8
Disp2	Chek1	Disp2
Myo7a	Qsox2	Myo7a
Grhl3	Ptma	Grhl3
Prex1	Hat1	Prex1
Gdf15	Plpp3	Gdf15
Lpcat4	Cluap1	Lpcat4
Mocos	Gas5	Mocos
Clcn5	Chchd6	Clcn5
Slc22a18	Eif4b	Slc22a18
Tlr3	Lipt1	Tlr3
C2cd4b	Rpl18	C2cd4b
Tpbgl	Rps12-ps4	Tpbgl
Pdzd2	Tk1	Pdzd2
Lypd1	Cdc6	Lypd1
Ccser2	Tmem201	Ccser2
Mylk	Sdsl	Mylk
Ahnak	Tubgcp2	Ahnak
Gm12146	Snhg17	Gm12146
Arl8a	Arsk	Arl8a
Atp10b	Xndc1	Atp10b
Cacna2d1	Pms2	Cacna2d1
Gm1821	Sox4	Gm1821
Xk	Zkscan17	Xk
Phlda3	Metrn	Phlda3
Hmox1	Dscc1	Hmox1
Tspan13	Acsl1	Tspan13
Tmem150b	Tmc3	Tmem150b
Cd55	Nmral1	Cd55
Gramd1c	Rnf43	Gramd1c
Slc2a9	Msi1	Slc2a9
Aplp1	Cdc7	Aplp1
2010106E10Rik	Tmpo	2010106E10Rik
Slc26a3	Rplp1	Slc26a3
Ms4a10	Chaf1a	Ms4a10
Ap3m2	Chtf18	Ap3m2
Nudt18	E2f8	Nudt18
Fam214b	G2e3	Fam214b
Mep1b	Cebpa	Mep1b
Gm15657	Bcor	Gm15657
Heph	Stard5	Heph
Gm17690	Nsa2	Gm17690
Sc5d	Phf19	Sc5d
Map1b	Iffo2	Map1b
B4galt4	Mcm7	B4galt4
Efnb2	Rpl39	Efnb2
Atg9b	Snhg3	Atg9b
B2m	Dnah11	B2m
Casp6	Efna3	Casp6
Ctss	AC165249.1	Ctss
Cdhr2	Crebzf	Cdhr2
Slc39a8	Ccdc57	Slc39a8
Rragd	Slc19a1	Rragd
Myo5a	Sept6	Myo5a
Fgf1	Exo1	Fgf1
Tnfaip3	Gm11478	Tnfaip3
Mall	Mpp6	Mall
Pstpip2	Cdc25c	Pstpip2
Eif4e3	Rps4x	Eif4e3
Fbxo4	Tiam2	Fbxo4
Ctsd	Pola1	Ctsd
H2-K1	Blvrb	H2-K1
Cldn4	Eef2	Cldn4
Guca2b	Mettl1	Guca2b
Sec16b	Pbk	Sec16b
2310007B03Rik	Wnk4	2310007B03Rik
Abhd1	Eif2a	Abhd1
Plk3	Gm29331	Plk3
Palm	Id2	Palm
Mgam	Mrnip	Mgam
Gm31597	Nup62	Gm31597
Defa24	Cbx5	Defa24
Agmo	Ccnf	Agmo
Myzap	Gm11670	Myzap
Grk5	Nusap1	Grk5
Prkx	Gm26765	Prkx
Adgrg7	Glmn	Adgrg7
Cd200	Oat	Cd200
Slc51a	Aqp4	Slc51a
Akr1c14	Trmt1	Akr1c14
Tmcc3	Shmt1	Tmcc3
Stat2	Atad2	Stat2
Hsd17b7	Zfp101	Hsd17b7
Tinagl1	Polr1c	Tinagl1
B430305J03Rik	Cd83	B430305J03Rik
Stk10	Dut	Stk10
Acsl5	Usp28	Acsl5
Rnase1	Frat2	Rnase1
Aldh3b1	Gm26735	Aldh3b1
Inpp4b	Hgh1	Inpp4b
Ccp110	2410002F23Rik	Ccp110
Mkrn2os	Gm38058	Mkrn2os
Cdr2	Thra	Cdr2
Abhd8	Dnmt1	Abhd8
Lif	Mcm2	Lif
Gm42686	Fam92a	Gm42686
Abcb1a	Dll4	Abcb1a
Psrc1	Haus4	Psrc1
Rhobtb1	Zfp764	Rhobtb1
Polk	Dnah14	Polk
Hpgd	Smo	Hpgd
Thsd4	Cyp39a1	Thsd4
Slc26a2	Rpa2	Slc26a2
Nipal2	Fancl	Nipal2
Plpp1	Irf8	Plpp1
Slc27a4	Cdk1	Slc27a4
Rapgef3	Gm10086	Rapgef3
Ptprj	Ndc80	Ptprj
Carnmt1	Birc5	Carnmt1
Adh6a	mt-Tp	Adh6a
Wdr44	Zfp608	Wdr44
Slc9a3r1	Dus4l	Slc9a3r1
Mgmt	A730011C13Rik	Mgmt
Alpi	Dhrs13	Alpi
Tmem2	Gm15462	Tmem2
Ccdc68	Caskin2	Ccdc68
Ehbp1l1	Trmt10a	Ehbp1l1
Pmvk	Pabpc1	Pmvk
St3gal3	Tfam	St3gal3
Ckmt1	Rpl10a	Ckmt1
Trappc2	Prom1	Trappc2
Rap2a	Sapcd2	Rap2a
Rdh11	Arhgap39	Rdh11
Abcc4	Fam84a	Abcc4
Plod1	Rpl7	Plod1
Slc18a2	Klhl36	Slc18a2
Itpr1	Smoc2	Itpr1
Mast4	Snhg5	Mast4
Sec14l2	Kcnq1ot1	Sec14l2
Gm16143	Kntc1	Gm16143
Rb1	Rpl41	Rb1
Acer3	Ccdc166	Acer3
Dusp14	Slc25a36	Dusp14
Nek3	Trit1	Nek3
Slc35b1	Hmga2	Slc35b1
Fez2	Bsn	Fez2
Tmem50b	Snhg20	Tmem50b
Fbxw9	Mms22l	Fbxw9
Abhd5	Anp32b	Abhd5
Ppfia3	Plp2	Ppfia3
Spsb1	Tmem131l	Spsb1
Nabp1	Irf2bp1	Nabp1
Pros1	Eif3f	Pros1
Klhl42	Mthfd1l	Klhl42
Tm6sf2	Mcm5	Tm6sf2
A330023F24Rik	Smad5	A330023F24Rik
Emp1	Nphp1	Emp1
Gcnt4	Oip5	Gcnt4
Rab30	Dgcr8	Rab30
Epha2	Zfas1	Epha2
Neu1	Pold2	Neu1
Mrgpre	Prr5	Mrgpre
Phgr1	Zfp956	Phgr1
Bicdl1	Rpl22l1	Bicdl1
Kdelr3	Klf10	Kdelr3
Slc25a24	Cbx2	Slc25a24
Gramd2	Acvr2b	Gramd2
Pik3r3	Gstz1	Pik3r3
Slc20a1	Cebpb	Slc20a1
1600014C10Rik	Pole	1600014C10Rik
Cdkn2b	Gnl3	Cdkn2b
Abhd12	Eif3s6-ps2	Abhd12
Bax	Gen1	Bax
Rap2b	Top2a	Rap2b
Sorbs1	Rnf32	Sorbs1
Tnfrsf10b	Hnrnpa0	Tnfrsf10b
Mdm2	Mettl13	Mdm2
Gpx4-ps2	Tomm20	Gpx4-ps2
Ctsh	Orc1	Ctsh
Ugdh	Smyd2	Ugdh
Tubb2a	Slc1a5	Tubb2a
Nat8f4	Cep83os	Nat8f4
Pqlc3	Top1mt	Pqlc3
Plcg2	Melk	Plcg2
Atf3	Crtc1	Atf3
Trp53inp1	Foxp4	Trp53inp1
Osbpl5	Nuf2	Osbpl5
Sh3tc1	Trim27	Sh3tc1
Tapbp	Xkr5	Tapbp
Dst	Utrn	Dst
Jag1	Lrrc40	Jag1
Tmem43	Gins1	Tmem43
Muc13	Aurkb	Muc13
Rnasel	Cdk2	Rnasel
Mpp1	Mrm1	Mpp1
Cdh17	Eif3k	Cdh17
Podxl	Kif2c	Podxl
Sdf2l1	Nr1d1	Sdf2l1
Tmem253	Ctps	Tmem253
Aen	Ppp1cc	Aen
Stap2	Nudt21	Stap2
Dapp1	Ccna2	Dapp1
Lpin3	Ncl	Lpin3
Prlr	Aldh1b1	Prlr
Gm5485	Zfp369	Gm5485
Dgka	Ppie	Dgka
Syt12	Med16	Syt12
Cyp4f14	Ndc1	Cyp4f14
Ift22	Farp1	Ift22
Gtse1	Tcf7	Gtse1
Afg1l	Tmem107	Afg1l
Elovl6	Maz	Elovl6
Capn2	Ctdsp2	Capn2
Npdc1	Dctpp1	Npdc1
Mical1	Nup85	Mical1
Abca7	Mcm3	Abca7
Galnt3	Cdca5	Galnt3
Erich4	Msh6	Erich4
Plscr1	Hnrnpr	Plscr1
Fam160a1	Zfp367	Fam160a1
Ogg1	Kif23	Ogg1
Macrod2	Hsp90ab1	Macrod2
Tstd3	Lrp4	Tstd3
Dhrs7	Fgfrl1	Dhrs7
Gpr39	Eif3i	Gpr39
Gstm7	Nadk2	Gstm7
Pls1	Inafm1	Pls1
Ifnlr1	Fus	Ifnlr1
Il10rb	Cand2	Il10rb
Ttc22	Rpl10a-ps1	Ttc22
Trim7	Blm	Trim7
Zfp385a	Tmem9	Zfp385a
Hivep2	Cmss1	Hivep2
4930404A12Rik	Rbl1	4930404A12Rik
Cyb561	Zbtb12	Cyb561
Stk38l	Deaf1	Stk38l
Gpd2	Snhg12	Gpd2
Fgd6	Myg1	Fgd6
Ceacam18	Josd1	Ceacam18
Paqr5	Dennd6b	Paqr5
Prkaa2	Cenpn	Prkaa2
F11r	Mre11a	F11r
Tmem238l	Arhgef39	Tmem238l
Susd6	Trmt11	Susd6
Ifih1	Lancl1	Ifih1
Wsb2	Mgme1	Wsb2
Ssc4d	Ppan	Ssc4d
Slc6a8	Gm8276	Slc6a8
Itgav	Parp1	Itgav
Mecom	Arrdc4	Mecom
Parp9	Foxm1	Parp9
Rhpn2	Lig1	Rhpn2
Klk1	Samd1	Klk1
Phlpp2	Adra2a	Phlpp2
Mgam2-ps	Helb	Mgam2-ps
Flnb	Pfas	Flnb
Gm3336	Ino80b	Gm3336
Macc1	Dhfr	Macc1
2010016I18Rik	Ppil1	2010016I18Rik
Slc5a9	Mybl2	Slc5a9
Dpp7	Sars2	Dpp7
Muc3a	B4galnt4	Muc3a
Gm26811	Wiz	Gm26811
Gm11545	Cdc45	Gm11545
Rab11fip3	Cln6	Rab11fip3
Fgd4	Metap1d	Fgd4
Ppm1h	Vangl2	Ppm1h
Dip2a	Hpf1	Dip2a
Tmco3	Ivns1abp	Tmco3
Tm4sf5	Abraxas1	Tm4sf5
Mppe1	Axin2	Mppe1
Ackr4	H2afz	Ackr4
Ext1	Zfp36l2	Ext1
Gcnt2	Zfp41	Gcnt2
Bok	Ppp4r1l-ps	Bok
Lap3	Prodh	Lap3
Orai1	Pip5k1c	Orai1
Lrrc19	Foxa3	Lrrc19
Ralgps1	Tyms	Ralgps1
4930402H24Rik	Scml4	4930402H24Rik
Got1	Cenpu	Got1
Selenom	Rbbp7	Selenom
Brsk1	Pmf1	Brsk1
Tanc2	Fam222a	Tanc2
Cx3cl1	Agtrap	Cx3cl1
Atp6v0a2	Pigl	Atp6v0a2
Acad11	Patz1	Acad11
D630002J18Rik	H2afv	D630002J18Rik
Misp	Zbtb48	Misp
Aga	Mastl	Aga
Tmc5	Zbed3	Tmc5
Cast	Eif3h	Cast
Igsf3	Nme4	Igsf3
Letm1	Ubtf	Letm1
Lrrc20	Plgrkt	Lrrc20
Tm4sf20	Bard1	Tm4sf20
Tmem104	BC055324	Tmem104
Ebp	Pou2f1	Ebp
Rps6ka4	Vgll4	Rps6ka4
Zc3h12a	Umps	Zc3h12a
Edem1	Zfp362	Edem1
Dhrs1	Ctdspl2	Dhrs1
Amdhd2	Rgs3	Amdhd2
Arhgap29	Nsmce4a	Arhgap29
Dusp3	Ankle1	Dusp3
Ptger4	Ewsr1	Ptger4
Dennd1b	Palb2	Dennd1b
Cbr1	Tuba1b	Cbr1
H2-T3	Impa2	H2-T3
Hgfac	Tma16	Hgfac
Cpeb4	AI480526	Cpeb4
Tmem19	Ephb2	Tmem19
P2ry2	Zmynd19	P2ry2
Tgfa	Atad3a	Tgfa
Ulk2	Gm12940	Ulk2
C2cd2l	Plk4	C2cd2l
Slc3a2	Smyd3	Slc3a2
Stox2	Zfp395	Stox2
Crat	Etaa1	Crat
Cln8	Efna1	Cln8
Sult1b1	Xrcc3	Sult1b1
Elmo1	Pold1	Elmo1
Clrn3	Ilf3	Clrn3
Snx13	Ipo5	Snx13
Ang	Kcnq1	Ang
Ces2e	Gm37422	Ces2e
Tmem236	Mrps9	Tmem236
Fam118b	Cox7a2l	Fam118b
S100a11	Rcc2	S100a11
Tmem140	Nasp	Tmem140
Eps8	Smc1a	Eps8
Slc6a6	Nop58	Slc6a6
Ank3	Cbx3	Ank3
Ahr	Fance	Ahr
BC030870	Wdr43	BC030870
Fuca2	Wwox	Fuca2
Atp6v0b	Zfp36l1	Atp6v0b
Arfgef3	Prim2	Arfgef3
Creb3l3	Tbc1d16	Creb3l3
Crot	Mex3a	Crot
BC031181	Smad3	BC031181
Mtmr4	Gm14820	Mtmr4
Rab27b	Iqsec1	Rab27b
Plxna1	Thap11	Plxna1
Tff3	Rad21	Tff3
Cidec	Timm50	Cidec
Ercc5	Dhodh	Ercc5
Eif2ak3	Mtrr	Eif2ak3
Nmi	Tox	Nmi
Anxa6	2810408A11Rik	Anxa6
Vangl1	Lpar6	Vangl1
Cox17	Orc6	Cox17
Mogat2	Larp7	Mogat2
Myo1e	Racgap1	Myo1e
Kalrn	Igbp1	Kalrn
Cipc	Mbtd1	Cipc
1110046J04Rik	Zfp787	1110046J04Rik
Mvk	Tsen54	Mvk
Gpa33	9130017K11Rik	Gpa33
Nlrc4	Fancd2	Nlrc4
Timmdc1	Cenpa	Timmdc1
Dio1	Gigyf1	Dio1
Gramd3	2010300C02Rik	Gramd3
Tnfsf9	Zhx3	Tnfsf9
Scamp5	Prdx4	Scamp5
Man2b1	Smarcd2	Man2b1
Pcx	D030028A08Rik	Pcx
Anxa2	Suv39h1	Anxa2
Ncoa7	Cenpl	Ncoa7
Dhrs11	Hnf1b	Dhrs11
Myadm	Gtf2ird2	Myadm
Sesn2	Zfp740	Sesn2
Rcan1	Hdac11	Rcan1
Nlrp6	Ssbp4	Nlrp6
Gm43691	Ttc23	Gm43691
Mttp	Ascc1	Mttp
Ccdc93	Rfc2	Ccdc93
Lurap1l	Tcea3	Lurap1l
Mfsd8	Repin1	Mfsd8
Ppp1r11	Pcgf2	Ppp1r11
Atp6ap1	Nup133	Atp6ap1
Acox1	Mettl23	Acox1
Optn	Rcl1	Optn
Bcr	Primpol	Bcr
Ddt	Ckap2l	Ddt
Atg9a	Elp3	Atg9a
Mapre3	Supt16	Mapre3
Prorsd1	Dtd1	Prorsd1
Lrrc28	Wee1	Lrrc28
Atp11a	Gm15545	Atp11a
A730081D07Rik	Gid4	A730081D07Rik
Arl4a	Ddb2	Arl4a
Gipc2	Rpa1	Gipc2
Arsa	Pknox1	Arsa
Gm20536	D230025D16Rik	Gm20536
Pbld2	Smco4	Pbld2
Rmdn3	Lsm11	Rmdn3
Exoc3l4	Nfkbil1	Exoc3l4
Creb3l2	Nemp1	Creb3l2
Atp6v0a1	Bmf	Atp6v0a1
Gm37539	Gm6969	Gm37539
Neurl3	Ubr7	Neurl3
Gm46218	Trim37	Gm46218
Gm20275	Mta1	Gm20275
Slc44a4	Rnaseh2b	Slc44a4
Cdk18	Ptch1	Cdk18
Dgat2	Nup205	Dgat2
Dnajb9	Nr2f2	Dnajb9
B3gnt3	Bcl11a	B3gnt3
Praf2	Imp4	Praf2
Snrpn	Srsf7	Snrpn
Pcyt1a	Rbbp4	Pcyt1a
Hist1h2bc	Cyp2w1	Hist1h2bc
Cfb	2700049A03Rik	Cfb
Acox3	Iars2	Acox3
Rnf14	Pus3	Rnf14
Mob3a	Suclg2	Mob3a
Fgf2	Tcf3	Fgf2
Tmem116	Caprin2	Tmem116
Mov10	Nup107	Mov10
Snap23	Lgals2	Snap23
Epsti1	Pkmyt1	Epsti1
Tapbpl	Spata13	Tapbpl
Scnn1a	Slc7a1	Scnn1a
Mlph	Ubiad1	Mlph
Shpk	Topbp1	Shpk
Ttll1	Ephb4	Ttll1
Pon2	Sms	Pon2
Fam83b	Tmem209	Fam83b
Steap1	Hnrnph3	Steap1
Sema3b	Nono	Sema3b
Acot11	Eif3m	Acot11
Gpx2	Igsf8	Gpx2
Map4	Hdac5	Map4
Tnfrsf12a	Cep89	Tnfrsf12a
Slc10a5	Ncapd3	Slc10a5
Slc16a10	Ift46	Slc16a10
Cldn23	Mtbp	Cldn23
Pnp2	Srsf4	Pnp2
Arfgef2	Rccd1	Arfgef2
Slc25a25	Ncaph	Slc25a25
Triobp	E2f6	Triobp
Pnpla6	Ccdc14	Pnpla6
Ugt1a7c	Urod	Ugt1a7c
C030014I23Rik	Cct4	C030014I23Rik
Zfp874a	Cnot10	Zfp874a
Ano10	Dck	Ano10
Card19	Polr3gl	Card19
Slc35f5	Smyd5	Slc35f5
Frmd8	Ppm1d	Frmd8
Tom1l2	Etfrf1	Tom1l2
Mpp5	Mcm4	Mpp5
Naip2	Pan2	Naip2
Spg20	Rnf168	Spg20
Gm20559	Zfpm1	Gm20559
Mpzl3	Igf2bp2	Mpzl3
A530020G20Rik	Hnf1a	A530020G20Rik
Prdm15	Rpl7a	Prdm15
Slc35e1	Fam133b	Slc35e1
Mfsd9	Mrpl52	Mfsd9
Mpi	Zfp282	Mpi
P2rx4	Cdc25b	P2rx4
Stx3	Mdc1	Stx3
Lrig3	Msi2	Lrig3
Tdrd7	Ssrp1	Tdrd7
Cttnbp2nl	Cfap20	Cttnbp2nl
Ankrd50	Mcm9	Ankrd50
Ndfip1	Foxa2	Ndfip1
Fam13b	Plekha5	Fam13b
Kdm6bos	Acpp	Kdm6bos
Tspan5	Spc25	Tspan5
Tmem120a	Slc20a2	Tmem120a
Noct	Kmt2a	Noct
Erich1	Prmt1	Erich1
Rhou	Tada2a	Rhou
Bak1	Tsen34	Bak1
Sec23a	Gm43126	Sec23a
Slc25a38	Agap3	Slc25a38
Pglyrp1	Thap12	Pglyrp1
Ilvbl	Bcl7a	Ilvbl
S100a14	Pex11b	S100a14
Acbd4	Rnps1	Acbd4
Arhgef2	Phb2	Arhgef2
Bcar3	0610037L13Rik	Bcar3
Lpcat3	Gm26669	Lpcat3
Gsto1	Ten1	Gsto1
4833439L19Rik	Fzd7	4833439L19Rik
Mon1a	Rnf219	Mon1a
Slc35c1	Acat1	Slc35c1
Serpinb6a	Fam83d	Serpinb6a
Selenos	Mepce	Selenos
Slc22a15	Tmem177	Slc22a15
Mmp24	Adcy6	Mmp24
Chmp1b	Lmnb1	Chmp1b
Ceacam1	Rtcb	Ceacam1
Ube2f	Tmem222	Ube2f
Agr2	Thoc3	Agr2
Micall2	Vrk1	Micall2
Sgpl1	Cep63	Sgpl1
Arhgef5	Zranb1	Arhgef5
Hspa2	Dph7	Hspa2
Acot7	Tpt1	Acot7
Dglucy	Hnrnpab	Dglucy
Slc6a9	Tab1	Slc6a9
Hs1bp3	Pfdn5	Hs1bp3
Ccdc32	Nfs1	Ccdc32
Dock11	Tex10	Dock11
Cnksr1	Slc25a32	Cnksr1
Ttc39a	Ing5	Ttc39a
Glod5	Wdr77	Glod5
Ephx1	Bckdha	Ephx1
Lrrc57	Pspc1	Lrrc57
Ppl	Jmy	Ppl
Dram2	Deptor	Dram2
Prdx5	Klf5	Prdx5
Atp6ap2	Tssc4	Atp6ap2
Dgkq	Fbxo31	Dgkq
Smdt1	Lbr	Smdt1
Wfs1	Pelp1	Wfs1
Mlx	Uspl1	Mlx
Mxd1	Cinp	Mxd1
Dnajb2	Trim28	Dnajb2
Mvp	Gm17108	Mvp
Adap1	Ankrd13b	Adap1
Snx25	Anp32e	Snx25
Mfn2	Med25	Mfn2
Atp6v1h	Carhsp1	Atp6v1h
Cox7c	Zfp655	Cox7c
Fbxo25	Echdc2	Fbxo25
Tmem56	Ppat	Tmem56
Fam3c	Dnajc9	Fam3c
Tmem141	Acbd6	Tmem141
Rab6a	Lgr4	Rab6a
Gm12841	Gm10138	Gm12841
Mafk	Luc7l2	Mafk
Pag1	Srrm1	Pag1
Tprn	Otc	Tprn
Tob1	Smim13	Tob1
Atp6v1d	Nup54	Atp6v1d
Taldo1	Usp37	Taldo1
Uso1	Casp2	Uso1
Myl6	Nfix	Myl6
Fbln1	Sdc4	Fbln1
Mindy2	Pole3	Mindy2
Mapkapk3	Ube2e3	Mapkapk3
Slc7a9	Serbp1	Slc7a9
Ddc	Hnrnpd	Ddc
Tgoln1	Dazap1	Tgoln1
Mroh1	Wnk2	Mroh1
Gclm	Msh2	Gclm
Perp	Stard7	Perp
Arhgap42	Arl14ep	Arhgap42
Tubal3	Lhpp	Tubal3
Bcl2l2	Pold3	Bcl2l2
Tmem184b	Aatf	Tmem184b
Ikbke	Rsrc1	Ikbke
Apaf1	Gins4	Apaf1
Ids	Zbtb44	Ids
Naga	Tpmt	Naga
Akirin1	Erf	Akirin1
Gch1	Hnrnpdl	Gch1
Creb3	Cdc26	Creb3
Ccdc71l	Rtel1	Ccdc71l
Map2k1	St6galnac2	Map2k1
Elovl5	Pes1	Elovl5
C1galt1c1	Ccnb2	C1galt1c1
4732471J01Rik	Cdx2	4732471J01Rik
Map3k13	Ifitm2	Map3k13
Myo1a	Lrig1	Myo1a
Sccpdh	Sf3a3	Sccpdh
Abr	Slbp	Abr
Kdm6b	Smarcc1	Kdm6b
C77080	Nifk	C77080
Pqlc2	Rxrb	Pqlc2
L3mbtl3	Arid2	L3mbtl3
Pcsk7	Atf7ip	Pcsk7
Sh3yl1	Srsf6	Sh3yl1
Gpc4	Hsd17b10	Gpc4
Bag3	Gm44002	Bag3
Actb	Cbr4	Actb
Myo18a	G3bp1	Myo18a
Gm38316	Rsl1d1	Gm38316
Gm46432	Cdkn2aipnl	Gm46432
Parp4	Kdm1b	Parp4
Fndc3b	G6pc3	Fndc3b
Secisbp2l	Ssbp3	Secisbp2l
Ccser1	Acat3	Ccser1
Plcxd2	Hnrnpul1	Plcxd2
AU040320	Gm12992	AU040320
9130008F23Rik	Ubr2	9130008F23Rik
Rab11a	Nelfa	Rab11a
Faah	Gtf3a	Faah
Sept5	Wdr73	Sept5
Tcn2	Cdc37	Tcn2
Nbas	Aasdh	Nbas
Gm26787	Nucks1	Gm26787
Psme2	2310033P09Rik	Psme2
Irak2	Cnbp	Irak2
Sh3d19	Pcbp2	Sh3d19
Lyn	Meaf6	Lyn
Sptlc2	Fzr1	Sptlc2
Slc35c2	Mcrs1	Slc35c2
Nbeal1	Pdap1	Nbeal1
Zyx	Srsf2	Zyx
Ccdc91	Fam234b	Ccdc91
Chpf	Acd	Chpf
Klhl25	Gm26518	Klhl25
Umad1	Msh3	Umad1
Tmem243	Pycrl	Tmem243
Cmpk1	Zc3h7b	Cmpk1
B4galt1	Sirt1	B4galt1
Dock5	Use1	Dock5
Tanc1	Pgap3	Tanc1
Plekhb2	Thumpd1	Plekhb2
Itfg1	Xpc	Itfg1
Slc26a6	Ints9	Slc26a6
Ctns	Phykpl	Ctns
Skil	Khsrp	Skil
Wdr7	Hmbox1	Wdr7
Pmepa1	Mlxip	Pmepa1
Rtn4	Apex1	Rtn4
Dnajb11	Phf21b	Dnajb11
Myo1d	Mcmbp	Myo1d
Chmp5	Btf3	Chmp5
Slc22a5	Riox1	Slc22a5
Kifc3	Emc1	Kifc3
Anks4b	Sept10	Anks4b
Spryd7	Yeats4	Spryd7
Dscr3	Nat10	Dscr3
Mal2	Ttc5	Mal2
Mdh1	Nsun2	Mdh1
Ctso	Fndc10	Ctso
Cpeb2	Dus3l	Cpeb2
Calr	Rp9	Calr
Myo1h	Ccdc107	Myo1h
Gmip	Ints7	Gmip
Gm26541	Polr2e	Gm26541
Nqo2	Mgat4b	Nqo2
Pepd	0610009O20Rik	Pepd
Fpgt	Atf4	Fpgt
Lgalsl	Oxa1l	Lgalsl
Prr13	Cdk4	Prr13
Epha1	Farsb	Epha1
Slc25a22	Taf5l	Slc25a22
Kctd10	Tns3	Kctd10
Acnat1	Tonsl	Acnat1
Agfg2	Nfia	Agfg2
Rnf19a	Ddx20	Rnf19a
Tmbim6	Zfp777	Tmbim6
Sec23b	Grb7	Sec23b
Btbd10	Srsf3	Btbd10
Pitpna	Zfp687	Pitpna
Eps8l2	Eif3l	Eps8l2
Mospd2	Sp1	Mospd2
Cmas	Drg1	Cmas
Cldnd1	Akap7	Cldnd1
Gm37915	Tubb5	Gm37915
Slc25a12	Gabpb2	Slc25a12
Tle4	Smarcd1	Tle4
Dstn	Fkbp3	Dstn
Adam9	Usp36	Adam9
Cln3	Nup155	Cln3
2610001J05Rik	Cluh	2610001J05Rik
Tmem135	Nvl	Tmem135
B230206H07Rik	Gins2	B230206H07Rik
Ppp1r14d	Adi1	Ppp1r14d
Suco	Nit2	Suco
Ap5b1	Cenpb	Ap5b1
Cdc42se2	Atxn3	Cdc42se2
Vcl	Dgkz	Vcl
Tpm4	Arid1a	Tpm4
Kdm5c	Pigr	Kdm5c
Itga3	Ssbp1	Itga3
Tmem30a	Inpp5b	Tmem30a
Slc7a7	Ppp1r8	Slc7a7
Lmo7	Imp3	Lmo7
Cstb	Ndufb11	Cstb
Rapgef2	Usp3	Rapgef2
Krt19	Qtrt2	Krt19
Arl14	Snrnp70	Arl14
Cs	Ikbkap	Cs
Crim1	Ddx39b	Crim1
Pdcl3	Ccl28	Pdcl3
Gm39214	Eif4a1	Gm39214
Rnd3	Uri1	Rnd3
Chp2	Pdha1	Chp2
Socs5	Hnrnpl	Socs5
Zbtb42	Hnrnpk	Zbtb42
Tmem160	Brd3	Tmem160
Atp6v0c	1700037H04Rik	Atp6v0c
Acot13	Herc3	Acot13
Stk39	Sart3	Stk39
Qsox1	1810030O07Rik	Qsox1
BC029722	Ptov1	BC029722
Ier5	Set	Ier5
Ces2c	Cnpy3	Ces2c
Mb21d2	Tprkb	Mb21d2
Gm26636	Sh2b3	Gm26636
Tmtc3	Parn	Tmtc3
Slc35a2	Kars	Slc35a2
Gskip	Rprd1b	Gskip
Edem3	Snw1	Edem3
Tmem263	Camk2g	Tmem263
Pde6d	Elf2	Pde6d
Cd44	Hyls1	Cd44
Bicdl2	Rbm17	Bicdl2
Lmna	Coq2	Lmna
Fat1	Fam104a	Fat1
Far1	Tcerg1	Far1
Ccdc25	Zfp277	Ccdc25
Gbf1	H3f3a	Gbf1
Cgn	Morc2a	Cgn
Ndel1	Tmem186	Ndel1
Ndfip2	Taf4	Ndfip2
Mapk7	Mtpap	Mapk7
Pak1	Asxl1	Pak1
Tpcn1	Tubgcp3	Tpcn1
Madd	Gtf2ird1	Madd
Ppard	Orc5	Ppard
Uap1	Golm1	Uap1
Zbtb40	Larp1	Zbtb40
Cideb	Armc10	Cideb
Dsc2	Urm1	Dsc2
Wwc1	Vps72	Wwc1
Sec31a	Qars	Sec31a
Myo5b	Dcaf8	Myo5b
Tpp1	Timm29	Tpp1
Abcb10	Anapc5	Abcb10
Yipf5	Hdgf	Yipf5
Erc1	Tmem245	Erc1
Zzef1	Gorasp1	Zzef1
Spag9	Trmt2b	Spag9
2610206C17Rik	Dnajc8	2610206C17Rik
Ddhd1	Rfwd3	Ddhd1
Tbc1d2	Slirp	Tbc1d2
Gas2l1	Scaf8	Gas2l1
Zdhhc12	Aldh5a1	Zdhhc12
Zdhhc6	Tbl1x	Zdhhc6
Selenok	Axin1	Selenok
Atp2c1	Rbbp5	Atp2c1
Mindy3	Rnf220	Mindy3
Rap1gds1	Pdxdc1	Rap1gds1
Tcta	Carm1	Tcta
Ulk3	Akap8	Ulk3
Lgals8	Rbm22	Lgals8
Gdpd5	Thrap3	Gdpd5
Ankib1	Ctr9	Ankib1
Dnajc3	Mbtps1	Dnajc3
Nectin2	Thoc7	Nectin2
Fbxo8	Mllt1	Fbxo8
Yif1a	Ctdsp1	Yif1a
Glmp	Chtop	Glmp
Tgfbr2	Tsn	Tgfbr2
Cers2	Xrn2	Cers2
Saraf		Saraf
Lamp1		Lamp1
Lysmd3		Lysmd3
Spns2		Spns2
Micall1		Micall1
Nacc2		Nacc2
Slc3a1		Slc3a1
Fam3a		Fam3a
Tes		Tes
Trappc9		Trappc9
Cyp4f13		Cyp4f13
Vil1		Vil1
Srd5a1		Srd5a1
Plac8		Plac8
Srgap2		Srgap2
Klf6		Klf6
Nudt7		Nudt7
Fbxo34		Fbxo34
C1galt1		C1galt1
Fblim1		Fblim1
Trim26		Trim26
Pmm2		Pmm2
D630044L22Rik		D630044L22Rik
Selenot		Selenot
Igsf23		Igsf23
Rnf13		Rnf13
Actr1a		Actr1a
Coprs		Coprs
Lamp2		Lamp2
Stat3		Stat3
Galnt6os		Galnt6os
Themis3		Themis3
Clcn7		Clcn7
Kif13b		Kif13b
Stx7		Stx7
Nlk		Nlk
Egfr		Egfr
Tango2		Tango2
Tecpr1		Tecpr1
Alg12		Alg12
Gstt3		Gstt3
Stk3		Stk3
Btd		Btd
Tex264		Tex264
Gpr137		Gpr137
Mapk6		Mapk6
Myh14		Myh14
Bscl2		Bscl2
Wdfy2		Wdfy2
Mapre2		Mapre2
Iah1		Iah1
Sel1l		Sel1l
Ints3		Ints3
Tmc6		Tmc6
Arf4		Arf4
Hspa4l		Hspa4l
Xpnpep1		Xpnpep1
Ankrd13a		Ankrd13a
Fndc3a		Fndc3a
Capns1		Capns1
4930581F22Rik		4930581F22Rik
Dnajc16		Dnajc16
Wdtc1		Wdtc1
Ddias		Ddias
Acad12		Acad12
Cdipt		Cdipt
Edf1		Edf1
Copg1		Copg1
Snapc5		Snapc5
Sigirr		Sigirr
Nhlrc2		Nhlrc2
Chmp2b		Chmp2b
Noxo1		Noxo1
Uap1l1		Uap1l1
Mgst1		Mgst1
Dcun1d3		Dcun1d3
Ttyh2		Ttyh2
Morf4l1		Morf4l1
Phc1		Phc1
Rasa2		Rasa2
Tnfaip1		Tnfaip1
Itm2b		Itm2b
Agpat1		Agpat1
Prr14		Prr14
Il13ra1		Il13ra1
Slc12a9		Slc12a9
Ticam1		Ticam1
Grina		Grina
Tbcb		Tbcb
Arpin		Arpin
Asb13		Asb13
Galnt6		Galnt6
Ripk4		Ripk4
Uqcrb		Uqcrb
Lasp1		Lasp1
Spint1		Spint1
Gstp1		Gstp1
Abca3		Abca3
Pnp		Pnp
Nhsl1		Nhsl1
Plin3		Plin3
Mon2		Mon2
Ogdh		Ogdh
Sipa1l3		Sipa1l3
Il17rc		Il17rc
Rnf19b		Rnf19b
Snx15		Snx15
Stxbp2		Stxbp2
Sra1		Sra1
Serp1		Serp1
Smpd2		Smpd2
Fbxl8		Fbxl8
Exoc5		Exoc5
Heatr5b		Heatr5b
Tmc8		Tmc8
Cpped1		Cpped1
Arpc5		Arpc5
Clec16a		Clec16a
Slc4a2		Slc4a2
Pxk		Pxk
Frk		Frk
Klc2		Klc2
Ptpn23		Ptpn23
Sirt7		Sirt7
Clcn3		Clcn3
Fam83f		Fam83f
Slc38a7		Slc38a7
Atg2a		Atg2a
March8		March8
Slc44a3		Slc44a3
Tbc1d8b		Tbc1d8b
Mgrn1		Mgrn1
Ypel2		Ypel2
Cdc14b		Cdc14b
Phlda1		Phlda1
Slc35d1		Slc35d1
Rnpep		Rnpep
Vmp1		Vmp1
Gm43808		Gm43808
Ehd1		Ehd1
Dcun1d4		Dcun1d4
Akr1e1		Akr1e1
Exoc4		Exoc4
Zdhhc9		Zdhhc9
Vps37a		Vps37a
Pde4dip		Pde4dip
Siae		Siae
Tmem205		Tmem205
Usp32		Usp32
Icmt		Icmt
Selenoi		Selenoi
Atp9a		Atp9a
1700027J19Rik		1700027J19Rik
Ralb		Ralb
Elmod2		Elmod2
Aff4		Aff4
Gdi1		Gdi1
Ei24		Ei24
Cap1		Cap1
Ugt2b34		Ugt2b34
Fam222b		Fam222b
Pofut2		Pofut2
Ces2g		Ces2g
Sh3glb1		Sh3glb1
Pon3		Pon3
Tor1aip2		Tor1aip2
Atp6v1a		Atp6v1a
Pacsin2		Pacsin2
Clptm1l		Clptm1l
Jup		Jup
Herc2		Herc2
Gadd45a		Gadd45a
1700017B05Rik		1700017B05Rik
Gtf3c1		Gtf3c1
Coro1b		Coro1b
Aaas		Aaas
Sec22b		Sec22b
Zfyve16		Zfyve16
Adprm		Adprm
Slc25a44		Slc25a44
Itgb4		Itgb4
Fhl2		Fhl2
Rab18		Rab18
Nedd4l		Nedd4l
Nr1i2		Nr1i2
Hsd17b4		Hsd17b4
Mtmr14		Mtmr14
Tfg		Tfg
R74862		R74862
Gosr2		Gosr2
Cnep1r1		Cnep1r1
Nkiras2		Nkiras2
Surf4		Surf4
Tulp4		Tulp4
Vps13d		Vps13d
Pnkp		Pnkp
Dap		Dap
Litaf		Litaf
Anxa7		Anxa7
Rab21		Rab21
Ywhah		Ywhah
Lrsam1		Lrsam1
Tmem9b		Tmem9b
Ndrg3		Ndrg3
Degs1		Degs1
Ifrd1		Ifrd1
Tnfrsf1a		Tnfrsf1a
BC037034		BC037034
Atp6v1e1		Atp6v1e1
Mtm1		Mtm1
F8a		F8a
Ube2a		Ube2a
Ginm1		Ginm1
Rab1		Rab1
Crb3		Crb3
Dusp5		Dusp5
Nbeal2		Nbeal2
Hexa		Hexa
Lypla1		Lypla1
Pdzd11		Pdzd11
Ggnbp1		Ggnbp1
Myo7b		Myo7b
Gm28592		Gm28592
Ywhag		Ywhag
Anxa13		Anxa13
Slc31a1		Slc31a1
Fuca1		Fuca1
Errfi1		Errfi1
Casp8		Casp8
D1Ertd622e		D1Ertd622e
Kif1b		Kif1b
Rai14		Rai14
Ykt6		Ykt6
Clic1		Clic1
Pgrmc1		Pgrmc1
Gm26850		Gm26850
Naa60		Naa60
Cystm1		Cystm1
Bet1		Bet1
Nrbp1		Nrbp1
Actr2		Actr2
Arpc4		Arpc4
Ccng2		Ccng2
Ap3m1		Ap3m1
Mob1b		Mob1b
Tbc1d23		Tbc1d23
Gmppa		Gmppa
Tank		Tank
Gm13563		Gm13563
Tpm1		Tpm1
Tsc22d2		Tsc22d2
Pdcd6ip		Pdcd6ip
Slain2		Slain2
Smim14		Smim14
Ap2a2		Ap2a2
Man1a		Man1a
Arhgap17		Arhgap17
Marveld3		Marveld3
Ormdl2		Ormdl2
Asah1		Asah1
Yipf1		Yipf1
Rab22a		Rab22a
Trmt1l		Trmt1l
Ahcyl2		Ahcyl2
Csnk1g1		Csnk1g1
Cd24a		Cd24a
Atox1		Atox1
Bsdc1		Bsdc1
Rnf181		Rnf181
Kif3b		Kif3b
Azin1		Azin1
Pip4k2c		Pip4k2c
Stambp		Stambp
Cdc42		Cdc42
Daam1		Daam1
Pla2g6		Pla2g6
Esyt2		Esyt2
Capn12		Capn12
Atp6v0e		Atp6v0e
Tbc1d22b		Tbc1d22b
Actr3		Actr3
Agps		Agps
Chn2		Chn2
Zswim5		Zswim5
Spire2		Spire2
Slc37a3		Slc37a3
Lnx1		Lnx1
Mkrn1		Mkrn1
Cnp		Cnp
Rap2c		Rap2c
Slc30a7		Slc30a7
Clasp1		Clasp1
Stxbp3		Stxbp3
Srd5a3		Srd5a3
Trak2		Trak2
Kcnk1		Kcnk1
Casp1		Casp1
Slc39a9		Slc39a9
Rala		Rala
Osbpl2		Osbpl2
Lrba		Lrba
Arhgef16		Arhgef16
Agpat3		Agpat3
Abracl		Abracl
Cpne3		Cpne3
Zfand6		Zfand6
Ctnna1		Ctnna1
Wdr1		Wdr1
Morf4l2		Morf4l2
Sec24a		Sec24a
Ccdc6		Ccdc6
Ufm1		Ufm1
Rragc		Rragc
Arhgap27		Arhgap27
Golga3		Golga3
Copb2		Copb2
Gltp		Gltp
Arl8b		Arl8b
Nipa2		Nipa2
Preb		Preb
Dnm2		Dnm2
Gfpt1		Gfpt1
Fam168a		Fam168a
Cd151		Cd151
Rnf11		Rnf11
Elovl7		Elovl7
Commd3		Commd3
Actn4		Actn4
Dda1		Dda1
Gdpd1		Gdpd1
Sgsm3		Sgsm3
Bcl10		Bcl10
Ube2j1		Ube2j1
Rnf121		Rnf121
Slmap		Slmap
Rnf34		Rnf34
Mcoln1		Mcoln1
Cr1l		Cr1l
Lmbrd1		Lmbrd1
Mafg		Mafg
Pdia3		Pdia3
Sbds		Sbds
Gne		Gne
Uhmk1		Uhmk1
Erp44		Erp44
Fam76a		Fam76a
Ghitm		Ghitm
Snx3		Snx3
Stam2		Stam2
Pdlim5		Pdlim5
Ankrd46		Ankrd46
Lpgat1		Lpgat1
Mtf1		Mtf1
Lrrc8b		Lrrc8b
Casp7		Casp7
Copa		Copa
Os9		Os9
Sec16a		Sec16a
Galnt11		Galnt11
Samd10		Samd10
Gng12		Gng12
Nckap1		Nckap1
Pigc		Pigc
Stard3		Stard3
Gclc		Gclc
Slc33a1		Slc33a1
Dync1h1		Dync1h1
Pnrc1		Pnrc1
Ern1		Ern1
Wasl		Wasl
Snx9		Snx9
Tbc1d9		Tbc1d9
Cd81		Cd81
Ercc3		Ercc3
Rap1b		Rap1b
Chmp3		Chmp3
Lclat1		Lclat1
Mcl1		Mcl1
Ppip5k1		Ppip5k1
Impa1		Impa1
Riok3		Riok3
Txndc17		Txndc17
Calm1		Calm1
Nsf		Nsf
Cdc42bpb		Cdc42bpb
Mcm3ap		Mcm3ap
Coa5		Coa5
Gal3st1		Gal3st1
Phf8		Phf8
Arhgap35		Arhgap35
Plekha8		Plekha8
Psen1		Psen1
Cdk5		Cdk5
Sdf4		Sdf4
Tpm3		Tpm3
Cltc		Cltc
Map2k4		Map2k4
Aida		Aida
Tmem127		Tmem127
Herpud2		Herpud2
Tbc1d5		Tbc1d5
Tbc1d20		Tbc1d20
Prkcsh		Prkcsh
Pja1		Pja1
Stam		Stam
Vps53		Vps53
2610507B11Rik		2610507B11Rik
Copz1		Copz1
Ptgfrn		Ptgfrn
Stk24		Stk24
Becn1		Becn1
Elp5		Elp5
Zdhhc5		Zdhhc5
Rab7		Rab7
Gns		Gns
Galk2		Galk2
Itgb1		Itgb1
Sppl2a		Sppl2a
Vamp3		Vamp3
Adipor2		Adipor2
Tmem167		Tmem167
Efhd2		Efhd2
Washc2		Washc2
Mob3b		Mob3b
Pcgf3		Pcgf3
Gabarap		Gabarap
Ppp2r5d		Ppp2r5d
Degs2		Degs2
Tm9sf2		Tm9sf2
Gpr108		Gpr108
Elf1		Elf1
Sec23ip		Sec23ip
Pi4k2b		Pi4k2b
Fbxo18		Fbxo18
Top3b		Top3b
Fam53c		Fam53c
Hsbp1		Hsbp1
Necap1		Necap1
Tmem63b		Tmem63b
G3bp2		G3bp2
Ppfia1		Ppfia1
Tom1l1		Tom1l1
Desi1		Desi1
Sdccag3		Sdccag3
Ptdss1		Ptdss1
Napa		Napa
Gnai3		Gnai3
Frrs1		Frrs1
Copb1		Copb1
Ppp4r1		Ppp4r1
Sel1l3		Sel1l3
Ube2q1		Ube2q1
Stx12		Stx12
Calm2		Calm2
Tmod3		Tmod3
N4bp1		N4bp1
		Zfp990
		Rps4l
		Slc15a2
		Gm8116
		Gm11942
		Elobl
		Gm48139
		Mmp14
		Olfr1419
		Rec8
		Gm11868
		Gm15975
		Gm48496
		Gm12312
		Gm7049
		Gm13212
		Gm10561
		Gm48795
		Zfp985
		Cybrd1
		Eva1a
		Ppp1r3c
		Tfr2
		Nkx6-3
		Cort
		Gm13886
		Dlk1
		Rps12-ps5
		Gm48338
		Odf3b
		Gm15816
		Mkrn3
		1700023H06Rik
		Eno1b
		Gm12361
		Lepr
		Zfp532
		Myl9
		Cyp2c37
		Gpc3
		Cryzl2
		Gm36283
		Pex5l
		Klrb1b
		1700122O11Rik
		Ccdc114
		Cyp2c50
		Gm6831
		Olfr1532-ps1
		Cga
		Gm20621
		Gm29015
		Tcp11x2
		Ogfrl1
		5330426L24Rik
		AC113595.1
		Atp12a
		Limch1
		Gm42531
		Adgrf1
		Gm16229
		Hao2
		Ptk7
		Aldh1a3
		Inmt
		Pkdrej
		Gm14097
		Otud1
		Avpr2
		Ghrl
		Gm47731
		Cyp2c54
		Igfbp7
		Slc30a3
		Ckmt2
		F2r
		CT025533.2
		Myh7
		Gm44033
		Pacsin3
		Rtl6
		Gm47283
		Gm35570
		Tnfrsf11b
		Prrt3
		Gm21049
		Zfp286
		Gm38655
		Olfr707
		Egr1
		Gm42796
		Dnah5
		Cbr3
		Slc1a3
		Gm16567
		Slc7a2
		Ly6g6d
		Gm48702
		Gm26719
		Adh4
		Hemgn
		Gm43305
		Fetub
		Gm45912
		C1s1
		Adprhl1
		Gamt
		Lck
		Cfap77
		Myh6
		Adssl1
		Amdhd1
		Rsg1
		9130208D14Rik
		NA
		Zfp30
		Cttnbp2
		Pgbd1
		Cyp2c70
		Me3
		Gm35572
		Fgr
		Olfr713
		Ppp1r14a
		Cyp2c55
		Peli2
		A230065N10Rik
		Hmx3
		Adgre5
		Mptx1
		Nab2
		Gm43398
		Gm15441
		Pou2f3
		Gatm
		Gm48455
		Pla2g1b
		Sox12
		Txnip
		Tagap1
		Dpysl5
		Gm6472
		G630022F23Rik
		Scarf2
		Bcl6b
		Gm32742
		Cstf2t
		L3hypdh
		1700001O22Rik
		Colca2
		Gm45226
		Cldn8
		Gm23800
		Fbp1
		Ikzf4
		Gm14230
		Prokr1
		D430040D24Rik
		Fank1
		Tgif2
		Ttc30a1
		Plxna3
		Cyp2c29
		Kazald1
		Slit2
		Marveld1
		Cc2d2a
		Npm3-ps1
		Tspan33
		Galntl6
		Ttc25
		Slc43a1
		Egfl7
		Igdcc4
		Rnf208
		Aldoa
		Mansc1
		Cyp2c39
[truncated: 1,187 more rows]
