# Supplementary material for: CDK8 and CDK19 act redundantly to control the CFTR pathway in the intestinal epithelium
Source: EMBO Rep. 2022 Dec 22;24(2):e54261. doi: 10.15252/embr.202154261 (PMC10549226; doi:10.15252/embr.202154261)
Supplement: Supplementary file 8 — Dataset EV3 [file EMBR-24-e54261-s010.xlsx]

## Sheet: Legend
Dataset EV3. Genes differentially expressed in intestinal organoids treated with Senexin B or vehicle.

## Sheet: Organoids SnxB 16h Norm LFC1
baseMean	log2FoldChange	lfcSE	stat	pvalue	padj	symbol
8.90411311632361	-2.14184605163593	0.6282238021382	-3.40936787868594	0.000651136091670436	0.0111048828655232	Tcf24
433.720779478566	1.45227379552144	0.15406908658621	9.42612063003837	4.25536942219964e-21	2.69185430140753e-18	Slc9a4
90.8751135889549	1.40482508416259	0.22992320215807	6.10997529164885	9.96465661119064e-10	1.0162621122533e-07	Cfap65
20.1078571710986	1.20992224795661	0.417160816406688	2.90037366974816	0.00372718044774589	0.0410091529166956	5730419F03Rik
35.3994586075129	1.11974451350399	0.31219486196158	3.58668463173424	0.000334908958960851	0.00656009891700781	Inpp5d
1524.29937193822	1.01862226139364	0.137223437541621	7.42309243699484	1.14416862796091e-13	2.57404289272734e-11	Bok
20.744761076425	1.51198479500946	0.428786181341355	3.52619758006094	0.000421572331352697	0.00792286673837047	Gal3st2c
12.9480282282417	2.22626130407185	0.581886438557329	3.82593777162332	0.000130275198422508	0.00303340941471465	Serpinb11
17.8649219571421	1.69836303098742	0.444141181415699	3.823926044358	0.000131343326721417	0.00305363254131344	Gm37510
189.91570182678	2.31143526643788	0.404538735789589	5.71375510413449	1.10510003581623e-08	8.89780018311403e-07	Lct
8.34702130970462	-2.06251471198345	0.65698736747617	-3.13935216122441	0.00169321828000006	0.0229431826815242	Thsd7b
276.000822888296	-1.09490568188443	0.163683109158419	-6.68917939984104	2.24425472463859e-11	3.0930278177947e-09	C4bp
810.766539712791	1.37989208587458	0.144973019136196	9.51826825499328	1.76088889625049e-21	1.22445810612909e-18	Prelp
71.0503129886081	1.27856651760803	0.254452861966087	5.02476768281914	5.04042313824988e-07	2.57027977229822e-05	Rgs2
20.9241515771869	1.42078224470001	0.379945083961846	3.73944105259877	0.000184429889187517	0.00405374776550379	E330020D12Rik
18.2471998804764	1.43330002480493	0.486322979255104	2.94721838355304	0.0032064666708084	0.036937143923213	Gm37403
14.9796596246608	2.28309771468177	0.519362632563522	4.39596068629857	1.10283894838247e-05	0.000377288480682766	Rgs4
87.3929814222993	1.41253135027902	0.262711234370833	5.37674513106335	7.58444157003769e-08	5.04464291906246e-06	Crp
11.8359759188829	-2.44610021058319	0.67792930281695	-3.60819365739036	0.00030833630744174	0.00612588159901783	Kmo
10.1177047070648	1.99162647528061	0.576264500612604	3.45609780433012	0.000548056422300627	0.0097377086508188	Slc2a6
191.939492149183	1.00187644185336	0.149154635813762	6.71703186687629	1.85463421725822e-11	2.60295360143268e-09	Ptgs1
20.135825359515	2.1725232479942	0.482067267663102	4.50668069318594	6.58496114688441e-06	0.000240996975179516	Neb
107.824269112535	2.11994542158614	0.243110694132475	8.72008296118372	2.77998025331649e-18	1.21508965472102e-15	Gcg
11.7122718990197	1.62076581565277	0.534981308509942	3.0295746596587	0.00244898365801779	0.0303848759126976	Gm37666
41.5483118329915	1.18926272196135	0.311653160200773	3.81598159054508	0.000135642617774485	0.00313453288023274	Pax6
21.2326158087886	-1.54368261362308	0.414886977315307	-3.72073045920143	0.000198647370230298	0.00431050704933772	Bbox1
883.338125328892	2.22974160013689	0.348305867922811	6.40167681766137	1.53679699168505e-10	1.82247444796883e-08	Thbs1
116.785371908461	-1.45308903765181	0.286770609686586	-5.06707796604367	4.03968852615074e-07	2.17602658707936e-05	Epb42
573.381743087032	1.05819778126518	0.112118986308438	9.4381675763112	3.7935529875634e-21	2.52320754798891e-18	Duox2
190.521224199993	1.5225634555331	0.138901576087723	10.9614555746404	5.8549987166601e-28	8.95697703674662e-25	Duoxa2
34.3107719482673	1.90964720965283	0.374973476101781	5.09275277149064	3.52901749668851e-07	1.92124233680928e-05	Hdc
74.2342371041871	-1.08771088065718	0.215805520616852	-5.04023658684958	4.64956691755258e-07	2.41115507473625e-05	Gm14231
19.6675774012637	-1.17206731818531	0.401200524929952	-2.92140026085446	0.00348461828809669	0.0391105580126949	Sgk2
170.565901380507	1.15889867918804	0.159994917019303	7.24334685612681	4.37745481044741e-13	8.696922557172e-11	R3hdml
21.1957929327265	1.41048735854787	0.441878725297388	3.19202368839686	0.00141279745561728	0.019952434790175	A530013C23Rik
320.007901871297	1.06695757329099	0.344369524435499	3.09829266988702	0.00194639107061085	0.0257042936445138	Chrna4
8093.1706021558	1.10895798956261	0.108817131454026	10.1910239200814	2.174616052667e-24	2.07920477335624e-21	Flna
67.4290626474674	-1.37160325803814	0.32109431998927	-4.27165219890521	1.94030030970531e-05	0.000603307197924223	Nox1
15.7360208088636	-1.42850006383055	0.448183573130951	-3.18731017705811	0.00143602683860417	0.0201175261693833	D330045A20Rik
11.4016114974938	1.86802905944104	0.603671320388289	3.09444725358081	0.00197179992259477	0.0258514491788435	Ripply1
286.542520538344	1.44030655601576	0.150965616197791	9.54062648364059	1.4197204487712e-21	1.03423254406199e-18	Ppef1
1000.99587796843	1.9876110602788	0.187961940933484	10.5745399861676	3.91092002943593e-26	4.60225035463929e-23	S100g
32.6594325315198	1.08238577882849	0.349797020971519	3.09432531993068	0.00197261056557152	0.0258514491788435	Gm21887
9.59960464261745	-1.73989818107496	0.549518702796645	-3.16622195426681	0.00154432907362279	0.0213995889205448	Mgarp
327.683372355079	1.18563166807562	0.179758708789263	6.59568415940043	4.23299224928598e-11	5.44170717895605e-09	Sptssb
22.2625000045009	1.3398550050877	0.432869382821363	3.09528707333092	0.00196622490872424	0.0258514491788435	Lor
193.680887309286	-1.01481195813212	0.185946522141267	-5.45754739828449	4.82756307212568e-08	3.35691181260812e-06	Selenbp2
14235.4436022685	1.02434152495355	0.163140015840031	6.27891029481068	3.40954230571655e-10	3.77965059368491e-08	Gstm3
35883.94954774	1.21868116273573	0.138294793220354	8.81219845199754	1.22715134923869e-18	5.86655041895419e-16	Gstm1
52.9515220937146	1.25011245761645	0.312851545157136	3.99586473830121	6.44585313643535e-05	0.00166850526702518	Gm12498
35.2918731661777	1.82441468706034	0.350175013360112	5.21000818863154	1.88832297022681e-07	1.11106018455884e-05	A730020M07Rik
54.6674557838126	-1.02842322246469	0.268979828941161	-3.82342135658675	0.000131612583031182	0.00305524930988017	Ttll7
55.1459128749081	-1.024716414115	0.241214530262017	-4.24815376172369	2.15539444848792e-05	0.000652935134118183	Gem
894.878974589705	1.01198389559514	0.152720259097729	6.62638933153947	3.43997152383241e-11	4.57605951057288e-09	Gm830
161.452089578195	1.18436850931886	0.16950326833761	6.9872901032202	2.80246383569367e-12	4.75129984863885e-10	Cited4
21.3877867544567	1.20438250883614	0.398888095154786	3.01934934500561	0.00253318245999644	0.0312269341442591	Col16a1
260.813677416657	1.36261655151321	0.151466750557025	8.99614302480338	2.33786665901467e-19	1.15369948869698e-16	Grhl3
684.791270346546	-1.24241903401903	0.153798024077429	-8.078250949398	6.57022930550953e-16	2.23358595368188e-13	Slc2a5
39.596192707257	1.40987606291855	0.301132897366914	4.68190647799167	2.84219150625166e-06	0.000116881305544725	Gm42686
146.728249390577	-1.03783245120759	0.161948181845011	-6.40842298680963	1.47032516764764e-10	1.76800007080635e-08	1500035N22Rik
35.6319854379609	-1.71511231408944	0.304222190737896	-5.63769628352688	1.72340115726664e-08	1.31167118924702e-06	Drc1
11.9434623284368	2.18098242927587	0.601945622524391	3.62322167927635	0.00029095625484818	0.00584894715725027	Epgn
1938.49684880515	1.19263672522646	0.112393696227715	10.6112421359479	2.64212931651827e-26	3.3682745236747e-23	Mcub
25.5416888260672	1.43281939269323	0.352871195992802	4.06046004594394	4.89761180807376e-05	0.00132373967208326	Gm19619
2388.77392445906	1.15941884242643	0.0998848281228619	11.6075570656267	3.77239705723849e-31	7.21376627270431e-28	Anxa3
65.2360176302835	1.41076206639162	0.265663757896287	5.31032940873469	1.09427269205388e-07	7.02360747755991e-06	P2rx2
62.166590443125	1.99221262234398	0.328179528053322	6.07049633522627	1.27515526763058e-09	1.24250479517278e-07	Miat
18.4357068751327	1.40359248693146	0.462734072217713	3.03325942739543	0.00241927521126724	0.0302231681420196	Gm43813
61.5054496212801	-1.0640830601293	0.222217045827696	-4.7884853124831	1.68044860073386e-06	7.49211406917801e-05	Syna
1182.38466637075	-1.19168369760195	0.172826956082332	-6.89524206533063	5.3773158372377e-12	8.48063687402704e-10	Upk3b
1632.16088506647	-2.13111248557344	0.403199711904711	-5.28550101265224	1.25361179291938e-07	7.85973492134452e-06	Serpine1
3050.39956024105	1.9320846670886	0.160379504230451	12.0469549794366	2.01247856620872e-33	6.15737942117221e-30	Cyp3a11
777.540741325309	1.34559043943694	0.102541269727076	13.122428101567	2.44958721069605e-39	1.24912617164094e-35	Cyp3a25
42.5079736096328	2.31139724133525	0.313990297002048	7.36136518677255	1.82038802210106e-13	3.97832799458599e-11	Cyp3a59
14.1135674713199	2.01560187859447	0.516611753775193	3.90157959795776	9.55670258952176e-05	0.00232061009864292	Smkr-ps
125.005422111512	1.01686673260085	0.196810476113987	5.16673071819564	2.38224091121899e-07	1.36919882881414e-05	Hoxa13
10.5253195479588	2.08283369887597	0.655953765421447	3.17527516217208	0.00149694478101123	0.020856339945273	Evx1
64.6895658484399	1.38856515445243	0.29430125788713	4.71817607719831	2.37968493707355e-06	9.97717648127658e-05	Hpgds
14.8081342055912	1.44980583859824	0.485319293516644	2.98732372268344	0.00281431542220906	0.0336354666632455	Gm43292
21.2671906459587	1.33256773197886	0.3940090722755	3.3820737281072	0.000719408335921163	0.0119625094814369	Asprv1
396.86515094591	1.20172267656081	0.342677115738152	3.50686585525914	0.000453417661779783	0.00839755858342267	Rassf4
1343.52650195592	1.12170953373349	0.370984384469383	3.0236030967661	0.00249783904342841	0.0308569221695505	8430408G22Rik
198.71387664768	1.08375340981834	0.18158814829413	5.96819462062534	2.39893124168437e-09	2.19753593624476e-07	Pthlh
9.04359881855427	2.28390458749808	0.774669469971542	2.94823105340912	0.00319598095415961	0.0368865202801236	Gm15762
87.8317324556446	1.38150434630911	0.223834695451201	6.17198483695435	6.74379695414783e-10	7.16434762531622e-08	Dact3
42.8265484762024	1.75058507427095	0.286133092445547	6.11807973453509	9.47096781969424e-10	9.85624936773351e-08	Ceacam12
28.2786105591096	1.31425014747491	0.413128543614551	3.18121361447517	0.00146659445837633	0.0204894630358366	Mill1
1347.7244280113	1.05063974164702	0.139467353957827	7.53323062230548	4.9500071359793e-14	1.18320639322205e-11	Plaur
8917.07251121379	1.58972231308567	0.1005821952	15.8052059802893	2.86452516677021e-56	4.38215060012506e-52	Ceacam1
11.3756970338888	1.65874286084547	0.534551853481768	3.10305323990807	0.00191535180339204	0.0254128810826465	Ffar1
14.522477352332	1.89496886259191	0.614947493825395	3.08151327002555	0.00205951296497342	0.0265920638310375	Scgb2b20
16.5352971244171	3.6600869726372	0.648437668034809	5.64447001317746	1.65690856038825e-08	1.26736935784097e-06	Saa1
104.887223514278	-1.01657373588717	0.194780494954828	-5.21907358394854	1.79820315126458e-07	1.07456686750178e-05	Isg20
2667.37999509913	1.7040173793022	0.234477639312286	7.2672916031568	3.66766521951452e-13	7.38262401685963e-11	Prss23
110.676578225095	1.90321790316169	0.246960181118037	7.70657801814627	1.29236243846231e-14	3.46851940063094e-12	Prss23os
135.73886248368	2.20446464130419	0.306651137735057	7.18883568339742	6.53461582734772e-13	1.23415497440451e-10	Me3
19.1404475177901	1.62654965106392	0.473614984862365	3.43432894450459	0.000594022856281054	0.0103737005198488	Olfr558
670.161006310685	1.49205208999888	0.320722608540292	4.65215750392426	3.28480025967975e-06	0.000132588059030556	Gm8989
19.3671945991961	1.89755263418235	0.448277681792142	4.23298484679461	2.30610048669368e-05	0.000693098727808249	Calcb
413.577723921703	1.30748998621926	0.11155165541381	11.7209375456511	9.95639690652119e-32	2.53854933126602e-28	Acsm3
9.8303107378083	2.91538012943332	0.994101996716547	2.93267706841212	0.00336053232959897	0.038251059209974	H19
101.314860599949	-1.42953018563667	0.236783756121881	-6.03728148015712	1.56732191562438e-09	1.48005497933467e-07	Iyd
10.980989587527	-1.84459210209538	0.587396345246544	-3.14028528951974	0.00168783379939152	0.0228904977509676	Ipcef1
1125.89226236475	1.07347712191528	0.282618150370551	3.79833043457332	0.000145674035323681	0.00334111153280611	Vnn1
10.4259817039155	-1.78894930734938	0.602238277610626	-2.97050083639157	0.00297314595891949	0.034933323256183	Cdh23
404.368081037809	-1.59576709337285	0.181364498389597	-8.79867398273786	1.38442238244568e-18	6.41784654747091e-16	Vsir
10.671953310498	-1.95891468208429	0.627308899026937	-3.12272739175692	0.00179183629781119	0.0240874443619644	Rab36
121.575286266539	1.02538636398308	0.216853287552703	4.7284796811479	2.26207258410006e-06	9.58592420818913e-05	Nuak1
10.5462387596573	2.28784006957023	0.581581424892323	3.93382589547768	8.36043519296003e-05	0.00208983558140363	Slc17a8
185.163321779573	1.37544356131322	0.157428640623365	8.73693348216008	2.39523425936406e-18	1.07771452058092e-15	Glipr1
97.4345578025959	1.69895251992912	0.215046211455582	7.90040665412999	2.77994963671775e-15	8.50553390850161e-13	Hsd17b6
43.7008675437401	-1.39741930425309	0.331859164233135	-4.21088056279014	2.54377215045696e-05	0.00075562381277069	Proz
27.2436426511601	1.33416938511434	0.366143677801692	3.6438411093826	0.000268599271543851	0.0054860235728676	B430010I23Rik
1230.30536735904	-1.26371427303573	0.260844839583154	-4.84469723478226	1.26804895570295e-06	5.87977580073336e-05	Ankrd37
1168.52546040234	-1.16127727734155	0.270421144357099	-4.29432868536363	1.75222721818104e-05	0.000557288398830219	Isx
767.840307471114	1.14882195103702	0.101361054832078	11.3339581256355	8.90859065308176e-30	1.51426244234272e-26	Ces1g
168.684811975703	1.69287296425809	0.197727859870053	8.56163094755918	1.1128192828157e-17	4.47997615487226e-15	Ces2b
17.526598555125	1.52231993389241	0.50903912105587	2.99057551949004	0.00278452266818638	0.0334623941696113	Ces3a
391.371717933854	-1.04231856822008	0.324185014029958	-3.21519664114938	0.00130355192825537	0.0187246360548833	Dpep1
14520.2258064786	2.04282970514233	0.16378934519415	12.4722991151887	1.05730783251824e-35	4.04367380546601e-32	Acta1
10.7861801795549	-1.72040008171937	0.591160832057568	-2.91020647584419	0.00361190055131568	0.0401414996316021	AC154576.1
174.891597069913	1.44962243381855	0.253310464542021	5.72271041561363	1.0483787710833e-08	8.57652322996378e-07	Anxa8
16.9091553774241	-1.20504419028421	0.403066429674405	-2.98969128056047	0.00279259536286407	0.0334805045933343	Gpr137c
19.7848892751176	-1.264185494593	0.431294402827647	-2.93114282565404	0.00337717472941499	0.038326423598361	AC157572.2
61.4267773989413	1.3011491417524	0.268689125868301	4.84258206411435	1.28162675927e-06	5.92030571456317e-05	Chrna2
749.831351921004	1.26162422863949	0.133892918090062	9.4226359887897	4.39902977743418e-21	2.69185430140753e-18	Lcp1
32.0810336053481	2.20065867936681	0.444933907570397	4.94603499963333	7.57403469581747e-07	3.70183970532318e-05	Dct
21.5028747017126	-1.17417884518977	0.402202723943245	-2.9193706936591	0.00350738870334771	0.0392509381008144	Icam1
27.2635867659514	1.45852865512347	0.402197066948124	3.62640301231135	0.000287396694367572	0.0057926147963572	Slc37a2
196.95378087774	1.68334865601667	0.226593875359738	7.42892389895449	1.09484710025925e-13	2.49984640892029e-11	Trim29
196.168016835602	1.0094970600851	0.190439882662058	5.30086999621024	1.15252138753429e-07	7.31588057531104e-06	Il18
37.3932387019057	1.05583931950132	0.309374292382035	3.41282176800101	0.000642939764075639	0.0110188970280994	Dmxl2
254.453516011731	-1.01113274240911	0.135870447221295	-7.44188867474808	9.92558542732476e-14	2.30063039192749e-11	Parp16
16.7660291461578	2.13626902342663	0.566578034498646	3.77047625101982	0.000162936308327033	0.00366558771292198	Aqp9
1098.87545963651	1.37721416216501	0.117956239540495	11.6756363845611	1.69790302246801e-31	3.71064577681652e-28	Gsta2
11.8147057767191	-1.64285143178671	0.537255375786049	-3.05785945721452	0.0022292410079808	0.0282716129233914	Bcl2a1d
30.4107726757958	1.73822685613622	0.574707151690425	3.0245436323934	0.00249008551035715	0.0308198447713945	Paqr9
26.4948807455384	1.43051387610848	0.38794650965926	3.68739978448297	0.000226557272469249	0.00479373880253745	Cldn18
341.547115236359	1.35059251203384	0.162889096874322	8.2914850530229	1.11843189298436e-16	4.17311490216456e-14	Myl7
159.494667819106	1.6478451179466	0.194514627143066	8.47157430857167	2.42098464806754e-17	9.49646747336852e-15	1810065E05Rik
219.038649707497	-1.05084684818194	0.146867638581846	-7.15506055880601	8.36359920811215e-13	1.54152217693614e-10	Dnah2
66.1867768143133	-1.24110880031274	0.232517274241143	-5.33770578707879	9.41300386751456e-08	6.18026322597587e-06	Serpinf2
68.4459492634401	1.62967085320449	0.30935940200916	5.26788855493144	1.38001840304725e-07	8.47852270273766e-06	C030013C21Rik
17.1156225664417	1.3087504651419	0.460630618686014	2.8412146567139	0.00449420505191783	0.0468021435563233	2004-09-01
64.4757527442607	1.74534742219741	0.268211879023205	6.5073457169524	7.64902429245643e-11	9.67064244842962e-09	Krt15
75.2534372417023	1.06734771884653	0.216253710846364	4.93562729938458	7.9893548496224e-07	3.88003652347693e-05	Kif19a
22.6070459800267	1.88193721994539	0.485491752167556	3.87635260855242	0.000106033991479747	0.00251880124480926	Gm11735
17.6853769920361	1.19430239259121	0.366998481306373	3.2542434190462	0.00113694813246555	0.0169357668261518	BC018473
71.209289090851	1.86015467118946	0.324881173784259	5.72564624019956	1.0304073927889e-08	8.47482381445408e-07	St6galnac1
55.2657106809941	1.38934857966187	0.247720688524284	5.60852865353503	2.04053919171463e-08	1.5227399295049e-06	Cbr2
38.9068612950672	1.09372424267539	0.320533891391261	3.41219531553475	0.000644419220067539	0.0110272094279566	Ucn3
1161.76501190308	1.57870816398668	0.167939322994894	9.40046759647046	5.43211206847285e-21	3.07779446012954e-18	Edn1
144.201271802957	-1.02485060343555	0.167215366787991	-6.12892596608624	8.84742802561427e-10	9.33434165074807e-08	Agtpbp1
63.4573949582288	1.02630109290871	0.248646043698681	4.1275585070335	3.66635166591731e-05	0.00102913482174684	Pcsk1
84.9173175837192	1.8853817403881	0.24306236794982	7.75678175231689	8.71116496341586e-15	2.42297093836974e-12	Lncenc1
33.2971810654495	1.43887066834799	0.453540524276061	3.17252944628201	0.00151117233771493	0.0210162858385118	5430427M07Rik
145.840675775507	1.00554508004872	0.196399322676177	5.11990095661717	3.05696162493626e-07	1.69439851225633e-05	Tnfaip2
152.400793983342	1.08952113656442	0.157669533711278	6.91015639431987	4.84119683410419e-12	7.71464887167977e-10	Crip2
9.88117526079522	1.99390279335218	0.699216880687914	2.85162279175885	0.00434966828432037	0.0457850653321447	Tnfrsf11b
2521.79091215761	1.3856990892097	0.311974076189488	4.44171229268438	8.92458373200674e-06	0.000313138261312475	Ly6a
69.8419193356281	1.29935140420632	0.267422264860791	4.8588003877789	1.18099125576078e-06	5.55901668634719e-05	Ly6c1
32.7266980415514	1.27378219046155	0.344426705116366	3.6982677926533	0.000217075807230555	0.00462510543038027	Ly6g
20.1643166616645	-1.38187493478785	0.413780772340598	-3.33963061398702	0.000838898913797962	0.013566041842792	Efcab6
24.8523421556287	-1.10169269353031	0.379737100851482	-2.90119846351592	0.00371738358377049	0.0409715663289056	Rnd1
11031.8826465551	-1.18621371929316	0.346006135644541	-3.42830255620605	0.0006073681556563	0.0105346009583107	Slc11a2
195.880703189887	1.04410900928804	0.18985421146862	5.49953040920883	3.80804032628095e-08	2.70955353076493e-06	Krt80
13.0724285390006	4.38061435930999	0.804618380012411	5.44433792233583	5.19984246885349e-08	3.58320676074417e-06	Krt84
95.0524678007392	1.27634667954317	0.225697086918316	5.65513138415077	1.55727103268228e-08	1.19714232452129e-06	Krt4
12.9035352121726	1.65296752042657	0.490842069711628	3.36761582273845	0.000758211707268451	0.0124587784079407	Krt78
22.5992964066734	-1.22128677752396	0.395012795334144	-3.09176510723119	0.00198970225351607	0.025949245587629	AU021092
49.3766382251501	1.42589839631761	0.272062504564059	5.2410691381468	1.59648879688044e-07	9.65339352358771e-06	Rtn4r
14.0667439447828	2.17630690995291	0.51857764632245	4.19668476916894	2.70850506131179e-05	0.000792329939183718	Teddm3
21.5870119673359	1.39814915817804	0.423694295166191	3.29990083446752	0.000967189979605284	0.015159910151641	Sst
23.6308893679102	1.39212511472089	0.383684841429556	3.62830366071806	0.00028528958985322	0.00575773106276326	NA
31.8224731889306	1.64824483229073	0.318778587144964	5.17050046257089	2.33467895711603e-07	1.34777051645136e-05	Igsf11
196.108841291748	-1.00643135223462	0.167000983796799	-6.02649954121952	1.67548787566663e-09	1.57249162711338e-07	Gbe1
43.7841822471103	-1.21243363016213	0.284913867410721	-4.25543916545955	2.08639088454658e-05	0.000638770369716035	4932438H23Rik
60.4749598437572	1.00532240865163	0.269688092240421	3.72772264544555	0.000193217844912328	0.00422263798781256	Tff2
11.5295159393544	2.07307400439025	0.643424351293692	3.22193898975388	0.00127326244441412	0.0183585003531076	Ly6g6c
13.9345954933531	-2.09201816004336	0.559436303121292	-3.73951091191482	0.00018437864475045	0.00405374776550379	Gm7030
11.2973210281885	1.78438282736477	0.61796832740051	2.88749883812136	0.00388318040130124	0.0422509913080415	Dsg1c
97.8024999383306	2.27225178487374	0.301377031785508	7.53956521308805	4.71540954520545e-14	1.14502119400878e-11	Dsg3
1001.7735630608	-2.21935060723411	0.148936007963796	-14.9013703104866	3.22888764121092e-50	2.46977615676224e-46	Egr1
32.9992478021357	1.09003839982777	0.387433115545235	2.81348794434818	0.00490072237466347	0.0498479061752671	Cidea
150.197885269311	1.35854974625249	0.260513643893648	5.21488903977368	1.83927299820425e-07	1.09058908242359e-05	A930007I19Rik
447.387349083637	1.04313272636615	0.202233858334253	5.15805184630391	2.49532531513135e-07	1.42438383100296e-05	Ifit1bl2
4078.67695915641	1.66624513335794	0.268937199139904	6.19566626962283	5.80389867348026e-10	6.25267900752825e-08	Cyp2c55
137.901958552222	-1.3042144533428	0.258289763980883	-5.04942369082552	4.431449075398e-07	2.33766579156685e-05	Cyp2c29
33.4604577264213	-1.01562986562482	0.312621406828346	-3.24875342328199	0.00115911907285667	0.0171823678067454	mt-Tt

## Sheet: Organoids SnxB 16h Norm
baseMean	log2FoldChange	lfcSE	stat	pvalue	padj	symbol
61.7225546452389	0.844685420720542	0.239362467665977	3.52889669360894	0.000417295996062115	0.00785214532319587	St18
8.90411311632361	-2.14184605163593	0.6282238021382	-3.40936787868594	0.000651136091670436	0.0111048828655232	Tcf24
3075.08768415374	-0.249402814274998	0.0840865328824605	-2.96602566101308	0.00301675317438009	0.0353100918604948	Tram1
39901.2671242544	0.178050863717718	0.0617225859711326	2.88469546303506	0.00391792457950926	0.0424577413671064	Rpl7
3636.32174840915	0.831276099441736	0.0909487239906082	9.14005236101583	6.24220993107978e-20	3.18311091752195e-17	Rdh10
1261.92033497899	0.605305400822915	0.105633509365931	5.7302403797458	1.00288413009104e-08	8.29303860655827e-07	Paqr8
6705.5195533905	0.41048363615585	0.127067295056138	3.23044286080459	0.00123598606713232	0.0179734932081657	Gsta3
32.9246535775599	0.922277927393986	0.312193216434638	2.95418951739804	0.00313491423734689	0.0363708332106714	Col9a1
146.759280498274	0.459459815111014	0.150845365455093	3.04589944626304	0.00231985404032754	0.0291611562111181	Gm28661
1332.67919859964	-0.230437825436669	0.0760493852221759	-3.03010766968664	0.00244466571022787	0.0303723429136865	Lmbrd1
1066.75222334251	0.32471116882072	0.075129951504331	4.3219935900265	1.54625682201442e-05	0.000499042971796974	Ptp4a1
2142.79545078983	0.263473862842756	0.0701768948166492	3.75442463692833	0.000173740108040894	0.00387768209945448	Ptpn18
5681.30490620532	-0.240124045689364	0.0805174375536913	-2.98226139560443	0.0028612758523669	0.0339316263484565	Neurl3
654.743608959233	-0.380991128045698	0.0912129967633214	-4.17693904997212	2.95458153518603e-05	0.00085281487406181	Sema4c
8076.17010768096	0.268858983692364	0.0927636190516077	2.89832357168803	0.00375163317215055	0.0411804237381352	Mgat4a
482.967812259775	-0.321075126467731	0.0983372886577132	-3.26503944587399	0.00109448833373719	0.0164694582256424	Rev1
433.720779478566	1.45227379552144	0.15406908658621	9.42612063003837	4.25536942219964e-21	2.69185430140753e-18	Slc9a4
2629.32136320269	0.49251335262197	0.0814723770187313	6.04515752018303	1.4926409725586e-09	1.42715134988759e-07	Slc9a2
2140.46295540639	0.4040635832007	0.0903489825854347	4.47225382774637	7.7399477453084e-06	0.000276004010740624	Fhl2
4943.73582271299	0.214248669730472	0.0662132880727575	3.23573524237383	0.00121329864006777	0.0176940348863267	Hspe1
1803.92708218668	-0.46637086575678	0.128395336082905	-3.63230378910058	0.000280902149759124	0.00569171004902659	Als2
2365.71179570874	0.566408261505318	0.0833892957821298	6.79233774782276	1.10330871959671e-11	1.63868124197966e-09	Fam117b
1324.27477979261	-0.313984464329249	0.100342226317908	-3.12913591666257	0.00175321191704148	0.0236674077313388	Raph1
5018.45131656882	0.260788180185759	0.088997550975795	2.93028490476875	0.00338651353990102	0.0384039170744298	Fzd5
90.8751135889549	1.40482508416259	0.22992320215807	6.10997529164885	9.96465661119064e-10	1.0162621122533e-07	Cfap65
4840.23454296705	0.669584340830288	0.109851390059224	6.09536520629639	1.09187884678319e-09	1.08464692195385e-07	Ihh
580.761294656889	0.51649585476455	0.107873536433071	4.78797554843308	1.68472168897714e-06	7.49211406917801e-05	Epha4
20.1078571710986	1.20992224795661	0.417160816406688	2.90037366974816	0.00372718044774589	0.0410091529166956	5730419F03Rik
617.634662692625	0.675298708953861	0.123631487064099	5.46219029626119	4.70295541120317e-08	3.28519688952448e-06	Utp14b
1648.78155386854	-0.302971923228851	0.0910903488379915	-3.32605953422904	0.000880831128863375	0.0140704348720249	B3gnt7
438.014317417233	0.831630833886811	0.177923435537233	4.67409383916029	2.95254318658994e-06	0.000121093848977086	Alppl2
35.3994586075129	1.11974451350399	0.31219486196158	3.58668463173424	0.000334908958960851	0.00656009891700781	Inpp5d
82.4264044214797	0.736958309221819	0.257526707747793	2.86167720492724	0.00421405855275975	0.0446136108928157	Arl4c
1059.40269744174	0.288049203804008	0.0807332610310759	3.56791240840788	0.000359836744822932	0.00695045411741383	Sh3bp4
2310.8708037889	0.258166316759445	0.090684545272974	2.84686123729601	0.00441526035434203	0.0462317952777032	Lrrfip1
15754.8898301547	-0.219930783858064	0.0652546894836076	-3.37034450088544	0.000750742635212601	0.0123660726135383	Hdlbp
1524.29937193822	1.01862226139364	0.137223437541621	7.42309243699484	1.14416862796091e-13	2.57404289272734e-11	Bok
20.744761076425	1.51198479500946	0.428786181341355	3.52619758006094	0.000421572331352697	0.00792286673837047	Gal3st2c
1662.91003909935	0.329092056798964	0.0815928165067446	4.03334595971155	5.49882314678683e-05	0.0014528669516329	D1Ertd622e
954.048486173993	0.385068172564563	0.0872437357204236	4.41370568769007	1.01616080960704e-05	0.000352499502616066	Rnf152
1802.08774046664	0.458229706767797	0.094502755765235	4.84885020608433	1.24179145539932e-06	5.80945739593234e-05	Tnfrsf11a
12.9480282282417	2.22626130407185	0.581886438557329	3.82593777162332	0.000130275198422508	0.00303340941471465	Serpinb11
569.419787648505	0.387471776333508	0.111346704348862	3.47986748776609	0.000501661842269297	0.00908215723436179	Tfcp2l1
17.8649219571421	1.69836303098742	0.444141181415699	3.823926044358	0.000131343326721417	0.00305363254131344	Gm37510
189.91570182678	2.31143526643788	0.404538735789589	5.71375510413449	1.10510003581623e-08	8.89780018311403e-07	Lct
8.34702130970462	-2.06251471198345	0.65698736747617	-3.13935216122441	0.00169321828000006	0.0229431826815242	Thsd7b
276.000822888296	-1.09490568188443	0.163683109158419	-6.68917939984104	2.24425472463859e-11	3.0930278177947e-09	C4bp
2649.43594577894	0.718866112376066	0.135384100507522	5.30982670550836	1.09729519357878e-07	7.02360747755991e-06	AA986860
1187.27095274286	0.271959038566941	0.082721175497773	3.28765925931822	0.0010102403089469	0.0156107638851209	Srgap2
810.766539712791	1.37989208587458	0.144973019136196	9.51826825499328	1.76088889625049e-21	1.22445810612909e-18	Prelp
2340.94225818843	-0.297973536561048	0.0736806196754464	-4.04412364979533	5.25191977074477e-05	0.0014046130883366	Kdm5b
2319.7646022285	0.307618220235165	0.0767933979222414	4.00578993192422	6.18105643712461e-05	0.00161086544080293	Csrp1
781.751418013413	0.47863634249228	0.107544198684621	4.45060122578908	8.56302190308129e-06	0.000301836656851008	Phlda3
2077.02174857208	-0.18702730912324	0.0646914382539266	-2.89106741434811	0.00383935752225341	0.0418825778832681	Pkp1
588.678883215243	0.298036190848332	0.0998449250481744	2.98499088165505	0.00283586777212093	0.0338273130329445	Nek7
834.424738180225	-0.654449645925959	0.110150833634606	-5.94139530615728	2.82606201263021e-09	2.55817140054539e-07	Cfhr2
71.0503129886081	1.27856651760803	0.254452861966087	5.02476768281914	5.04042313824988e-07	2.57027977229822e-05	Rgs2
19103.4810048268	0.240550964018657	0.0818068810902775	2.94047347622504	0.00327711057184125	0.0375529869123801	Ivns1abp
844.107730985691	-0.277338206839347	0.0907295475007111	-3.05675730210352	0.00223745356674765	0.0283114678776721	Rnf2
1070.2176967435	0.399552146662172	0.0856557141292058	4.66462921620705	3.09174005628079e-06	0.000126091541032019	1700025G04Rik
20.9241515771869	1.42078224470001	0.379945083961846	3.73944105259877	0.000184429889187517	0.00405374776550379	E330020D12Rik
3160.94191164067	0.478495647466269	0.0842991259011521	5.6761638077641	1.3774887782545e-08	1.06968646343844e-06	Ier5
7367.67925148687	0.373634646020102	0.0639044122587145	5.84677384258627	5.01198174965645e-09	4.38133124607111e-07	Soat1
4069.55569178511	-0.185027868876206	0.0621136874420927	-2.97885822748333	0.00289324611358424	0.0342576463201329	Fam20b
758.726266858699	-0.38283877530478	0.104828495829987	-3.65204873229964	0.000260156499082429	0.00535375830174198	Sec16b
497.117874363748	0.414845765723486	0.124692530708398	3.32694960449261	0.000878022509417941	0.0140501970178616	Pappa2
595.03369574626	-0.584893740522747	0.110739694833234	-5.28169904570855	1.27991325224039e-07	7.93874250439207e-06	Fmo4
53.7966015497581	-0.834222503271608	0.249225749406077	-3.34725647433951	0.000816156619578255	0.0132543141892868	Prrx1
405.54241797355	0.44381354798241	0.15125721522412	2.93416447820227	0.00334446927126617	0.0381249559700669	Gm36945
18.2471998804764	1.43330002480493	0.486322979255104	2.94721838355304	0.0032064666708084	0.036937143923213	Gm37403
7945.0325499811	0.55291289675775	0.0837854442348084	6.59915217741418	4.13515689670841e-11	5.36098561066485e-09	Mgst3
14.9796596246608	2.28309771468177	0.519362632563522	4.39596068629857	1.10283894838247e-05	0.000377288480682766	Rgs4
837.058972695909	-0.430348060850527	0.0921775348861394	-4.66868702208306	3.0313075669755e-06	0.000123991826629923	Dusp12
16591.1994353446	-0.653974128340614	0.14136705749969	-4.62607158914691	3.72666533661999e-06	0.000148079289141851	Itln1
269.278944794656	-0.371898574478757	0.123833366731976	-3.00321782644972	0.00267141149960851	0.0324086067573442	Vangl2
189.613249639761	0.885147827690251	0.146008167390051	6.06231722178688	1.34174247230122e-09	1.2909419082556e-07	Slamf9
5893.42400437439	0.508066055390609	0.142859715682013	3.55639833780362	0.000375973875355642	0.00718058470061249	Igsf9
8706.17447078875	0.291639592658304	0.0878023144234679	3.32154789510143	0.000895196167923594	0.0142653239342658	Tagln2
87.3929814222993	1.41253135027902	0.262711234370833	5.37674513106335	7.58444157003769e-08	5.04464291906246e-06	Crp
11.8359759188829	-2.44610021058319	0.67792930281695	-3.60819365739036	0.00030833630744174	0.00612588159901783	Kmo
489.934391839265	-0.604026507915744	0.0939891988954039	-6.42655235936138	1.30530474852934e-10	1.58480571769855e-08	Cnst
8920.39066193928	-0.206571922105252	0.0672180773133379	-3.07316023251177	0.00211804727372594	0.0271145499526858	H3f3a
1188.62917432979	-0.289841403577366	0.0974188681440629	-2.9752080792886	0.00292789871712948	0.0344811351613909	Degs1
149.945629448784	-0.806446982388876	0.206388179592503	-3.90742814816788	9.32837692325135e-05	0.00227238073522132	Capn8
3212.65787933962	0.262675937538713	0.0919777852782592	2.85586282322457	0.0042920052703455	0.0452509280673642	C130074G19Rik
101.481768482841	-0.758376349873623	0.233977358313215	-3.24123819219473	0.00119011696570874	0.0175071419021628	2010103J01Rik
794.993249682115	-0.533801438300647	0.152501471412106	-3.50030352728959	0.000464728673350637	0.00854497505398804	Slc30a10
501.929081373982	-0.472706971587414	0.105124586439316	-4.49663573097894	6.90371146811442e-06	0.000249676071014691	A130010J15Rik
3628.77697749093	-0.364417879656113	0.0781402880501709	-4.66363624641535	3.10670331763376e-06	0.000126091541032019	Lamb3
3217.92742440935	0.225199865017473	0.0671802996712176	3.35217118886948	0.000801804229183742	0.0130555858622556	Fam107b
2062.44083976101	0.290274982278806	0.0992581462177435	2.92444492809716	0.00345071133129775	0.03887259348026	Mcm10
981.747306742318	-0.494261876741073	0.0695551027545023	-7.10604768259191	1.19413172988611e-12	2.09975025331009e-10	Optn
1418.514928318	0.440187209201949	0.0956525297067563	4.60194006945178	4.18573657045266e-06	0.000163768281470038	Proser2
127.637170479171	0.948387129245033	0.1803235683301	5.25936314386212	1.44555166787139e-07	8.81037825302652e-06	Itih5
916.264569144271	-0.242118015612742	0.0806464578373866	-3.00221512643422	0.00268022696420966	0.0324897877167032	Pter
2550.02874072797	0.391827931588058	0.0821399433002117	4.77024838154531	1.83998894760122e-06	8.08854911505846e-05	Tmem236
3067.67343208759	0.309703482492752	0.0941216959498107	3.29045794773926	0.0010002445113119	0.0155058790781021	Etl4
1997.21507665402	0.500884714709799	0.176067952743841	2.84483750111259	0.00444340849272625	0.0464311906569168	Il1rn
105.940795116494	0.868860858202077	0.199131833997143	4.36324439323219	1.28147647849515e-05	0.000428972148096693	Noxa1
1235.97416340195	0.456966152844757	0.100023573177103	4.56858456791629	4.91028944266865e-06	0.000187325705471185	Nrarp
2380.32430967274	0.53323692613894	0.0858401434388249	6.21197617777699	5.23223608302368e-10	5.67679060979407e-08	Tprn
971.297674667203	0.54041873485199	0.120398537592681	4.48858221750396	7.16987523980934e-06	0.000257475942297191	Lrrc26
1924.69429540962	-0.251888859658965	0.0755897288096197	-3.33231595913478	0.00086126414270765	0.0138254132792672	Qsox2
206.62296035149	-0.657557296194279	0.139703027401107	-4.70682209560385	2.51608303222287e-06	0.00010431175671259	Gpsm1
1398.33657984314	-0.345649421358988	0.100893440345692	-3.42588596617073	0.000612797598238932	0.0105927431162251	Notch1
10.1177047070648	1.99162647528061	0.576264500612604	3.45609780433012	0.000548056422300627	0.0097377086508188	Slc2a6
1082.89882234317	-0.50516058222297	0.0997206997977565	-5.06575448475077	4.06785929915627e-07	2.1835126862629e-05	Sardh
694.676688291506	-0.429467676074212	0.102160534301891	-4.20385111539363	2.62411579111642e-05	0.000775895112264424	Ass1
2291.98092107183	0.213875756302225	0.0693849906756932	3.08244988173141	0.00205304298808826	0.0265489870091075	Nup214
871.934686584379	-0.279278306812902	0.091519821828708	-3.05156086662417	0.00227654887028703	0.0287348552950916	Uck1
462.907617336023	0.450554009256855	0.139007440531501	3.24122225065178	0.00119018352583666	0.0175071419021628	Ptrh1
47795.8147624222	0.244417019620437	0.0557423162849441	4.38476611504667	1.16110461973312e-05	0.000394723966059495	Rpl12
3172.74986789243	-0.205167969635305	0.0663100166413758	-3.09407205769401	0.00197429528892406	0.0258514491788435	Rab14
191.939492149183	1.00187644185336	0.149154635813762	6.71703186687629	1.85463421725822e-11	2.60295360143268e-09	Ptgs1
914.202107757037	0.382540041895896	0.100640039034257	3.80107207396534	0.000144071383921967	0.0033093153622196	Rnd3
20.135825359515	2.1725232479942	0.482067267663102	4.50668069318594	6.58496114688441e-06	0.000240996975179516	Neb
447.990326518706	-0.315049123312403	0.110878305801791	-2.84139553751472	0.00449165646365135	0.0468021435563233	Acvr1
722.310364603392	0.386441615995958	0.0909277899798101	4.24998359777319	2.13786169882303e-05	0.00064890889421815	Itgb6
107.824269112535	2.11994542158614	0.243110694132475	8.72008296118372	2.77998025331649e-18	1.21508965472102e-15	Gcg
11.7122718990197	1.62076581565277	0.534981308509942	3.0295746596587	0.00244898365801779	0.0303848759126976	Gm37666
502.896639539819	-0.327699952047102	0.109640142162472	-2.98886836138443	0.00280012743310624	0.03354451798877	Nostrin
219.229011689602	-0.548664878043397	0.167438815665743	-3.27680816339917	0.00104987674852036	0.0160610144988645	Klhl23
2460.22323962162	-0.286055396778128	0.0944094560547186	-3.029944337486	0.00244598813372086	0.0303723429136865	Tlk1
1891.00764329378	-0.584428210995709	0.134711677080017	-4.33836341187085	1.43547653129674e-05	0.000471242917935139	Dcaf17
52.026948465457	-0.895769999475655	0.243783598607266	-3.67444735656207	0.000238364782054082	0.00499521155597719	Cybrd1
706.804183249434	-0.458324268678795	0.126255889299999	-3.63012189942096	0.000283287400640526	0.00572487536987949	Slc25a12
7816.63247443664	-0.372446859727936	0.0717955706362458	-5.18760219366383	2.13019033925619e-07	1.23907421330575e-05	Pdk1
2310.60975462395	0.588353527461878	0.0831801480969143	7.07324452916794	1.51352433764015e-12	2.60156127159764e-10	Map3k20
9672.78300911363	0.189906197427301	0.0638123675411661	2.97600927131861	0.00292026033345901	0.0344176753322465	Cdca7
1688.22100715683	0.423898155613843	0.0754082001163393	5.62138010136637	1.89437952845354e-08	1.4275969471075e-06	Sestd1
2179.85734822214	0.534406928690181	0.11221224891564	4.76246518409896	1.91242200355479e-06	8.31142949158555e-05	Ctnnd1
1428.96698802665	0.264464551635574	0.0768782622817516	3.44004330725292	0.000581621111214436	0.0101687311535525	Ptprj
826.248583355537	-0.316241091606997	0.107086761652957	-2.95312965604339	0.00314569809023961	0.036456734382186	Phf21a
3861.87878038458	-0.266627059679007	0.0759593870137683	-3.51012653157243	0.000447893503994218	0.00831538206808683	Cd82
4001.76660377024	0.540846356695761	0.126377579390197	4.27960686781215	1.87223724070712e-05	0.000587101240547976	Cd44
106.16966467399	0.691956113504256	0.17214021851632	4.01972368496008	5.82664380946891e-05	0.00152630131844615	Abtb2
1835.56987969716	-0.272986204603566	0.0883569866238503	-3.08958255633719	0.00200437992781519	0.0260739831086027	Fbxo3
41.5483118329915	1.18926272196135	0.311653160200773	3.81598159054508	0.000135642617774485	0.00313453288023274	Pax6
21.2326158087886	-1.54368261362308	0.414886977315307	-3.72073045920143	0.000198647370230298	0.00431050704933772	Bbox1
883.338125328892	2.22974160013689	0.348305867922811	6.40167681766137	1.53679699168505e-10	1.82247444796883e-08	Thbs1
603.805985988725	-0.529304466651957	0.166334260783141	-3.18217343895279	0.00146174254770352	0.0204403450592033	Bmf
451.942834604063	0.804700587727965	0.106702469185038	7.54153670363983	4.64465303850504e-14	1.14502119400878e-11	A430105I19Rik
4369.10474016078	0.696109437643249	0.0946845192123666	7.35188226580054	1.95434918730167e-13	4.21093434751281e-11	Phgr1
5129.03060030717	-0.227887676113593	0.0808714912285314	-2.81789877559713	0.00483390466518302	0.0493267036700885	Spint1
327.511790179315	-0.309451662203464	0.107894707798781	-2.86808934855803	0.00412958894366167	0.0439802330518412	Itpka
108.781456213049	-0.638438180896931	0.197884254624629	-3.22632127608131	0.00125392517159099	0.0181825092654019	Tmem62
116.785371908461	-1.45308903765181	0.286770609686586	-5.06707796604367	4.03968852615074e-07	2.17602658707936e-05	Epb42
8719.93430253041	-0.400525961902463	0.113936308320414	-3.51534965286128	0.000439175349850143	0.00818350895664854	Sord
573.381743087032	1.05819778126518	0.112118986308438	9.4381675763112	3.7935529875634e-21	2.52320754798891e-18	Duox2
190.521224199993	1.5225634555331	0.138901576087723	10.9614555746404	5.8549987166601e-28	8.95697703674662e-25	Duoxa2
241.620913280839	0.813974562520542	0.13841767627322	5.88056803463349	4.08860906562505e-09	3.61546482577641e-07	Shf
1273.91252521729	-0.510512645591007	0.16595103652241	-3.07628476621215	0.00209597564099134	0.0269221119696772	AA467197
34.3107719482673	1.90964720965283	0.374973476101781	5.09275277149064	3.52901749668851e-07	1.92124233680928e-05	Hdc
2403.23007559272	-0.510786687029584	0.0963170655264142	-5.30317949615589	1.13802922271083e-07	7.25398793709596e-06	Mall
631.570640948383	0.400885496450613	0.125303318265528	3.19932067242707	0.00137751855255209	0.0195691528523806	Chchd5
2297.33431159938	0.84386761668342	0.100194643101284	8.42228277444314	3.69218600623894e-17	1.41207653808608e-14	Slc20a1
103.395437181559	0.740249988736935	0.201447101451568	3.6746619008311	0.000238164584591936	0.00499521155597719	9830144P21Rik
815.910892147876	0.280317359796247	0.0920588602072415	3.0449796919623	0.00232696021745976	0.0292176204681138	Mrps26
2432.85195497549	0.239308502043845	0.0831030296433525	2.87966038146706	0.0039810375676991	0.042932240374845	Ddrgk1
1957.55623174561	0.342955776529028	0.0991815169486284	3.45785976137735	0.000544484730632278	0.00968549698745649	1700037H04Rik
2571.90319164415	0.305079997115722	0.0592423828713577	5.14969152706417	2.60915219238695e-07	1.46745625879175e-05	Cdc25b
657.90700004209	0.585585266583857	0.109030985609587	5.37081512480034	7.83815339479287e-08	5.19082556855157e-06	Smox
86.5040227174751	0.842338935317409	0.207176131349529	4.06581071782004	4.78657739459008e-05	0.00130062275279643	Rassf2
294.533023357022	-0.462719876782844	0.109107732773937	-4.2409448443179	2.22580832500925e-05	0.000671605833451508	Bmp2
1188.66399042353	0.376318359757244	0.108006507443127	3.48421931850172	0.000493574855569703	0.00896758686520821	Flrt3
27057.6161438986	0.67928877563962	0.08646955568124	7.85581434168274	3.9718303730195e-15	1.146435114084e-12	Dstn
4752.19992615972	-0.234776659170958	0.0614217663446249	-3.82236905812305	0.000132175669236995	0.00306367179998113	Snx5
2126.14998918425	0.28395751247613	0.0798361527797512	3.55675345804175	0.000375466219199808	0.00717985277664833	Rin2
306.169078072894	-0.575973810151837	0.185322057822459	-3.10796144247237	0.00188382643781379	0.0250380337495007	Trib3
5335.79401701766	0.260341179960452	0.0797060515731474	3.26626617204258	0.00108975765178841	0.0164409394053837	Plagl2
1695.50329182274	-0.318859467055682	0.0975098970411725	-3.27002157453871	0.00107539282124895	0.0162664965559804	Pxmp4
5512.51007758582	0.356568969733287	0.0923433024982459	3.86134088869152	0.000112766438751449	0.00266630754253426	Acss2
1578.87621573456	-0.215220062475019	0.0635199541254733	-3.38822761190739	0.000703458615580266	0.0117972623394941	Edem2
630.984976291791	0.499150097038792	0.117874407523853	4.23459262722305	2.28966394493163e-05	0.000689513366723703	Scand1
74.2342371041871	-1.08771088065718	0.215805520616852	-5.04023658684958	4.64956691755258e-07	2.41115507473625e-05	Gm14231
232.885429142746	-0.698986980350337	0.175747830306336	-3.97721541786304	6.97269936800093e-05	0.00178973749885366	Gm14230
2474.49355705093	-0.355781624248748	0.0962775591403478	-3.69537436787435	0.000219563028522082	0.0046651044587928	Tgif2
2187.69018922392	-0.173038818635304	0.0607758654149723	-2.84716338391581	0.00441107169162829	0.0462317952777032	Ndrg3
229.558512008992	-0.994901418738366	0.132819142821928	-7.49064779067455	6.85345047058208e-14	1.61298592767638e-11	Tldc2
130.890938985886	0.999288815988452	0.205536325662745	4.86185988178137	1.16287928545093e-06	5.49065657679885e-05	Vstm2l
34.7936690621193	0.917396314928229	0.320401934212376	2.86326709351305	0.00419296947587118	0.0444210852090564	2010009K17Rik
791.882627623018	-0.473141144861189	0.162810446255677	-2.90608591612218	0.00365980944037038	0.0405121308384849	Zhx3
19.6675774012637	-1.17206731818531	0.401200524929952	-2.92140026085446	0.00348461828809669	0.0391105580126949	Sgk2
170.565901380507	1.15889867918804	0.159994917019303	7.24334685612681	4.37745481044741e-13	8.696922557172e-11	R3hdml
67.3174780106004	0.767475504839181	0.260613905317234	2.94487550042645	0.00323084639148198	0.0371132953231527	Hnf4aos
813.854646190879	-0.285981634033134	0.091050437089493	-3.14091445549069	0.00168421218424053	0.0228616486197974	Ttpal
7457.75780190108	0.331550247316062	0.110644511902986	2.99653585716721	0.00273066121767614	0.0329445231135722	Sdc4
217.669630075912	-0.661976912114882	0.163206928555315	-4.05605888165785	4.99076829891509e-05	0.00134180621154311	Prex1
1787.92517694779	-0.312843370140428	0.0933562217256034	-3.35107145895375	0.000804995267360351	0.0130869475027403	Arfgef2
2156.1799435916	-0.216192663779943	0.0666194529436891	-3.24518821796213	0.00117373016346094	0.0173653037143379	Stau1
21.1957929327265	1.41048735854787	0.441878725297388	3.19202368839686	0.00141279745561728	0.019952434790175	A530013C23Rik
1034.2680105199	0.340243484087823	0.0793923522061496	4.28559520700872	1.82250575188739e-05	0.000576047375875481	Zfp64
1768.51019417975	-0.294734881497638	0.0674984726767205	-4.36654149063863	1.26229318826737e-05	0.000423477219169171	Zfp217
450.743655953023	0.72776160563221	0.102288753030808	7.11477639592515	1.12094417619508e-12	1.99397721016655e-10	Bcas1
571.658924504278	0.437818049548229	0.108707117161435	4.02750124352989	5.63727693937224e-05	0.001484321215465	Pmepa1
12970.2540244934	-0.166508389873512	0.054896176724421	-3.03315093707499	0.00242014518067551	0.0302231681420196	Gnas
2355.63738748254	0.379673531148541	0.10709591493503	3.54517286097114	0.000392355685781252	0.00745622022494608	Atp5e
598.937167009408	0.351882772543683	0.0883290444070505	3.98377198469494	6.78299578483566e-05	0.00174690689421576	Slco4a1
320.007901871297	1.06695757329099	0.344369524435499	3.09829266988702	0.00194639107061085	0.0257042936445138	Chrna4
4267.26573703413	-0.174517086189792	0.0535973611784666	-3.25607608943081	0.00112963474267269	0.016843228356147	Dnajc5
128.935832793918	0.672082265234102	0.188579088461945	3.56392784966572	0.000365346416693309	0.00701263423158626	Myt1
465.738590805505	-0.430920954097874	0.100693370227133	-4.2795365089663	1.87282916320704e-05	0.000587101240547976	Ccdc120
1662.18883982856	0.298796139345822	0.0629154129408799	4.74917234710982	2.04250824311954e-06	8.77704806270862e-05	Slc35a2
346.352776589984	0.622390229003875	0.142377755600798	4.37140075974331	1.2345195974568e-05	0.000417824796502083	Xk
5135.51799442305	0.606516759396607	0.0828795997939378	7.31804643005734	2.51606817449473e-13	5.27271382649593e-11	Mid1ip1
6402.3622725663	0.415536140031408	0.0786786899756885	5.28143186115335	1.28178153914554e-07	7.93874250439207e-06	Maoa
4221.43838002481	-0.156270108104017	0.051238601738346	-3.04985114351916	0.00228954813511165	0.0288513240287793	Pgrmc1
20923.5961810684	-0.220524020525443	0.0744564854796134	-2.96178390780778	0.00305862363798699	0.0357181865755152	Slc25a5
346.663865393466	-0.611438656589034	0.129377633314186	-4.72599970277853	2.28985982517381e-06	9.67687171422898e-05	Xpnpep2
2278.51017952746	0.302146283694936	0.0717991684093326	4.20821425078877	2.57396758155643e-05	0.000763111551601749	Utp14a
51.9756417962715	0.792759969116747	0.260564826323759	3.04246732109468	0.00234647293791308	0.029423231970651	9530027J09Rik
62.6537603172426	0.849657444925712	0.262076251270175	3.2420238034075	0.00118684109021818	0.0174916136783792	Adgrg4
1529.49029873463	-0.279930275503615	0.0715247468691501	-3.91375415862331	9.08721559111511e-05	0.00222425958580606	Rbmx
537.733629289169	-0.398517145539247	0.0988704477969655	-4.0307003196508	5.56109106193462e-05	0.00146678570802545	Tmem185a
612.086347001602	-0.407547013962935	0.113520913838708	-3.59006107493094	0.000330600490276608	0.00650046407676959	Mtmr1
8093.1706021558	1.10895798956261	0.108817131454026	10.1910239200814	2.174616052667e-24	2.07920477335624e-21	Flna
538.641219888191	-0.89393902791512	0.206344733746779	-4.33225995974358	1.47586533295913e-05	0.000481760013727798	Plxna3
2861.54162942297	-0.318166073572593	0.0765779950603528	-4.1547976454834	3.25575547366668e-05	0.000927496224136924	Maged1
1623.28406358325	0.22216185210821	0.0770159228808425	2.88462234558865	0.00391883454113964	0.0424577413671064	Las1l
549.718002916325	0.533775571189271	0.142590529994878	3.74341529699373	0.000181535816548555	0.00400713731502673	Eda2r
3389.99624832164	0.264421233841035	0.0902096170783028	2.93118674488458	0.00337669728263167	0.038326423598361	Efnb1
12627.0079925458	-0.144578499518366	0.0505800773077357	-2.85840803759021	0.00425772502322561	0.0449825120202385	Nono
29218.3307144132	-0.342247073196259	0.108795440765634	-3.14578506955565	0.00165641683091523	0.0225845496250813	Pgk1
67.4290626474674	-1.37160325803814	0.32109431998927	-4.27165219890521	1.94030030970531e-05	0.000603307197924223	Nox1
1195.33183729595	-0.276111007271655	0.0787674184402585	-3.50539617444836	0.000455928289570567	0.0084134993653203	Trmt2b
44.7383827286897	0.927312680768334	0.327153828571382	2.83448518642661	0.00458995858994725	0.0475726195860522	Bex2
15.7360208088636	-1.42850006383055	0.448183573130951	-3.18731017705811	0.00143602683860417	0.0201175261693833	D330045A20Rik
11.4016114974938	1.86802905944104	0.603671320388289	3.09444725358081	0.00197179992259477	0.0258514491788435	Ripply1
31358.9040555238	0.562476617259646	0.0602576029431654	9.33453356566756	1.01436889421137e-20	5.54207690844483e-18	Cldn2
1583.25852934466	-0.270314454880173	0.0886306474350193	-3.04989823162872	0.00228918920896764	0.0288513240287793	Gnl3l
3923.58024760595	0.719606180320015	0.106558490386299	6.75315667208947	1.44662578036578e-11	2.08778124415431e-09	Sat1
286.542520538344	1.44030655601576	0.150965616197791	9.54062648364059	1.4197204487712e-21	1.03423254406199e-18	Ppef1
8986.12222312313	-0.216962251721689	0.0652744445276174	-3.32384677176216	0.000887849638990491	0.0141630070670245	Rbbp7
1000.99587796843	1.9876110602788	0.187961940933484	10.5745399861676	3.91092002943593e-26	4.60225035463929e-23	S100g
16746.1113037817	0.680604569834617	0.069221318406451	9.83229712323984	8.17328222714979e-23	6.58078271110197e-20	Tmsb4x
32.6594325315198	1.08238577882849	0.349797020971519	3.09432531993068	0.00197261056557152	0.0258514491788435	Gm21887
3018.3505266131	0.296448855855806	0.0969221070026698	3.05862991451104	0.0022235164645007	0.0282519558753586	Zfp704
1220.09255165214	0.379791042339944	0.111600361599119	3.40313451406363	0.000666174744464574	0.0112853990206464	Fabp5
1431.612947074	-0.373093164386163	0.0738403466808	-5.05270060552376	4.35606446163746e-07	2.30585031605985e-05	Impa1
179.793674442331	-0.829176280830164	0.182483933593689	-4.54383169247311	5.5240770630597e-06	0.000207634719682278	Slc10a5
1766.30952272017	0.345939063211202	0.0784789571124432	4.40804867877573	1.04306105074162e-05	0.000358578605713379	Car13
3049.0036508905	0.346308130985792	0.104820575679854	3.30381825075544	0.00095377644335826	0.0150266447275949	Ect2
1045.68244417973	0.447465942902629	0.126557765574149	3.5356656375263	0.000406749161208762	0.00767256309269005	Nceh1
1669.08314805951	0.374815277198298	0.0795333867703952	4.71267844132366	2.44481830535909e-06	0.000101632691400498	Zmat3
590.877576280732	0.549860366785796	0.104065939413975	5.28376882851599	1.26552928998108e-07	7.90206819515533e-06	Spry1
1152.22444863537	0.444735741217017	0.0987348403719783	4.50434456106374	6.6578108312462e-06	0.000241926817331127	Ankrd50
183.202485363676	-0.439125435054918	0.142418731194092	-3.08334045229251	0.00204690835690082	0.0265016262630714	Abhd18
3061.66218469945	0.201597699693185	0.0615731462989119	3.27411723796787	0.00105992626046652	0.0161340815249918	Pgrmc2
9.59960464261745	-1.73989818107496	0.549518702796645	-3.16622195426681	0.00154432907362279	0.0213995889205448	Mgarp
1201.29246666445	-0.481305295451851	0.100671600236811	-4.7809441224702	1.7447385696764e-06	7.71416492454036e-05	Setd7
1213.57058056123	-0.290051723809821	0.0818288345576164	-3.5446151149274	0.000393186769989537	0.00746274343337461	Cog6
1036.94370868215	0.425201714786889	0.0831964250488239	5.11081713592091	3.20768355611131e-07	1.76514903026586e-05	Spg20
1466.99866699635	0.392164683540117	0.0686321892789329	5.71400515793387	1.10347651487531e-08	8.89780018311403e-07	P2ry1
487.02003752367	0.342643906812444	0.0906291910625403	3.78072343794833	0.000156373306798416	0.00356512495887059	Rap2b
327.683372355079	1.18563166807562	0.179758708789263	6.59568415940043	4.23299224928598e-11	5.44170717895605e-09	Sptssb
15253.4155452106	-0.728981681130838	0.163094303054077	-4.46969432702458	7.83314627980751e-06	0.000277387666177072	Sis
87.8138039445961	0.658938645149011	0.218504620008042	3.01567374238933	0.00256408992149713	0.0314810976075948	Tlr2
984.287295110227	0.420947212084662	0.124017929837239	3.39424478893585	0.000688181492270346	0.0116072772533095	Pear1
1981.35494647301	0.610407675719328	0.139723635765246	4.36867873052556	1.25000493560753e-05	0.000420276384723603	Nes
2604.55677703208	0.34229914456727	0.0889823220754962	3.84682189207031	0.000119659889738118	0.00281191550416856	Iqgap3
4294.00726887584	-0.329511946544225	0.0945355853861875	-3.48558635563672	0.000491059695053869	0.00894313239873106	Sema4a
3887.41539746837	0.331565833734922	0.0984550850256266	3.36768622614687	0.000758018131521224	0.0124587784079407	Lmna
380.046472808506	-0.530089942517831	0.156461558447638	-3.38798838371045	0.000704072461495499	0.0117972623394941	Arhgef2
362.60125046214	-0.372634627274909	0.131578658007346	-2.83202939533025	0.00462535963008919	0.0478422931853309	Fdps
12490.9395477222	-0.616485977799753	0.0914990163656757	-6.73762410008833	1.60997420167921e-11	2.28049864234154e-09	Pklr
1867.38553135954	0.237255131688887	0.0790371161601365	3.00181918591496	0.00268371528053945	0.0325063154090994	Scamp3
231.645105827122	0.953205377690253	0.166950717666194	5.70950152844579	1.13307539760291e-08	9.05281246446759e-07	Trim46
2606.60677644453	0.231336209089066	0.0779507735310389	2.96772178914878	0.00300015748314475	0.0351696622047114	Krtcap2
414.458584760544	0.336196461035377	0.10652806713361	3.15594256125675	0.00159980361544706	0.022048464602801	Dpm3
4288.00947503111	-0.229678077573015	0.0727038645157388	-3.15909036064094	0.00158262412717981	0.0218510684996361	Zbtb7b
2498.2897248167	-0.198770764900626	0.0595030098289178	-3.34051614316871	0.000836228190580323	0.0135371628142834	Ube2q1
4563.49725465282	0.325637178260275	0.0989678432165766	3.2903331797144	0.00100068817581884	0.0155058790781021	S100a14
322.867446764876	0.687173072133565	0.185011901223398	3.7142100999428	0.000203839393552173	0.00440442802621629	S100a6
22.2625000045009	1.3398550050877	0.432869382821363	3.09528707333092	0.00196622490872424	0.0258514491788435	Lor
5463.34198533089	0.851416072487091	0.149639652186375	5.68977580505642	1.27206274088382e-08	9.92857949491875e-07	Sprr2a3
4355.87585586449	-0.510061376547582	0.125042471042789	-4.07910506161577	4.52094034209195e-05	0.00123914536760879	Rorc
1521.25786261096	0.48052253052843	0.145489517198136	3.30279830315215	0.000957252132683515	0.0150504040347301	Tuft1
193.680887309286	-1.01481195813212	0.185946522141267	-5.45754739828449	4.82756307212568e-08	3.35691181260812e-06	Selenbp2
4592.35873932185	-0.941735011865339	0.149516366247173	-6.29854132696423	3.00459623674681e-10	3.3797289139524e-08	Selenbp1
1126.02367510766	-0.259609487335099	0.0749551284814702	-3.46353201701572	0.000533133144505811	0.00953903022766069	Pi4kb
1138.50868446789	-0.227230536524344	0.0773526619600553	-2.93759168419679	0.00330772350733493	0.0378187998618907	Pip5k1a
741.631846621687	-0.340772725721825	0.0831814601761977	-4.09673892475546	4.19011001263306e-05	0.00115708169983802	Prune1
5146.46638021284	-0.253946306883433	0.0553637420421623	-4.58687035081624	4.49939895362228e-06	0.000173817689880085	Cers2
1680.62569313705	-0.251110699733807	0.0737189587835709	-3.40632455853093	0.000658438536301021	0.01119199192037	Golph3l
171.689378754813	-0.496747967367664	0.15168174278477	-3.27493578493839	0.00105685994163964	0.0161200026461449	Ciart
556.256634319249	0.323862943419968	0.0992773067392767	3.26220517112235	0.00110549100356964	0.0165315751442897	Bola1
148.475660728861	-0.872091241374502	0.15186482670588	-5.74254921492454	9.32617607622078e-09	7.79627549803418e-07	Hist2h2be
821.761481447067	-0.854754981353212	0.152542440769468	-5.60339127289156	2.10197990165477e-08	1.56097517162693e-06	Gm15441
33632.2090097874	-0.882682346598661	0.120647357483848	-7.316217818669	2.55057536726628e-13	5.27279756330265e-11	Txnip
387.659534742657	-0.538588626216991	0.144267899603654	-3.73325339660902	0.000189022256513182	0.00414278292283475	Mab21l3
656.634582287465	0.300476806715684	0.087190959259556	3.44619223446326	0.000568545762702434	0.00999725641128947	Vangl1
1907.72226607206	0.187241041690909	0.0650628157286943	2.87785026814219	0.00400395134285479	0.0431051707550969	Nras
882.816627598998	0.416563895158077	0.0979813910721572	4.25145928833878	2.12382120840391e-05	0.000647215475023168	Cttnbp2nl
139.007200780858	0.946802149374913	0.162457045135473	5.82801532913132	5.60904275407385e-09	4.84786079388823e-07	Fam212b
385.626670793126	0.693625246347124	0.191542603649751	3.62125831606355	0.000293173606425164	0.00587037936006827	Gm9515
1634.66276430495	0.400655404982428	0.112830092710894	3.55096229521881	0.000383825399554774	0.00730318527660314	Gstm6
14235.4436022685	1.02434152495355	0.163140015840031	6.27891029481068	3.40954230571655e-10	3.77965059368491e-08	Gstm3
3314.29666561733	0.446913366886179	0.110549404899044	4.0426573738168	5.28488185405711e-05	0.00140994500538977	Gstm2
35883.94954774	1.21868116273573	0.138294793220354	8.81219845199754	1.22715134923869e-18	5.86655041895419e-16	Gstm1
52.9515220937146	1.25011245761645	0.312851545157136	3.99586473830121	6.44585313643535e-05	0.00166850526702518	Gm12498
1419.25694486034	0.650197962910645	0.16065893787012	4.04706997027628	5.1862742090393e-05	0.00138948551400846	Gstm4
5181.36447160388	-0.403572952187953	0.0610057364482831	-6.6153279295313	3.70728987910219e-11	4.87046857270894e-09	Sort1
1201.83241949595	0.610789669328238	0.0874292637908814	6.9861010243568	2.82630596304180e-12	4.75129984863885e-10	Psrc1
72.8013657343488	-0.684030548711099	0.210836916240962	-3.24435853505528	0.00117715473161056	0.0173823485368517	Wdr47
590.091032857687	-0.553026355605247	0.10390657184825	-5.32234242520208	1.02439508759625e-07	6.65562848834137e-06	Agl
35.2918731661777	1.82441468706034	0.350175013360112	5.21000818863154	1.88832297022681e-07	1.11106018455884e-05	A730020M07Rik
1698.70368529563	0.500977141660951	0.0990611590860938	5.05725095771949	4.25343346074536e-07	2.25934114869731e-05	F3
1251.7975133291	-0.419452330952707	0.0808138970440698	-5.19034901539235	2.09900266238637e-07	1.22559323393842e-05	Sec24d
389.697823400573	-0.670819818253661	0.145499308062176	-4.61046741175567	4.01764620053279e-06	0.000157999875516069	Cfi
12316.8514718434	-0.315740191487863	0.100723984068375	-3.13470713463366	0.00172025758275864	0.0232683470389404	Hadh
6677.31862131513	-0.227126740261613	0.0654603827098625	-3.46968243782346	0.000521074051758733	0.00934512408417948	Ube2d3
788.663187650876	0.330288421773433	0.10160644913771	3.25066395466478	0.00115135859809422	0.0171000011211697	Tspan5
2950.85625947251	0.242087714545874	0.0735229522644486	3.29268217733054	0.000992365835703048	0.0154473757542569	Pdlim5
104.964178787929	0.550931962735961	0.19153998471793	2.87632873912613	0.00402330455452034	0.0432526444659538	Kyat3
3807.66650727281	0.854172811110647	0.135741241507742	6.29265506652912	3.12081309575528e-10	3.48483202473462e-08	Clca1
273.973031551171	0.659272970448971	0.183354598518854	3.59561732170672	0.00032362323695776	0.00638811390836106	Cyr61
1398.39435605525	-0.623159872243348	0.101705686458889	-6.12708978170303	8.95009743150966e-10	9.37798565118047e-08	Ssx2ip
54.6674557838126	-1.02842322246469	0.268979828941161	-3.82342135658675	0.000131612583031182	0.00305524930988017	Ttll7
3094.35211592466	-0.270640163535844	0.0758405466740927	-3.56854183420985	0.000358973541983189	0.00694484534128363	Acadm
23618.1331633954	0.378113649172154	0.0818746697965667	4.61820059991265	3.87081966994422e-06	0.000153012401319914	Rps20
256.859947902537	0.633568428420005	0.137394678455032	4.61130253037687	4.00153671627389e-06	0.000157771929601954	Sdr16c5
6285.35301158282	-0.188894524238593	0.0630267285993839	-2.99705424089614	0.00272602205352018	0.0329405097746854	Sdcbp
504.951859451849	0.612245548318072	0.155830565550065	3.92891822061296	8.5328849220777e-05	0.00211909210288871	Car8
55.1459128749081	-1.024716414115	0.241214530262017	-4.24815376172369	2.15539444848792e-05	0.000652935134118183	Gem
22650.2116808877	-0.216980725618838	0.06950433862856	-3.12182994472347	0.00179730724084613	0.0240974637777951	Cdh17
543.20343769973	0.596932693875377	0.102448407792809	5.8266663849243	5.65454894899181e-09	4.85973538324026e-07	Pdp1
2721.07666777687	0.188467250100538	0.0591303814594265	3.18731666275244	0.0014359946349675	0.0201175261693833	Rragd
217.490333751411	-0.391184961572479	0.137389238243378	-2.84727513285659	0.00440952342708625	0.0462317952777032	Aptx
2390.83109413374	0.248270207978694	0.0785737965379525	3.15970742051105	0.00157927642508583	0.0218245444904815	Nol6
291.209957907515	-0.53723662566791	0.13694288337605	-3.92307078997775	8.74274490830726e-05	0.00216421751347111	Il11ra1
9276.44311758533	-0.387436240692266	0.113770197186789	-3.40542822525102	0.000660603761365179	0.0112038983828875	Car9
1057.25297658943	0.247429422741076	0.07753345167767	3.1912602546023	0.00141653618584	0.019952434790175	Stx17
51444.8080917558	-0.483941648555228	0.0999795401758918	-4.84040682427464	1.29573597712618e-06	5.95260329671961e-05	Aldob
578.219197654738	0.536095576367562	0.137860600711164	3.88867866237398	0.000100791460421774	0.00242820119926346	Fsd1l
6687.19828235523	-0.2471448328947	0.0868223599197255	-2.84655742049866	0.00441947580520703	0.0462442823994919	Rad23b
2109.48103123205	0.290330591897604	0.0641961072940313	4.52255758387079	6.10968575081993e-06	0.00022741112558648	Ugcg
866.347904159911	-0.305256460165862	0.0751162646852736	-4.06378647081085	4.828299902468e-05	0.00130731560899036	Hsdl2
177.44544941816	-0.578245406675323	0.156501018268446	-3.69483478812553	0.000220029807447428	0.00466853813360715	Zfp618
293.842737733545	0.470583799266804	0.145909549500318	3.22517478039214	0.00125895783492549	0.0182381978775475	Tlr4
753.618643811744	-0.44901689482788	0.122279769395901	-3.67204564619447	0.000240616690681824	0.00502862586618927	Kdm4c
1907.54046897116	0.659703711236816	0.112825517262072	5.8471144404723	5.00173414454867e-09	4.38133124607111e-07	Ptprd
3226.79981547725	0.256255841591513	0.0712459352817845	3.596778406768	0.000322182722916761	0.00636789573020751	Lurap1l
2266.38542102416	0.41185225733552	0.110204111577586	3.73717687516193	0.000186098015909663	0.00408454440084079	Jun
894.878974589705	1.01198389559514	0.152720259097729	6.62638933153947	3.43997152383241e-11	4.57605951057288e-09	Gm830
362.314035555673	0.390768277511445	0.12851620871744	3.04061473187868	0.00236095721084143	0.0295806088545882	Fggy
2075.41908412858	0.350734942448681	0.0920810185138051	3.80898200421293	0.000139540112158668	0.00321488649970376	Prkaa2
12799.5315504985	-0.210950767544478	0.0638833339639405	-3.30212520942552	0.00095955226487384	0.0150710785914168	Dhcr24
672.384204402281	0.446852225131392	0.136141550581931	3.28226190477002	0.00102977909919074	0.015832724280824	Cyb5rl
8693.55839509407	-0.232435302915256	0.0683061977371844	-3.40284352833657	0.000666884606789405	0.0112853990206464	Tmem59
1360.92563122096	-0.222565743487214	0.0751558465676866	-2.96138961440302	0.00306254251814973	0.0357366708181957	Zfyve9
1448.0717643121	-0.242135514030023	0.0780942611583019	-3.10055451500078	0.00193158653845807	0.0255839055111096	Rnf11
759.690180871952	-0.277677060781585	0.0820181074008618	-3.38555801372548	0.000710336929419209	0.0118762124002788	Cdkn2c
172.269943928867	0.587384223386217	0.166031768598863	3.53778212653598	0.000403502858392598	0.00762072435517279	Dmrta2
194.249464580503	0.466883912239578	0.127861217872493	3.65148963859526	0.000260723619740997	0.00535375830174198	Foxd2os
2848.5668843355	0.694915878344832	0.142695429842863	4.86992385887954	1.11641259731866e-06	5.30399997322387e-05	Cyp4b1
24233.6528079345	-0.37531485537427	0.0743891262158948	-5.04529189232601	4.52829527553713e-07	2.37883632170526e-05	Prdx1
2830.10861926528	-0.315097639781258	0.0948976327815036	-3.3203951515498	0.000898901168263257	0.0143094589719993	Hectd3
762.528750897226	0.376282136937387	0.0964302568061612	3.90211692263528	9.53550745595265e-05	0.00231914456377049	St3gal3
38.5763998863202	0.831815236625076	0.279449893415506	2.97661676108881	0.00291448079100778	0.0344025672383001	9530034E10Rik
4842.03286775643	-0.411375392765225	0.126206800425337	-3.25953428324642	0.00111595292417207	0.0166717264003753	Slc2a1
161.452089578195	1.18436850931886	0.16950326833761	6.9872901032202	2.80246383569367e-12	4.75129984863885e-10	Cited4
1161.65575184157	0.371239518216878	0.0763150504674217	4.86456493107289	1.14708846494204e-06	5.4328666677038e-05	Mfsd2a
214.388100633415	0.355727990702064	0.123828667995838	2.87274341604013	0.00406924461792211	0.0435019595841876	4933421A08Rik
5565.34469601615	0.184247299024935	0.0624967865475607	2.94810836209507	0.0031972496987478	0.0368865202801236	Pabpc4
1896.26542405468	-0.314478443917129	0.0856387631126967	-3.67215070006662	0.00024051777332497	0.00502862586618927	Inpp5b
968.714612216865	0.235951906736187	0.0736674982823807	3.20293090219707	0.00136036616784945	0.0194312620315228	Adprhl2
3688.76023152272	-0.288205799535114	0.0943855569041761	-3.0534947187705	0.00226192703170659	0.0285738726102787	AU040320
534.781613987867	0.30307233305941	0.10418442676587	2.90899842200498	0.00362588690115251	0.0402531333917497	Smim12
1128.26265266469	0.364269473109304	0.0808096423059559	4.50774762410322	6.55194434397615e-06	0.000240363656053111	Gjb3
482.058049934836	-0.558753372733387	0.0915694292763401	-6.10196412873962	1.04772892481867e-09	1.05461550347547e-07	S100pbp
495.893510997668	0.441521762799958	0.127785345796584	3.455183065379	0.000549919299821618	0.00975947267827276	Marcksl1
2187.133838232	-0.177845033682847	0.0626396736023116	-2.83917561275869	0.0045230256976918	0.047006282013104	Kpna6
21.3877867544567	1.20438250883614	0.398888095154786	3.01934934500561	0.00253318245999644	0.0312269341442591	Col16a1
2109.64888388047	-0.268629775625952	0.0659254659291912	-4.07474974715356	4.60638550010534e-05	0.00125836581036806	Phactr4
2145.39091812496	-0.27131922720917	0.0688033187444081	-3.94340319857349	8.03334258346176e-05	0.00202287661711727	Stx12
1163.81263527053	-0.294694300262808	0.0967853341491054	-3.04482391731798	0.00232816573085572	0.0292176204681138	Ahdc1
357.461257244822	-0.427992216212633	0.130487248766324	-3.27995432702454	0.0010382389305396	0.0159307714738162	Sytl1
1783.77692347131	-0.375029670765181	0.121048744777633	-3.09817067045274	0.00194719255107556	0.0257042936445138	Wdtc1
2452.56601409912	0.659376044212824	0.104569974402446	6.3055963050652	2.87086425403552e-10	3.25322084135077e-08	Sfn
1886.36072020428	-0.464155433581792	0.0921191943171977	-5.03863974302193	4.68852037187902e-07	2.4231413732772e-05	Hmgn2
2160.70680887591	-0.31858111621111	0.0972821023863354	-3.27481734457107	0.00105730311688493	0.0161200026461449	Crybg2
1373.72639610417	0.389638651077132	0.0995548602598791	3.91380842743403	9.08517245384499e-05	0.00222425958580606	Sh3bgrl3
448.241870233463	0.352419793519023	0.105568130387556	3.33831613977853	0.000842877910869361	0.0136159939603796	Zfp593
816.823022691125	-0.270927917674418	0.0959548153439099	-2.82349475326893	0.00475032034447326	0.0488048358829765	Rcan3
260.813677416657	1.36261655151321	0.151466750557025	8.99614302480338	2.33786665901467e-19	1.15369948869698e-16	Grhl3
481.833391245251	-0.594387671139933	0.140872474751378	-4.21933150666199	2.45027764207716e-05	0.000732116159540944	Tcea3
1635.30619049279	0.734766811316095	0.0950094000708611	7.73362226019827	1.04528888054967e-14	2.85550523118729e-12	Iffo2
109.589144596632	0.621866235730756	0.184231893795735	3.37545374429165	0.0007369407899371	0.0122009958922703	Aldh4a1
7790.813264263	0.202605897941802	0.0668958791270287	3.02867531731025	0.00245628511268086	0.0304507695735752	Rcc2
976.362279877809	-0.438258096653335	0.135973152037435	-3.22312228617511	0.00126801407868447	0.0183247470279116	Arhgef19
1937.63929091678	-0.463629286163693	0.152945031598564	-3.03134584574532	0.00243466204563088	0.0303055003857292	Dhrs3
939.108325561661	0.348793026229096	0.120903282472435	2.88489294166697	0.00391546787640412	0.0424577413671064	Miip
407.355409257134	-0.34353888215289	0.110001397888963	-3.12304105898419	0.00178992775814128	0.0240874443619644	Plod1
162.685973099142	0.888907139229306	0.170597522943562	5.21055126646462	1.88280342997193e-07	1.11106018455884e-05	Rbp7
997.458420459438	0.228446230707637	0.0790218671416228	2.89092423364556	0.00384110712316807	0.0418825778832681	Lzic
1738.87963806167	-0.366250917129463	0.081027541805968	-4.52007933310507	6.18164621460352e-06	0.000228975360268776	H6pd
684.791270346546	-1.24241903401903	0.153798024077429	-8.078250949398	6.57022930550953e-16	2.23358595368188e-13	Slc2a5
32272.7562792338	-0.321162097055166	0.0880583521211348	-3.64715088710006	0.000265164226524916	0.00543184982306115	Eno1
2392.37297505318	0.309081036617562	0.0648138471098912	4.76875004956146	1.85372484061324e-06	8.12558241022963e-05	Errfi1
4504.27646635436	0.240402937677172	0.0673898554531593	3.56734609475856	0.000360615053280111	0.00695045411741383	Park7
1206.4599116549	-0.480090594149203	0.119728452850434	-4.00982876433673	6.07627966494417e-05	0.00158626154119993	Espn
3096.76411584246	-0.259095697908872	0.0660943810734058	-3.92008660495837	8.85171531985349e-05	0.00218057231824668	Arhgef16
338.098313244131	-0.378761977189246	0.125733978814568	-3.01240747139516	0.00259184436893782	0.0316440823272233	Tnfrsf14
5402.79596040959	0.202114066547952	0.0700294064831433	2.88613136535153	0.00390009332633781	0.042374735586872	Noc2l
4145.04531262527	0.383594731435889	0.079528444831312	4.82336517769879	1.4115619217481e-06	6.44185398122447e-05	Cdk6
12641.5648860908	-0.335241772653307	0.0861204059455594	-3.8927100838938	9.91305910294085e-05	0.00239195549143201	Cyp51
38.0704079375842	0.935149799067266	0.302423954875035	3.09218163440023	0.00198691233960925	0.025949245587629	Cdk14
10113.1054342159	0.552421104245278	0.0729156113446281	7.57617050804549	3.55903997081833e-14	9.07436557892979e-12	Sri
827.146087163214	0.362934127983629	0.121709588818353	2.98196823690937	0.00286401711429129	0.0339378263473495	Rundc3b
5307.79897207525	0.955322962645864	0.121539436555717	7.86018916755399	3.83553772241409e-15	1.1283856937979e-12	Abcb1a
39.596192707257	1.40987606291855	0.301132897366914	4.68190647799167	2.84219150625166e-06	0.000116881305544725	Gm42686
315.466478286313	0.506382740785867	0.124775456665427	4.05835213365463	4.94202098334741e-05	0.00133103938386001	Lrrc17
2460.36804054539	-0.187678748956323	0.0608209285884103	-3.0857593481742	0.00203033074428692	0.0263667230272507	Pmpcb
3356.59102316309	0.510536315602628	0.109040759840389	4.68206858013404	2.83994430178805e-06	0.000116881305544725	Atg9b
146.728249390577	-1.03783245120759	0.161948181845011	-6.40842298680963	1.47032516764764e-10	1.76800007080635e-08	1500035N22Rik
1053.07469657063	-0.236106428637381	0.0791672973460242	-2.98237323430921	0.00286023070482352	0.0339316263484565	Galnt11
13705.7646144157	-0.272063300238129	0.0933712975282032	-2.91377872473017	0.00357082911955686	0.0397875965138867	Insig1
4981.18362930113	-0.206958347869203	0.0708629026318808	-2.92054573243087	0.00349418909022007	0.0391632327272151	Selenoi
35.6319854379609	-1.71511231408944	0.304222190737896	-5.63769628352688	1.72340115726664e-08	1.31167118924702e-06	Drc1
1445.25369580424	0.439778123082194	0.132639324542238	3.31559380749221	0.000914486430636508	0.0145273244193949	Slc5a6
4397.09751372388	0.26107777152099	0.0871200938705171	2.99675723385949	0.00272867917266666	0.0329445231135722	Cad
289.521953649799	-0.3759837583996	0.127117757847359	-2.95775951972876	0.00309883774012449	0.0361103888147031	Tnip2
2442.74116351401	0.218012151345384	0.0644350896278814	3.38343831915846	0.00071584284993357	0.011935520123887	Mfsd10
1328.3175717752	-0.576294788602544	0.149183638346212	-3.8629892325399	0.000112007946670253	0.00265247301572993	Hgfac
958.232675999216	-0.2889874957951	0.0820562181201243	-3.52182323796648	0.000428589813455732	0.00803138086441655	Lrpap1
2786.69980557416	0.242259932981513	0.0819181630342209	2.95734088764063	0.00310304852711217	0.0361266639024063	Sorcs2
905.889976982881	-0.314776862118313	0.0816234268092755	-3.85645242332	0.000115044476603445	0.00271597284425849	Jakmip1
562.13898560652	-0.645651839308777	0.121347189565811	-5.32069874563199	1.03369452656117e-07	6.67234551364255e-06	Slc2a9
9817.01623484975	0.219645560737553	0.0583838685670941	3.7620932995411	0.000168497164507204	0.00377957422673198	Wdr1
563.986457775814	0.53548397270189	0.10290187804385	5.20383090067319	1.9522165942585e-07	1.14425323597573e-05	Hs3st1
3689.93298048041	0.502121683804712	0.114575325465832	4.38245915307876	1.17347172049747e-05	0.000398043689139032	Slit2
281.093016267915	0.549871364345937	0.179633952802884	3.06106588295879	0.002205505588286	0.0280697375121458	Ppargc1a
5967.87411819164	0.22482626943034	0.0744570987453915	3.01954109438431	0.00253157946597746	0.0312269341442591	Pgm1
1331.91793312799	-0.389250853644295	0.0853278384824713	-4.56182718989486	5.07103770353677e-06	0.000192498101212669	Tbc1d1
557.099720866598	0.447606959723981	0.117887641029615	3.79689470257139	0.000146519988975176	0.00335548322057222	N4bp2
589.568896914035	0.304929517071585	0.105640150135088	2.88649265153121	0.00389561844171876	0.0423561982383892	Apbb2
1724.3031278017	0.402402820534593	0.0706430735281365	5.696281325788	1.22448767411514e-08	9.60626278903252e-07	Nipal1
672.377499290042	0.389073681712454	0.117648807689643	3.30707713365722	0.000942749291697716	0.014898944901231	Dcun1d4
382.748858154306	-0.484873085880828	0.134360648390508	-3.60874327185133	0.000307683906835536	0.0061208691895579	C530008M17Rik
4308.92695885	-0.212937017513104	0.0735442383090673	-2.8953596149605	0.00378724387133476	0.0414726247270431	Srp72
4416.44002632854	0.212196355572496	0.0621783305942661	3.41270589841252	0.000643213168132619	0.0110188970280994	Ugt2b35
368.89308427807	-0.434343767495878	0.110812140785955	-3.91964061352139	8.86811092544395e-05	0.00218109905044118	Ugt2b36
1069.13501088854	0.388242245029117	0.0910769567747145	4.26279334288104	2.01887211597212e-05	0.000622675516736725	Ugt2b5
729.075652949157	-0.247119609418927	0.078385417621663	-3.15262222128713	0.00161811067061048	0.0222206975215432	Rufy3
11.9434623284368	2.18098242927587	0.601945622524391	3.62322167927635	0.00029095625484818	0.00584894715725027	Epgn
1938.49684880515	1.19263672522646	0.112393696227715	10.6112421359479	2.64212931651827e-26	3.3682745236747e-23	Mcub
25.5416888260672	1.43281939269323	0.352871195992802	4.06046004594394	4.89761180807376e-05	0.00132373967208326	Gm19619
510.903980891308	-0.501414048029006	0.103553327384121	-4.84208533608062	1.28483559761732e-06	5.92030571456317e-05	Naaa
7676.79360972017	0.45167547501866	0.104088583727583	4.33933731100396	1.42913020539575e-05	0.000471181764701384	Shroom3
2388.77392445906	1.15941884242643	0.0998848281228619	11.6075570656267	3.77239705723849e-31	7.21376627270431e-28	Anxa3
572.046423963162	-0.304033075612655	0.0966006960718609	-3.14731764858595	0.00164775848218305	0.0225066154111039	Bmp2k
6618.13609542049	-0.245839997201204	0.0602734261447719	-4.0787460233423	4.52792692177615e-05	0.00123914536760879	Sec31a
2000.11544205739	-0.23526308235642	0.081847313212205	-2.87441423698851	0.0040477768589721	0.0433937564040331	Cops4
13804.7168356241	0.477604177090832	0.110904276715565	4.30645409929266	1.65892332953789e-05	0.000530924876470097	Plac8
1343.70220220324	-0.217029876679582	0.0742761569055514	-2.92193195934403	0.00347867525939179	0.0390725213789836	Hpse
293.8566187588	-0.58713946881143	0.124254705749946	-4.72528959984025	2.2978764351182e-06	9.68399826568547e-05	Gpat3
112.815152833833	0.721780957615188	0.214583429772158	3.36363790243062	0.000769223951805138	0.0125991306367398	Gfi1
274.178101956147	0.754828718510582	0.149626466120541	5.04475403370471	4.54105146631969e-07	2.37883632170526e-05	Gm15446
1389.72742870592	-0.204833645113295	0.0675986070937266	-3.03014594412115	0.00244435591489565	0.0303723429136865	Chfr
65.2360176302835	1.41076206639162	0.265663757896287	5.31032940873469	1.09427269205388e-07	7.02360747755991e-06	P2rx2
57.6521946133812	0.867547271781639	0.282774761643118	3.06797985343737	0.00215511146802474	0.0274740793648687	Gm43118
62.166590443125	1.99221262234398	0.328179528053322	6.07049633522627	1.27515526763058e-09	1.24250479517278e-07	Miat
131.469643225008	-0.837673521675242	0.196484662940089	-4.26330233179909	2.01427689505981e-05	0.000622513291729799	Dao
383.841580511489	-0.460638047228265	0.107534252374833	-4.28364020816934	1.83860144980614e-05	0.000579936597507924	Fam222a
2205.34143434748	-0.444381787858073	0.10428346139847	-4.2612872827464	2.03252756965668e-05	0.000624369613666826	Dynll1
7945.15499762342	0.240547377885303	0.0837728133827469	2.87142532489954	0.00408625314344854	0.0436293023850195	Cox6a1
59.6523660451547	0.925282718936871	0.265834007842786	3.48067851229961	0.000500145414860913	0.00907520033402437	Gstm2-ps1
2038.82492514877	-0.342098687685065	0.082090071738306	-4.16735764071005	3.08150834855438e-05	0.000884444929009096	Wsb2
1707.5822012645	-0.254308998313471	0.0870066003528003	-2.92287018780508	0.00346821076136645	0.0390282688750413	Atxn2
3817.24294868437	-0.174905490056309	0.0512860800420937	-3.41038913312839	0.000648702519047533	0.0110828739595931	Ppp1cc
9146.8233317636	-0.293315657751896	0.0801782087760317	-3.65829646520589	0.000253897255596693	0.00525591368892856	Atp2a2
509.380238850446	0.497790865294376	0.153281283962539	3.24756455860608	0.00116397254750812	0.0172376108729712	Rhof
231.476503199178	-0.444774401329237	0.138041111492788	-3.22204303137963	0.00127280017773082	0.0183585003531076	Hpd
18.4357068751327	1.40359248693146	0.462734072217713	3.03325942739543	0.00241927521126724	0.0302231681420196	Gm43813
2360.90921162091	-0.456965799095784	0.105032266363876	-4.35071825940291	1.35692312265774e-05	0.000450286549466771	Hip1r
343.69265408759	-0.659015217203746	0.103631222032511	-6.35923425661238	2.02761985328846e-10	2.3678266042448e-08	Abcb9
431.213721917084	0.343595468535349	0.103884220402445	3.30748469020865	0.000941378573409429	0.014898944901231	Pitpnm2
4277.60566014706	0.253959965578371	0.0724344718489576	3.50606498668114	0.000454784166165981	0.00840252194928402	Atp6v0a2
4259.62395758337	0.297075779032769	0.0709736075179634	4.18572183973569	2.84261287146612e-05	0.00082204710222474	Bri3bp
270.926093516498	0.361921838213738	0.121526481004621	2.97813147572318	0.00290011552200112	0.0343073315108645	Rimbp2
1110.56414405674	-0.329604582758429	0.0682936591691122	-4.82628382734984	1.39104228261756e-06	6.37130683816869e-05	Nipsnap2
1898.65815802347	0.311830136324594	0.0817440369828684	3.81471417162755	0.000136340648324611	0.00314591136963787	Auts2
1174.66731980545	0.23183898078719	0.081435479238492	2.84690386739453	0.00441466915436228	0.0462317952777032	Rcc1l
4190.96992555275	-0.298185629579201	0.0570188105259004	-5.22960101813685	1.69876257667285e-07	1.01912430972319e-05	Gtf2i
61.5054496212801	-1.0640830601293	0.222217045827696	-4.7884853124831	1.68044860073386e-06	7.49211406917801e-05	Syna
1469.26705930539	0.484874356682515	0.10809698280953	4.48554940276991	7.27262925084769e-06	0.000260554291052618	Mettl27
7110.30911550346	0.879900509077578	0.153271249473462	5.74080600308493	9.42269865379276e-09	7.83415456552835e-07	Cldn4
14079.4852194171	0.656607330684921	0.109000108061005	6.02391449297859	1.70248333513861e-09	1.58808475981405e-07	Cldn3
2164.60845876529	0.413457639624797	0.0862662298402923	4.7928098908489	1.64461454437042e-06	7.35652435666042e-05	Abhd11
867.934863260715	0.271035413478204	0.0835282994210266	3.24483337212509	0.00117519368361863	0.0173701574608674	Dnajc30
1182.38466637075	-1.19168369760195	0.172826956082332	-6.89524206533063	5.3773158372377e-12	8.48063687402704e-10	Upk3b
16373.0586003909	0.228117666917269	0.0592614851474475	3.84934104080742	0.000118436013418482	0.00279173210057926	Cldn15
1632.16088506647	-2.13111248557344	0.403199711904711	-5.28550101265224	1.25361179291938e-07	7.85973492134452e-06	Serpine1
418.027395340192	0.444094730374141	0.148749389202597	2.98552305158902	0.00283093800364124	0.0338077202027352	Zan
616.851912596249	0.311546210032136	0.0908946998971955	3.4275508955363	0.000609052123914425	0.0105518452906488	Zfp113
89.7837477693138	-0.884068359580686	0.230321211600988	-3.83841485304558	0.00012383114002741	0.00289216607654858	Gpr146
279.063234201752	0.522805874074535	0.153305920241101	3.41021320802438	0.000649121131376353	0.0110828739595931	Gper1
1298.16212554104	-0.333659871508764	0.0903178503871516	-3.69428490689843	0.000220506456345189	0.00467217142544141	Micall2
4528.92142353652	0.347847778267208	0.105525654144353	3.29633377862194	0.000979555609502304	0.015306682036942	Foxk1
4220.90368516165	-0.370683610419316	0.0701988708666459	-5.28047824477818	1.28847123473345e-07	7.9479971568356e-06	Kdelr2
256.822622450495	-0.645408007166756	0.19508817724164	-3.3082886738305	0.000938679980040642	0.014880752678406	Bhlha15
113.87882538595	-0.685717932220389	0.182880874439301	-3.74953331955978	0.000177163957544378	0.00394505709245107	Kpna7
3050.39956024105	1.9320846670886	0.160379504230451	12.0469549794366	2.01247856620872e-33	6.15737942117221e-30	Cyp3a11
777.540741325309	1.34559043943694	0.102541269727076	13.122428101567	2.44958721069605e-39	1.24912617164094e-35	Cyp3a25
42.5079736096328	2.31139724133525	0.313990297002048	7.36136518677255	1.82038802210106e-13	3.97832799458599e-11	Cyp3a59
1818.50628291809	-0.216853809252891	0.0666756424019422	-3.2523692527119	0.00114447236043762	0.0170147115354468	Usp12
1494.04007221253	-0.28063937294608	0.083695441240954	-3.35310225724406	0.000799111769287	0.0130467575736953	Gtf3a
129.842477519769	-0.684768065906829	0.166184821127225	-4.12052112378299	3.78016405109284e-05	0.00105913827204429	Urad
1704.8640049011	-0.20202522029684	0.0657072796348162	-3.07462462941158	0.00210767640462458	0.027027018975647	Ubl3
58.8432643481722	-0.803353425407413	0.24079645899418	-3.33623438136535	0.000849215355309131	0.0137038992674252	5930430L01Rik
593.01148581159	-0.296213573587286	0.0900310750681311	-3.29012591889107	0.00100142558041344	0.0155058790781021	B3glct
686.627237057341	0.475505693976846	0.143282209608629	3.31866527795512	0.000904487780656108	0.0143834241876062	Brca2
942.676926348683	0.377335970592597	0.0991722889770411	3.80485289272644	0.000141888491689849	0.00326407540732529	Hepacam2
3547.07117495173	0.214760383510047	0.0621891377083112	3.45334235887541	0.000553685812275347	0.00980357124558826	Pon2
1661.73646280745	-0.327168994465958	0.0688786775329114	-4.74993141832072	2.03485646162673e-06	8.768798352103e-05	Slc25a13
201.819365436504	-0.463206918562116	0.129647307391643	-3.57282328404126	0.000353153091685615	0.00686472172376942	Umad1
4110.15495975011	0.319571010896335	0.0711731403777424	4.49005072981538	7.12062128912402e-06	0.000256308857602398	Tes
530.033917002788	-0.445357139488402	0.11965567656768	-3.72198922995933	0.000197659455722969	0.00429516243416191	Slc13a1
172.359087488516	0.440233248113464	0.139598589816011	3.15356515200966	0.00161289221292755	0.0221689353758901	Pax4
301.051065574758	-0.48850309603638	0.125417989877423	-3.8950002030316	9.81986475183138e-05	0.00237321154776487	Hilpda
14.1135674713199	2.01560187859447	0.516611753775193	3.90157959795776	9.55670258952176e-05	0.00232061009864292	Smkr-ps
2650.66394823776	0.700082936232329	0.125389078447519	5.58328480359114	2.36017768371922e-08	1.72755972275295e-06	Akr1b8
2595.08070534539	0.389259035984011	0.0809625803717506	4.80788821448965	1.52533012828387e-06	6.88333342256245e-05	Trim24
751.08159860452	0.965482009114477	0.120796114970487	7.99265778829365	1.32060326597641e-15	4.29842314104408e-13	Gstk1
413.242198886837	0.890056211274102	0.154798681302167	5.74976610774035	8.93669918447444e-09	7.51173758923571e-07	Tmem139
3188.57913251379	0.639535771444059	0.0895874464428982	7.1386761966889	9.42340236273501e-13	1.71618106363238e-10	Zyx
1284.28455638994	0.283243983941324	0.0938440781003861	3.01824035863333	0.00254247163350721	0.0313162085743908	Tcaf2
659.896037362094	-0.369673039681921	0.117383381807863	-3.14927917383581	0.00163673755131066	0.0224161244941364	Zfp467
253.519544655465	0.406378709610659	0.12645421149706	3.21364314244375	0.00131062451904459	0.018792578852778	Zfp775
211.677543250803	-0.4286381084283	0.14819356295203	-2.89242056058163	0.00382285843159481	0.0418027793327644	Gimap9
4017.27656954757	-0.290175313398637	0.0914907273762918	-3.17163631463084	0.00151582708697226	0.0210618735481396	Tmem176b
1869.80326080849	-0.264353846237855	0.0809821272074016	-3.26434801546795	0.00109716309135537	0.0164876237441596	Tmem176a
125.005422111512	1.01686673260085	0.196810476113987	5.16673071819564	2.38224091121899e-07	1.36919882881414e-05	Hoxa13
10.5253195479588	2.08283369887597	0.655953765421447	3.17527516217208	0.00149694478101123	0.020856339945273	Evx1
6434.23731629475	0.387762937346596	0.0825144188897567	4.69933549268117	2.61009373168618e-06	0.000107916794344149	Aqp1
732.294941995592	0.318968377717325	0.0926557247859496	3.44251127983938	0.000576339828688599	0.0100879252852153	Vopp1
1204.83640681311	-0.274066725012575	0.0933401265397005	-2.93621548601614	0.00332243439606843	0.0379586268790551	Herc3
64.6895658484399	1.38856515445243	0.29430125788713	4.71817607719831	2.37968493707355e-06	9.97717648127658e-05	Hpgds
882.149959929965	0.363529342693707	0.0962381710845132	3.77739246909074	0.000158478892703721	0.00360775312586535	Gadd45a
146.190354161848	0.688120460655542	0.144702340485085	4.75542039160363	1.98033887176873e-06	8.55797289839492e-05	E230016M11Rik
907.639389194077	0.584225487836453	0.103913105653696	5.62225028461244	1.88485913799027e-08	1.42745421252352e-06	Eif2ak3
14.8081342055912	1.44980583859824	0.485319293516644	2.98732372268344	0.00281431542220906	0.0336354666632455	Gm43292
663.658972548281	-0.335649636118818	0.0891623037593323	-3.76447917973056	0.000166896572611011	0.00374916852834545	Thnsl2
4353.86175209346	-0.628632680925764	0.110279328170004	-5.70036734315862	1.19549532646429e-08	9.42715850734573e-07	Kdm3a
126.98622562017	-0.625147125468518	0.178199436178332	-3.50813189354261	0.000451265262708408	0.00836782544110694	Reep1
1295.93140677046	0.512896271371589	0.112530561261955	4.55783980475881	5.1682431960219e-06	0.000195219220772205	Capg
13192.687788113	-0.502419124825351	0.147919470799906	-3.39657194626517	0.000682356167204455	0.0115217269822227	Reg1
3744.27234842805	-0.163319849202446	0.0562745372660064	-2.90219799463554	0.00370554257366771	0.0408705048968772	Pcyox1
21.2671906459587	1.33256773197886	0.3940090722755	3.3820737281072	0.000719408335921163	0.0119625094814369	Asprv1
1072.25232334004	-0.29325410352861	0.0851416349761316	-3.44430904587186	0.000572520886712599	0.0100325595932753	Aak1
1349.985502597	0.599357624598139	0.0784200422639803	7.64291381762535	2.12360141359078e-14	5.60118179743307e-12	Gkn3
7567.82702939107	-0.224501804651968	0.0610524297236081	-3.67719688910524	0.000235811027523994	0.00496208679375799	Sec61a1
2522.48355774358	0.385494545493636	0.106668623135038	3.61394507741623	0.000301572971047138	0.00603067099487466	Plxna1
1879.02260782056	0.241120201002054	0.0800866635698734	3.01074099299546	0.0026061104938435	0.0317422598207148	Aldh1l1
98.492185378897	0.67901757256467	0.19781744221896	3.43254651838576	0.00059794129563685	0.0103946658416506	Fbln2
2006.09011512381	-0.236172184877172	0.0783398744393957	-3.01471232328661	0.00257223101795802	0.0315092318188388	Arl6ip5
1646.85605270458	0.40727519039795	0.0910322443969785	4.47396626432588	7.67818613107767e-06	0.00027444133512436	Frmd4b
1299.91255978413	0.212775979977738	0.0722214016358046	2.94616242773461	0.0032174339745103	0.0370077480767358	Foxp1
7479.50983116063	-0.369800136895921	0.074567284521685	-4.9592812621248	7.07544651533344e-07	3.49161873521197e-05	Bhlhe40
277.942405390926	0.513056357060873	0.156787707036212	3.27229963853209	0.00106676453311174	0.0162165322526016	Lmcd1
72.0224111311757	0.70910598210705	0.237269946093959	2.98860430400335	0.00280254824425465	0.0335450684151639	Srgap3
1406.58124245177	0.19959387881733	0.0707522053076941	2.82102696233025	0.00478701792813679	0.0489931964281329	Thumpd3
378.539712034496	-0.409342283298034	0.135719494450115	-3.01609053995181	0.00256056789404865	0.031467777317242	Cidec
61.0125109752704	-0.758886477678696	0.26522252364798	-2.86131987299064	0.00421881160451028	0.0446330428255866	Ghrl
998.328783245899	-0.362703288885946	0.083596868324708	-4.33871861655307	1.43315876468656e-05	0.000471242917935139	Mkrn2os
618.014896512552	-0.306564421337333	0.0827003162251651	-3.70693167003934	0.000209785514883498	0.00450328172928681	Cand2
409.646085567311	-0.363835695257857	0.0981265065428047	-3.70782276957088	0.000209048876175677	0.00450328172928681	Plxnd1
2377.49985690886	-0.189595176626233	0.0612766162156057	-3.09408691823208	0.00197419639881388	0.0258514491788435	March8
396.86515094591	1.20172267656081	0.342677115738152	3.50686585525914	0.000453417661779783	0.00839755858342267	Rassf4
1343.52650195592	1.12170953373349	0.370984384469383	3.0236030967661	0.00249783904342841	0.0308569221695505	8430408G22Rik
725.825295283502	-0.581998456294797	0.129037051134952	-4.51032049458507	6.47297555819119e-06	0.000238611036359539	B4galnt3
2102.16269406114	-0.192739668242243	0.0644332974464925	-2.99130536353972	0.00277787559030269	0.033408758475197	Bcl2l13
895.460507584858	0.277920314437022	0.0904335789330371	3.07319822698615	0.00211777760631835	0.0271145499526858	Mical3
1064.38047786871	-0.374288839655231	0.0726781318485605	-5.14995130082783	2.60554102929789e-07	1.46745625879175e-05	Necap1
779.941545234741	-0.752357793021293	0.137670812662947	-5.46490413231781	4.63157044310951e-08	3.25017268984813e-06	C1rl
59.1676319632413	-0.907257934383487	0.307057416142062	-2.95468497645319	0.00312988462093899	0.0363629577951456	C1s1
9788.31250431475	0.225212652277932	0.0688278617951488	3.27211461178656	0.00106746293491763	0.0162165322526016	Lpcat3
609.626520544949	-0.385355810548849	0.0828494523804525	-4.65127770282969	3.2988474460056e-06	0.000132804653234194	Ptpn6
26795.4821055539	-0.282358425888088	0.0926751415841481	-3.04675472906301	0.00231326382046072	0.0291261810085663	Tpi1
89469.3479380075	-0.509915098920558	0.0695711902292742	-7.32940024800663	2.31184980501589e-13	4.91203865515737e-11	Gapdh
349.642329944677	0.654128438806858	0.10886445541138	6.00865026454244	1.87074181926283e-09	1.73446111218683e-07	Tead4
2770.2516948705	0.855054164822806	0.108725906753315	7.86430934775105	3.71139358825254e-15	1.11327253162916e-12	Clec2e
9783.73199765266	0.458626201163686	0.110267944502347	4.15919788142894	3.19367135566207e-05	0.000913210923344267	Emp1
2082.7215927517	-0.242677245293102	0.0683376395422061	-3.55115053605593	0.000383550972550946	0.00730318527660314	Dera
7950.1520955012	0.279966035356554	0.0659920111798423	4.24242314109183	2.21119279431955e-05	0.000668514374851788	Cmas
1152.73612842142	0.507148765502339	0.120870657167919	4.19579720492283	2.71913464551871e-05	0.000792329939183718	Sult6b2
56.5704364470743	0.721711435272229	0.225165114551557	3.20525422736822	0.00134943234660752	0.0193111469021532	Rps25-ps1
224.81510309314	0.475190620616581	0.141977858562526	3.34693469409746	0.000817104575855218	0.0132556371171083	Itpr2
198.71387664768	1.08375340981834	0.18158814829413	5.96819462062534	2.39893124168437e-09	2.19753593624476e-07	Pthlh
9.04359881855427	2.28390458749808	0.774669469971542	2.94823105340912	0.00319598095415961	0.0368865202801236	Gm15762
6604.32184649905	0.264609509073111	0.0800458635294827	3.30572371145261	0.00094731447724335	0.0149556417676664	Myadm
1692.84572770431	-0.306138777659053	0.103632118906043	-2.95409165508436	0.00313590855045598	0.0363708332106714	Ptprh
702.635866297024	-0.312035113330942	0.0881083874744611	-3.541491590927	0.000397871540561864	0.00752365738877058	Tmem150b
31189.0876992147	0.265455311437947	0.0789616886885042	3.36182414341645	0.000774294185286592	0.0126686122422613	Rpl28
55.2586141497984	0.916733686176204	0.25068405183533	3.65692862974143	0.000255255413983896	0.00526976696778089	Zfp667
1705.88904253559	-0.301041400089007	0.077862101773855	-3.86634053320781	0.000110480646398006	0.00262036112960728	Clcn4
458.984073259759	0.403441818459576	0.11243433322497	3.58824397217112	0.000332912693820287	0.00652935691033685	Bbc3
87.8317324556446	1.38150434630911	0.223834695451201	6.17198483695435	6.74379695414783e-10	7.16434762531622e-08	Dact3
387.524412917848	-0.648966870929972	0.141061879380118	-4.60058290575591	4.21310291942829e-06	0.000164418490972995	Hif3a
42.8265484762024	1.75058507427095	0.286133092445547	6.11807973453509	9.47096781969424e-10	9.85624936773351e-08	Ceacam12
28.2786105591096	1.31425014747491	0.413128543614551	3.18121361447517	0.00146659445837633	0.0204894630358366	Mill1
5549.51683634497	0.346842439964163	0.0805666848962511	4.30503551698579	1.66958947130982e-05	0.000533222958916443	Pglyrp1
298.25861056845	-0.522100898564955	0.143477964496882	-3.63889256720186	0.000273812989570023	0.00557020095005614	Dmpk
1979.38775587576	0.372834455369054	0.0924173989574509	4.0342452782155	5.47780758798232e-05	0.00144981834742134	Snrpd2
489.868045241262	-0.309824588657537	0.109201984147247	-2.83716995691006	0.004551537663281	0.0472208356711711	Ppp1r13l
3415.3184970909	0.207715441953437	0.0737175366872226	2.81772087467812	0.0048365835733516	0.0493267036700885	Tomm40
1006.28155892958	-0.28202901299325	0.0768153445215927	-3.67151920947216	0.0002411129517377	0.0050321226953388	Pvr
3940.63202778164	-0.241218073772682	0.0801479053993525	-3.00966160713454	0.00261538900052883	0.0318299291408831	Igsf23
127.929585491228	-0.959915458086545	0.173456516257796	-5.53404091582176	3.1293592316293e-08	2.23705315539556e-06	Ceacam20
44.6576958982124	-0.745249331475539	0.260205755483537	-2.86407704583879	0.00418226271529297	0.0443942391574154	Nlrp9b
3393.93057252822	0.309004563775281	0.0839410840322137	3.68120768677107	0.000232131818712843	0.00489139471442021	Kcnn4
1347.7244280113	1.05063974164702	0.139467353957827	7.53323062230548	4.9500071359793e-14	1.18320639322205e-11	Plaur
780.958104898342	0.374660033853595	0.112361999331918	3.33440163116756	0.000854831300576786	0.0137799886577699	Ethe1
113.489248920861	-0.902591962767881	0.181685198396157	-4.9678893533188	6.76855622600894e-07	3.37274906473714e-05	Cd177
27568.5312463159	0.252596971923229	0.0886099845211757	2.85066037747546	0.00436285420652332	0.0458399338265066	Rps19
8917.07251121379	1.58972231308567	0.1005821952	15.8052059802893	2.86452516677021e-56	4.38215060012506e-52	Ceacam1
166.523609045128	-0.63470117032798	0.21481602568125	-2.95462672449665	0.0031304755795664	0.0363629577951456	Erich4
1141.11458090413	0.315492496431283	0.0935856645826993	3.3711626437454	0.000748516524293519	0.0123660726135383	Exosc5
380.597698843578	-0.389156142526761	0.107797723603078	-3.61005900235586	0.000306127361965832	0.00610578407216857	Tgfb1
37.135455731026	-0.889821382185771	0.294942443153667	-3.01693229591296	0.00255346836494024	0.0314263548245019	Numbl
487.606548408975	-0.768495779361766	0.114465165689185	-6.71379606830356	1.89625282137319e-11	2.63717051466973e-09	Sertad1
5033.37143196365	0.198476715003385	0.0613671593571229	3.23424967169102	0.00121962785177006	0.0177693970251223	Fbl
44.0265613911974	0.882102867303886	0.306332268061097	2.87956235523955	0.00398227540148418	0.042932240374845	Sycn
846.971768564843	0.305243603832632	0.103890513381058	2.93812778374705	0.00330200893934303	0.0377816998908524	Mrps12
17010.8800953705	0.213369498278003	0.0516359660094136	4.13218759651177	3.59326960531062e-05	0.00101047497099342	Actn4
4949.83927003685	0.237903857281948	0.082106944029298	2.89748766190906	0.00376164533929837	0.04122181260787	Eif3k
96.8797347813528	-0.896668442898635	0.259002703161967	-3.46200418741539	0.00053616881310604	0.00957060668241711	Spred3
3094.63303442147	0.511907128387446	0.127116072799076	4.02708420041094	5.64728134169745e-05	0.00148440051486749	2200002D01Rik
11.3756970338888	1.65874286084547	0.534551853481768	3.10305323990807	0.00191535180339204	0.0254128810826465	Ffar1
14.522477352332	1.89496886259191	0.614947493825395	3.08151327002555	0.00205951296497342	0.0265920638310375	Scgb2b20
39461.3916863084	-0.533419319899861	0.0874786558589023	-6.09770823136827	1.07599908212805e-09	1.07585842865326e-07	Gpi1
778.336044959761	-0.44798944443918	0.149031175485067	-3.00601161455691	0.0026469888699573	0.0321633325914272	Gm26762
4736.30135892549	0.415632125265296	0.057730670999932	7.19950276111958	6.04325328350306e-13	1.17024922444341e-10	Rhpn2
1094.70152876376	0.739309101948555	0.109028868450587	6.78085641403882	1.19465565521856e-11	1.75729252053207e-09	Josd2
3545.38007507939	0.306573818736683	0.0611195810022766	5.01596728428592	5.27673079250026e-07	2.68184145062023e-05	Pold1
419.752703614529	0.419438667210589	0.136038592724904	3.08323291802036	0.00204764820518698	0.0265016262630714	Tead2
247.755313015122	0.621112980578926	0.136439696344185	4.55228937927344	5.30652759480993e-06	0.000199948914151237	Ppfia3
1216.74202401508	0.486684386690521	0.0852613123440918	5.70815031237607	1.14210537693963e-08	9.05281246446759e-07	Bax
57.3345342250132	-0.720546719547933	0.225776917733317	-3.19141002889865	0.00141580198441546	0.019952434790175	Tulp2
524.863935461954	-0.850419754695615	0.108728885176788	-7.82147037848199	5.22098580018418e-15	1.47908594020773e-12	Dbp
33554.2275512348	0.247965293533222	0.078591468251639	3.15511720355283	0.00160433642226896	0.0220910338324667	Rpl18
566.772966072105	0.909881238302588	0.132077641757314	6.88898761513661	5.61908304489647e-12	8.77150330824757e-10	Tph1
16.5352971244171	3.6600869726372	0.648437668034809	5.64447001317746	1.65690856038825e-08	1.26736935784097e-06	Saa1
939.66240392385	-0.323575026976115	0.0767893667030153	-4.21379991617263	2.51109758177986e-05	0.000747369081830122	Hps5
47561.9129344877	-0.465639751197812	0.0691102980598246	-6.73763193431369	1.6098874255979e-11	2.28049864234154e-09	Ldha
305.209446492552	-0.326162647678817	0.111449129609651	-2.92656074409193	0.00342732568412601	0.0387804943163903	Tarsl2
51.6782766219251	0.771271938693569	0.245286577796193	3.14437074226872	0.00166444423463203	0.0226737915417638	Gm20684
1158.55596723099	0.349363485357953	0.0817969825577646	4.27110480647907	1.94506964933285e-05	0.000603563397474523	Pcsk6
2603.09178273041	-0.347203063357001	0.0736041667860977	-4.71716586869347	2.39152711021161e-06	9.97717648127658e-05	Arrdc4
105.503859663273	0.815590234914294	0.186978206282329	4.36195346575733	1.28906291200306e-05	0.000430569528991765	Rgma
1464.33680623215	-0.265945715563099	0.0910031745428088	-2.92237844338051	0.00347369183717738	0.0390452150809255	Fam174b
1632.46113617888	0.360279339322856	0.0961248901953641	3.74803381923896	0.000178226227363306	0.00396131879152528	Aen
104.887223514278	-1.01657373588717	0.194780494954828	-5.21907358394854	1.79820315126458e-07	1.07456686750178e-05	Isg20
7653.99002103376	0.374087475370115	0.0771165193479458	4.85093827539404	1.22878785741303e-06	5.76625663886641e-05	Mfge8
908.469194727039	-0.292923881318066	0.0745293887889756	-3.93031374707041	8.48350884057081e-05	0.00211025558118784	Pex11a
15061.9046799615	0.815203225680456	0.286469190257381	2.84569249819859	0.00443149656217641	0.0463383693835781	Anpep
2197.59040696872	-0.231630708898581	0.073742189832447	-3.14108801792949	0.00168321438013959	0.0228616486197974	Stard5
54.0609149003003	0.817066145792632	0.26724013293974	3.0574230629382	0.00223248943152113	0.0282720391750084	Cemip
2164.28965081872	-0.249266121315829	0.0712553932673617	-3.49820708140004	0.000468397293537477	0.00860209099224048	Tmem135
288.768168157681	-0.392844457168525	0.123786222585425	-3.17357173491116	0.00150575687562552	0.0209600260994715	Fzd4
2667.37999509913	1.7040173793022	0.234477639312286	7.2672916031568	3.66766521951452e-13	7.38262401685963e-11	Prss23
110.676578225095	1.90321790316169	0.246960181118037	7.70657801814627	1.29236243846231e-14	3.46851940063094e-12	Prss23os
135.73886248368	2.20446464130419	0.306651137735057	7.18883568339742	6.53461582734772e-13	1.23415497440451e-10	Me3
316.034670229949	0.615965316869016	0.195134923557977	3.15661238715173	0.001596133647647	0.0220177209573524	Ddias
1212.25271240077	0.286884848233237	0.0771380138335459	3.71911116161609	0.000199925058463232	0.00433208717332935	Prcp
86.3094089602299	-0.652506363211468	0.216598364664548	-3.01251749625176	0.00259090500298303	0.0316440823272233	Usp35
209.776284095758	-0.468515134167947	0.135699760374298	-3.45258630432103	0.000555239826033548	0.00981972122388581	Kctd21
1099.50573664852	0.260208162311049	0.081838933546123	3.17951555617963	0.00147521450930432	0.0205910871928262	Alg8
3018.70121442808	-0.220801890288405	0.0635113665781189	-3.47657281184178	0.000507866306374355	0.00916195607890906	Pak1
1054.16275240952	0.605505115602703	0.079847332388074	7.58328547107657	3.36912416294708e-14	8.73573922792617e-12	Tsku
2302.27256869651	-0.31204840920203	0.107516405009732	-2.90233298977754	0.00370394597592885	0.0408705048968772	Mogat2
754.825511231297	0.348079353018305	0.0988407395052421	3.52161825944092	0.000428921307767572	0.00803138086441655	Gdpd5
851.376904744623	-0.554750922061169	0.158870142802323	-3.49185134648886	0.000479685130159076	0.0087777788530784	Neu3
5410.02943649909	-0.255432663801518	0.0496611290754072	-5.14351301625985	2.69647962425988e-07	1.51101631105962e-05	Spcs2
1133.81552640979	0.313698031133465	0.0763633497000141	4.10796582870967	3.99159141870667e-05	0.00110822804942604	Rnf169
3261.83616623031	-0.496521097704732	0.0774906791248602	-6.40749446658856	1.47930454349073e-10	1.76800007080635e-08	Ppme1
2948.15856028265	-0.242443492068867	0.0768718533602675	-3.15386557590374	0.00161123283491628	0.0221660430832278	Rab6a
645.155719628796	0.391494200752638	0.0904790183431987	4.32690592715816	1.51218506247213e-05	0.000491155139823751	Anapc15
1096.5584391796	-0.231292058254873	0.0820513401941004	-2.81886996248604	0.00481930377329999	0.0492489706906768	Rnf121
19.1404475177901	1.62654965106392	0.473614984862365	3.43432894450459	0.000594022856281054	0.0103737005198488	Olfr558
2759.14998385552	0.23495223776798	0.0831967922624476	2.82405404557923	0.00474203879519512	0.0487524929360853	Taf10
1341.73576884494	0.427498934533959	0.148340328524148	2.8818793836254	0.00395311024599152	0.0427382901365217	Gm45912
13702.2199003359	0.371081959541361	0.127201464131281	2.91727742346094	0.00353101558636254	0.0394576160994698	9130208D14Rik
670.161006310685	1.49205208999888	0.320722608540292	4.65215750392426	3.28480025967975e-06	0.000132588059030556	Gm8989
790.010608997159	-0.454347127955895	0.0897288796841399	-5.06355511798732	4.1150933298604e-07	2.20114327832883e-05	Tmem9b
1104.3526685801	-0.242763248673534	0.0829215378537705	-2.92762598182441	0.00341560653122293	0.0386764979383038	Tmem41b
2122.05247929801	0.254999441270173	0.0818329874284811	3.11609595693953	0.00183262628015453	0.0244851675404402	Wee1
300.719221010261	0.639159959800576	0.132857423374867	4.81087126006604	1.5027379112932e-06	6.80144513815484e-05	Lyve1
1864.00881444665	0.35462944751382	0.0784546855093531	4.52018187583637	6.17865268489249e-06	0.000228975360268776	Tead1
19.3671945991961	1.89755263418235	0.448277681792142	4.23298484679461	2.30610048669368e-05	0.000693098727808249	Calcb
413.577723921703	1.30748998621926	0.11155165541381	11.7209375456511	9.95639690652119e-32	2.53854933126602e-28	Acsm3
937.086759223314	0.555414218798927	0.116555372911901	4.76523908699376	1.88629843564981e-06	8.24474099102025e-05	Nupr1
601.21377572835	0.440469916148536	0.108375679116522	4.06428748349487	4.8179413537906e-05	0.00130682387996966	Bola2
56303.9266661319	-0.557758357487923	0.117851003421383	-4.73274169328561	2.21507303394138e-06	9.43904937973128e-05	Aldoa
2520.486000277	0.550203477470632	0.0904377979373666	6.08377791166122	1.17383174402652e-09	1.15110756539216e-07	Zg16
84.2777499286008	0.649425401825309	0.204987098864234	3.16812816720449	0.00153423866955802	0.0212790418557557	2001-09-01
1081.2174358116	0.397973926713434	0.0864561185083607	4.60318984450994	4.16068636550817e-06	0.000163205589793702	Zfp553
307.565927355158	0.35225653277642	0.121445940541463	2.90052126243081	0.00372542562607861	0.0410091529166956	Zfp771
1286.98686429878	0.276758257281523	0.0968432376342597	2.85779641451822	0.00426593993317041	0.0450381981350179	Dctpp1
1565.67658735887	0.602898441101252	0.0870361787522939	6.92698656747223	4.29899384192194e-12	6.92273766249703e-10	Fgfr2
182238.164338876	0.292538006684002	0.0929844950593992	3.14609448055965	0.00165466543935044	0.0225807956210375	Dmbt1
905.954299627281	-0.369101574234193	0.129982843087763	-2.83961764080649	0.00451676372388892	0.0469731145126123	Acadsb
1862.79602189296	-0.281574078376237	0.0993854735339812	-2.83315124800369	0.00460915719053221	0.0477170923365609	Lhpp
2298.94770691912	-0.26246829471161	0.0603727603451869	-4.34746221989723	1.377217840571e-05	0.000456032002706821	Dhx32
1739.31195836262	-0.655592299932955	0.061032993795969	-10.7416048133666	6.4906198457298e-27	9.02668203636131e-24	Clrn3
83.7942155907706	-0.605513494294335	0.19550870394308	-3.09711783712005	0.00195412178528835	0.0257486262457719	Ptpre
247.917945115342	0.477786978746325	0.143653596303517	3.32596601157717	0.000881126722931093	0.0140704348720249	Mgmt
1537.06111841558	-0.669872587010283	0.171367239788458	-3.90898860153899	9.26833364469556e-05	0.00226135515305507	Bnip3
530.780688436644	0.938787485775782	0.100888844882245	9.3051663627581	1.33782733461268e-20	7.05726984996718e-18	Adam8
1888.2268279537	0.246218218464319	0.0718560409654578	3.42654862633859	0.000611304297912435	0.0105788836532403	B4galnt4
5429.53404685849	-0.359735184197525	0.103655373395208	-3.47049238659301	0.000519505070352174	0.00932792085240324	Cdhr5
6025.39766660387	-0.402651956164388	0.10166354635346	-3.96063260241251	7.47514688041182e-05	0.00189958134512525	Eps8l2
25933.4002861675	0.381499216826356	0.108385712668902	3.51982938924583	0.000431824472899908	0.00807585670711832	Rplp2
292.695647687022	-0.597183776754734	0.151185833709407	-3.94999823794718	7.81517685304066e-05	0.00197614174376556	Tspan4
3494.42239049834	-0.238549537116464	0.0670234760261546	-3.55919375210224	0.000371995029872947	0.00712237793115938	Ap2a2
5015.07711794327	0.304866272996525	0.071339001479759	4.27348668572303	1.92439780713456e-05	0.000599581214939807	Ctsd
351.512542524049	0.556717323781466	0.120364672569245	4.62525516746778	3.74137514684181e-06	0.000148278645068358	Syt8
974.14422057505	0.292420947810335	0.0788950503032512	3.70645492570635	0.000210180621957823	0.00450328172928681	Mrpl23
9.8303107378083	2.91538012943332	0.994101996716547	2.93267706841212	0.00336053232959897	0.038251059209974	H19
192.971824012704	0.482612434276187	0.15666027038749	3.08063067351072	0.00206562692584398	0.0266217023686278	Kcnq1ot1
292.713274347696	-0.510341725847346	0.146345610836955	-3.48723629583892	0.000488039950413338	0.00891999421914367	Phlda2
164.84898279679	-0.569459974036517	0.174515902725925	-3.26308356511698	0.00110207018436801	0.0165276725987154	Tnfrsf23
192.96059009542	-0.658893206891165	0.15119206614599	-4.35798797970616	1.31263591210631e-05	0.000437488108570858	Osbpl5
34.4355480222048	-0.910075981157375	0.29979162340614	-3.03569516325164	0.002399818566636	0.0300183355947649	Mrgpre
4109.52831161263	-0.336750591784906	0.0776487057952633	-4.33684745078454	1.4454086617032e-05	0.000473487402713823	Dhcr7
1260.83648697754	0.791852278892731	0.119017348132505	6.65325090264271	2.86688840575871e-11	3.88120874613245e-09	Ano1
49.4360438007416	0.911947834216011	0.286079965860867	3.1877374966534	0.00143390647664031	0.0201175261693833	Fgf15
7069.42767747337	0.325430484599552	0.0819548404868546	3.97085129647407	7.16162712410752e-05	0.00182491098186803	Ccnd1
101.314860599949	-1.42953018563667	0.236783756121881	-6.03728148015712	1.56732191562438e-09	1.48005497933467e-07	Iyd
10.980989587527	-1.84459210209538	0.587396345246544	-3.14028528951974	0.00168783379939152	0.0228904977509676	Ipcef1
783.824389530989	0.744493943707311	0.14813015934185	5.02594439252032	5.00961046113914e-07	2.56311106469921e-05	Samd5
8562.81549773305	0.312406061884477	0.0619788556287908	5.04052646204968	4.64252925117581e-07	2.41115507473625e-05	Ifngr1
29450.0415778004	0.305379961220584	0.0948725432837894	3.21884446912222	0.00128708275413588	0.0185402937596711	Rps12
125.402767920315	0.823772455424859	0.227461026635015	3.62159824745136	0.000292788570600361	0.00587035328052991	Vnn3
1125.89226236475	1.07347712191528	0.282618150370551	3.79833043457332	0.000145674035323681	0.00334111153280611	Vnn1
2955.13104168993	0.30950589480921	0.0918264385749162	3.37055318285813	0.000750174242441282	0.0123660726135383	Epb41l2
640.102891177061	-0.307523740564765	0.105584093395344	-2.91259536048947	0.00358438738590535	0.0398792423487855	Rnf217
3193.87440096408	0.259244595796764	0.0707174149369256	3.66592297000661	0.000246448106087288	0.00512947364207255	Marcks
1015.43678617548	0.313319909178705	0.0836016401889737	3.74777227420987	0.000178412122327162	0.00396131879152528	Slc16a10
2985.49059678394	-0.234875171270192	0.0694117480800045	-3.38379565083815	0.000714911908417838	0.011935520123887	Snx3
795.647981935884	0.22712149038798	0.0780461163737539	2.91009342861241	0.00361320728152151	0.0401414996316021	Rtn4ip1
2832.74311072288	0.318325139026431	0.0870023578965977	3.65881048194993	0.000253388629509386	0.00525249221441001	Smpdl3a
1247.09579562196	-0.977100534656078	0.0979029252630636	-9.98029969003096	1.85904426524231e-23	1.57998106498205e-20	P4ha1
708.822365508113	-0.402812023342205	0.103002053146366	-3.91071838898016	9.20220134668892e-05	0.00224880632909979	Pla2g12b
4962.08729428766	-0.402494663607367	0.0957718658141832	-4.20263988996819	2.63820108616295e-05	0.000777633915532192	Ddit4
10.4259817039155	-1.78894930734938	0.602238277610626	-2.97050083639157	0.00297314595891949	0.034933323256183	Cdh23
404.368081037809	-1.59576709337285	0.181364498389597	-8.79867398273786	1.38442238244568e-18	6.41784654747091e-16	Vsir
2269.16099745881	-0.20019384734736	0.0686337787904049	-2.91684139902476	0.00353595521024202	0.0394839728513011	Pcbd1
862.17240729072	-0.366188121224242	0.0996034475992941	-3.67646030383829	0.000236492635684371	0.00496959387458724	Neurog3
1770.98834628056	-0.314789408394579	0.0609331200355966	-5.16614623066539	2.38969857035805e-07	1.36919882881414e-05	Hnrnph3
1680.15663915957	-0.45362386277374	0.103128241965395	-4.39863857008206	1.08932064692862e-05	0.000373641866742466	Pbld2
3401.91865189974	0.499312743635034	0.109065340695678	4.57810648598489	4.6920383737893e-06	0.000180348751362384	Arid5b
646.83587740114	0.312431771295119	0.110596486389044	2.82497013690003	0.00472850228262304	0.0486698845099129	Ank3
3045.8887164258	0.425943145826119	0.0769429625051118	5.53582981416683	3.09758236450088e-08	2.22473309916124e-06	Ccdc6
10.671953310498	-1.95891468208429	0.627308899026937	-3.12272739175692	0.00179183629781119	0.0240874443619644	Rab36
3379.27895931133	0.300944225427418	0.0910799331344655	3.30417705712542	0.000952556515974434	0.0150228964756463	Gstt1
3787.22831037522	0.507023294014945	0.0728503464561539	6.95979248801658	3.40774314860404e-12	5.60555426745641e-10	Gstt2
5469.10936703029	-0.412041119970138	0.0976742397055187	-4.21852395485662	2.45906848760809e-05	0.000733310520924532	Lss
64.4769466300365	0.63414002762179	0.219285967631205	2.89184043316573	0.00382992409637912	0.0418501277331485	Col18a1
224.839326337739	0.548803632903556	0.161923798211581	3.38927099638838	0.00070078716071683	0.0117809252578528	1810043G02Rik
12603.1312589905	-0.37884961014976	0.0919741982728087	-4.11908575735597	3.80378574340205e-05	0.00106186704931687	Pfkl
1826.53690155932	-0.246095938737379	0.0851145507813838	-2.89134979246351	0.00383590911628831	0.0418825778832681	Ilvbl
6659.2830324561	-0.222386678259566	0.0717890977380205	-3.09777786971387	0.00194977513100277	0.0257134999604141	Plpp2
125.662081018387	-0.537498048461742	0.174714889735014	-3.07642954345192	0.00209495807014236	0.0269221119696772	C2cd4c
2710.00565433044	0.278786241579062	0.0901699251148991	3.09178743604166	0.00198955260318249	0.025949245587629	Cdc34
51787.6722489059	-0.319192357485664	0.106810984013208	-2.98838514067237	0.00280455892946755	0.0335450684151639	Bsg
1113.18852526031	0.675111959300391	0.130989373187721	5.15394449848146	2.55063462391983e-07	1.44517068432317e-05	Cnn2
32230.4192015704	0.275297355838737	0.0743781166827501	3.70132194947851	0.000214479133296099	0.00458254438710016	Rps15
2180.92020109185	0.257889399269071	0.0913440610586342	2.82327494836835	0.00475357861972273	0.0488055340433009	Timm13
2935.4612606453	-0.308838491764224	0.0675105283827953	-4.57467152401861	4.76967712707653e-06	0.000182873485438639	Lmnb2
10189.8760423115	-0.539068548904171	0.120601467666186	-4.46983406865549	7.82803032948385e-06	0.000277387666177072	Smim24
840.464984318236	-0.327161039447053	0.099662174947382	-3.2827001780744	0.00102817956808028	0.015832724280824	Nfic
99.2718447573752	-0.764896631849028	0.170054554600536	-4.49794851802587	6.86123056003556e-06	0.000248727737221384	Tle6
225.190363639237	0.613337360388782	0.147826252239345	4.14904221068751	3.3386924974598e-05	0.000945839219002592	Chst11
148.450793278761	-0.863978346214709	0.167621541931933	-5.1543395691083	2.54526357250053e-07	1.44517068432317e-05	Slc41a2
121.575286266539	1.02538636398308	0.216853287552703	4.7284796811479	2.26207258410006e-06	9.58592420818913e-05	Nuak1
465.709277441507	-0.329594306030177	0.0974209789945855	-3.38319640627401	0.000716473734837426	0.011935520123887	Ric8b
1030.19506874588	0.372280070905238	0.082219001323793	4.52790796423241	5.95705154273552e-06	0.000222814118583785	Nr1h4
10.5462387596573	2.28784006957023	0.581581424892323	3.93382589547768	8.36043519296003e-05	0.00208983558140363	Slc17a8
5730.32448626851	-0.160364612531323	0.0567354031064092	-2.82653517470483	0.00470545758780012	0.048474134800112	Lta4h
1771.45329535568	0.324216680472141	0.0972750137463999	3.33299033313311	0.000859179275438515	0.013806433356784	Snrpf
1229.9162760539	0.258052780317565	0.0844489570340724	3.05572489442882	0.00224517155000695	0.0283856482413275	Tmcc3
4156.58749836544	0.380768444995446	0.0965629573893713	3.9432144094352	8.0396717427592e-05	0.00202287661711727	Atp2b1
159.15441789788	0.479675714148562	0.148546783293887	3.22912218973847	0.00124170828816427	0.018039556877813	Gm48768
185.163321779573	1.37544356131322	0.157428640623365	8.73693348216008	2.39523425936406e-18	1.07771452058092e-15	Glipr1
8036.71343924024	-0.469843160446646	0.128523621573153	-3.65569499750846	0.000256486158795586	0.00528803943026264	Lgr5
1870.22579639311	-0.25735736005547	0.0690037818726102	-3.7296123932828	0.000191774550175133	0.00419709165748095	Myrfl
3941.81546672011	-0.199303646607933	0.0573738301715635	-3.47377272899439	0.00051319551982976	0.0092363118380655	Cand1
242.41118999344	-0.440374466844371	0.122948465749431	-3.58178090438196	0.000341259938938985	0.00667595210471688	Tbc1d30
5123.11019235586	-0.239345361483956	0.0644699252871663	-3.71251184824315	0.000205212450923287	0.00442784213571854	Stat6
174.631235419172	-0.606269294675954	0.154177097345487	-3.93229153430874	8.41399367730054e-05	0.00209979241884737	Nab2
97.4345578025959	1.69895251992912	0.215046211455582	7.90040665412999	2.77994963671775e-15	8.50553390850161e-13	Hsd17b6
786.717778267877	-0.264356265124608	0.0849837172937834	-3.11066959110231	0.00186663673857955	0.02485274919651	Rnf41
11556.1154598086	0.356790452015797	0.097223455499609	3.66979809740698	0.000242742118381017	0.00505922197137983	Myl6
18183.9657793455	0.372201271040195	0.119566723763991	3.11291686619156	0.00185248191272931	0.0247072958159834	Rpl41
136.56277543098	-0.644167409630417	0.15562795754911	-4.13914967320151	3.48595476879925e-05	0.000983170207760615	Evi5l
277.951163681666	-0.377028567625545	0.133785589625672	-2.81815529370883	0.0048300442692351	0.0493257791927628	Lrrc8e
237.202360344742	0.462124183496143	0.150213551118748	3.07644803051637	0.0020948281659249	0.0269221119696772	Ctxn1
2929.55927590337	-0.186195634173278	0.0662050345460721	-2.81240898747216	0.00491719367420408	0.0499822118458299	Cers4
1939.73941106318	0.449784032044729	0.0635176853710554	7.08124090821629	1.42869282278232e-12	2.48365259124136e-10	Efnb2
807.128697648433	0.923009723099298	0.138034552644125	6.68680200296636	2.28100153012951e-11	3.11560369713582e-09	3930402G23Rik
67.1553176183696	0.715193689597684	0.24822448912383	2.88123743197996	0.00396117120333188	0.0427829804429035	Gm44955
1455.40110332101	-0.320215406208865	0.104300089723275	-3.07013548174741	0.00213961688759429	0.0273220860988459	Atp11a
43.7008675437401	-1.39741930425309	0.331859164233135	-4.21088056279014	2.54377215045696e-05	0.00075562381277069	Proz
523.470666483874	-0.280180201512771	0.0949737471911662	-2.95008052013379	0.0031769112208122	0.0367906039787927	Tmco3
1749.8042000191	0.293792242328857	0.0698909140519096	4.20358277344392	2.62723014873168e-05	0.000775895112264424	Rasa3
561.404671761017	-0.407244157529367	0.104752984980001	-3.88766160321939	0.000101214599791553	0.00243456123838235	Kbtbd11
53.4463229902011	0.949749683187052	0.333947785281289	2.84400653349764	0.00445501343851117	0.0465206795783917	Angpt2
12329.7373895979	-0.441312468832696	0.103768859285774	-4.25284109192472	2.11075362722701e-05	0.000644517145495384	Defa30
24915.2223891617	-0.465830005362031	0.135150173925033	-3.44675846011434	0.000567355581807029	0.00998780861965931	Defa24
4671.17293507633	-0.308340468695444	0.07193966307167	-4.28609831530987	1.81838538073922e-05	0.000575934980425436	Slc25a15
390.423244681585	-0.682290337091215	0.119372040712265	-5.71566283880337	1.09277218029166e-08	8.89214298622435e-07	Plat
2320.39222252623	-0.332218897349748	0.0717276872034235	-4.63166888969329	3.62729929124375e-06	0.000144883615032499	Plekha2
1448.9700270308	-0.324303651239019	0.106962358743979	-3.03194184428245	0.00242986013071258	0.0302950287527637	Ddhd2
1520.93205768928	-0.192512857976266	0.0665012635315891	-2.89487519112806	0.00379309313942833	0.0415069662710834	Fnta
1308.8198182172	-0.194123575789583	0.0675220540000784	-2.87496550074376	0.00404071646257	0.043348443509394	Dctn6
2132.0216762867	-0.214742187926443	0.0694139548847212	-3.09364577026442	0.0019771339743265	0.0258514491788435	Saraf
3512.36377945198	0.736187783091482	0.0913713568487839	8.05709588301118	7.81283662779485e-16	2.59827771156534e-13	Dusp4
1384.74437035598	-0.362964025920967	0.108281849290145	-3.3520301721888	0.000802212753988775	0.0130555858622556	Ppp1r3b
733.759037131156	0.361400445514147	0.124474628849623	2.90340649218365	0.00369127182580198	0.0408013557739297	Cldn23
642.703149290189	-0.365508798102574	0.100095423494615	-3.65160349336291	0.000260608036445932	0.00535375830174198	Tusc3
3133.42079878211	0.192530583860833	0.0633481194868407	3.03924702770107	0.00237170293844236	0.0296909259838717	Mtus1
27.2436426511601	1.33416938511434	0.366143677801692	3.6438411093826	0.000268599271543851	0.0054860235728676	B430010I23Rik
2838.94555353649	-0.249796867179369	0.0756316492574589	-3.30280867377401	0.000957216733616219	0.0150504040347301	Asah1
1863.46525669201	0.33067215411825	0.106847814941282	3.09479566147394	0.00196948531166589	0.0258514491788435	Sorbs2
1230.30536735904	-1.26371427303573	0.260844839583154	-4.84469723478226	1.26804895570295e-06	5.87977580073336e-05	Ankrd37
997.660852889852	-0.250272292403367	0.0813989229133606	-3.07463887046456	0.0021075757784332	0.027027018975647	Snx25
2828.5554755618	-0.273235205610079	0.0931576965874991	-2.93303951921397	0.00335661163610763	0.0382348807216489	Clcn3
439.379066471506	0.365978046192842	0.107038319128692	3.41913110343993	0.000628214502847274	0.0108225511988261	Cpe
6559.84329032106	-0.420118141860592	0.111887447471643	-3.75482818988311	0.00017346042359721	0.00387768209945448	Msmo1
709.451147490178	-0.353750321575856	0.0954378627594754	-3.70660355699064	0.000210057367242971	0.00450328172928681	Klhl2
4113.06771294435	-0.199052789105545	0.0641568062814464	-3.10259815977015	0.0019182991891413	0.0254299315385473	Atp6v1b2
1086.26568724051	-0.39048202912065	0.0865972810340475	-4.50917193309018	6.50811503159575e-06	0.000239329672484019	Crtc1
2355.24070446452	0.438178382924769	0.108842327679793	4.02580863773753	5.6779851640834e-05	0.0014899110984588	Lsm4
905.815594070939	0.280003913952511	0.0769074907023963	3.64078858112824	0.000271804265343748	0.00554408220163822	Mpv17l2
1681.14802392941	-0.321341585961004	0.0976070177115541	-3.29219756422254	0.000994077522729636	0.0154546727060142	Pik3r2
41664.9911551487	0.245299428296469	0.08405405463808	2.91835330672244	0.00351885399180685	0.0393504593323547	Rpl18a
747.507947555814	0.320218138648517	0.0898479828176775	3.56399919738114	0.000365247070440183	0.00701263423158626	Gtpbp3
3222.40062132554	0.330002037239583	0.102584839070745	3.21686947339271	0.00129597544723149	0.0186333011200632	Pgls
319.596273800283	-0.470844180160388	0.14728214363422	-3.19688570889996	0.0013891995804067	0.0196959918267486	Unc13a
6277.34045337919	0.374621892053714	0.0935703160194085	4.00364034226421	6.2375169954155e-05	0.00162281522101814	Tpm4
1168.52546040234	-1.16127727734155	0.270421144357099	-4.29432868536363	1.75222721818104e-05	0.000557288398830219	Isx
131.597558264694	-0.821890019825678	0.216861622815478	-3.7899283845395	0.000150690723886131	0.00344069655822392	Hmox1
2990.60440579485	-0.226360133314091	0.0772588940679244	-2.9298909341762	0.00339080993944589	0.0384241558915875	Pkn1
1693.66661534174	-0.287039526173994	0.0704563051869483	-4.07400764789419	4.62109629120451e-05	0.0012601342435445	Adgre5
1164.16886059072	0.30243652927567	0.0860411919440482	3.51502021813392	0.000439720510025173	0.00818350895664854	Mri1
2528.28883490761	0.263466672696315	0.0883053598443563	2.98358642284785	0.00284891567254928	0.033890133715909	Trmt1
1821.26663996989	0.273040038823414	0.0847159383318061	3.22300672341019	0.0012685257617047	0.0183247470279116	Rnaseh2a
3018.58809245722	-0.275533576523706	0.0976676593412641	-2.82113422582345	0.00478541753525178	0.0489931964281329	Junb
610.26543901787	-0.261624966070017	0.0902699040324728	-2.89825240066615	0.00375248468368155	0.0411804237381352	Dhps
1720.39078231198	0.236714759062186	0.0826552440018825	2.86388071223641	0.00418485576950777	0.0443942391574154	Rps13-ps1
873.375398525592	0.486746014697003	0.112578342583149	4.32362036541352	1.5348933301953e-05	0.000497415520123025	Snx20
154.518850735748	0.568049859207193	0.155107094688194	3.66230739057502	0.00024995367490679	0.00518831929270566	Nod2
243.961474319637	0.822863080691348	0.142243823755276	5.78487739549977	7.25652356796098e-09	6.16723875237039e-07	Ces1b
5700.67328940137	0.561816617476055	0.0872365707941427	6.44015018428231	1.19355340380701e-10	1.4844699163772e-08	Ces1f
767.840307471114	1.14882195103702	0.101361054832078	11.3339581256355	8.90859065308176e-30	1.51426244234272e-26	Ces1g
3896.99271741265	-0.238503069753897	0.0575342880881787	-4.14540750705666	3.39209905773591e-05	0.000959192816732792	Amfr
1669.06514487417	-0.34105920815093	0.0852482894954517	-4.00077479758848	6.31354220420247e-05	0.00163980591918318	Herpud1
1381.7252025533	-0.317231981225161	0.0841247803204646	-3.77096950525992	0.000162614545957726	0.00366373685428761	Dok4
12523.5715612366	0.785223129907399	0.0968661477588058	8.10626981742461	5.21974630305078e-16	1.85701578939699e-13	Ces2a
419.122620009729	0.80376455759464	0.127349702684988	6.31147572902335	2.76387152179996e-10	3.15535123436535e-08	Gm6831
168.684811975703	1.69287296425809	0.197727859870053	8.56163094755918	1.1128192828157e-17	4.47997615487226e-15	Ces2b
17.526598555125	1.52231993389241	0.50903912105587	2.99057551949004	0.00278452266818638	0.0334623941696113	Ces3a
960.307631218997	0.431668898640372	0.12469852290138	3.46170017572515	0.00053677477667106	0.00957060668241711	Fhod1
1050.79389704207	-0.282895871507488	0.0868701175279864	-3.25653837657523	0.00112779683726507	0.0168322302599815	Atp6v0d1
2906.15979919604	-0.191251965807134	0.0612427907259996	-3.1228486412841	0.00179109832125023	0.0240874443619644	Esrp2
707.505939390592	-0.344511800318628	0.0814558255254326	-4.22943108238542	2.34283034587191e-05	0.000702757228061734	Chst4
798.592691568366	-0.281531428949893	0.0829826893389684	-3.39265250611355	0.000692193881570568	0.0116620947139499	Tmem170
630.046468169417	0.576664301906663	0.173005420694422	3.33321522292194	0.000858485056532039	0.013806433356784	Maf
433.846962471631	-0.552148003906496	0.124525271080494	-4.43402370551421	9.24904497940459e-06	0.000323040844965597	Atp2c2
5597.96154365964	0.542837101387504	0.0894449196230965	6.06895398503251	1.28746024235895e-09	1.24655485997514e-07	Cotl1
232.542201420981	-0.569519274099373	0.183332695304305	-3.10647957885556	0.00189329384960248	0.0251420219715441	6430548M08Rik
1751.27275003018	-0.320315884269053	0.075274701817301	-4.25529263531977	2.0877577778665e-05	0.000638770369716035	Gse1
17223.0017099642	0.260834621295475	0.0805980830914022	3.23623852194693	0.00121116132794203	0.0176797194607416	Cox4i1
1380.97659661798	-0.424126162170778	0.0781098349571939	-5.4298688814694	5.63954704229757e-08	3.85150851129769e-06	Irf8
5799.3114179347	0.371743991473617	0.0859885562347966	4.32317982474957	1.53796274688319e-05	0.000497415520123025	Aprt
391.371717933854	-1.04231856822008	0.324185014029958	-3.21519664114938	0.00130355192825537	0.0187246360548833	Dpep1
14520.2258064786	2.04282970514233	0.16378934519415	12.4722991151887	1.05730783251824e-35	4.04367380546601e-32	Acta1
970.063312907378	-0.350435850596164	0.0711490228274005	-4.92537826480459	8.41973160032434e-07	4.07610930448613e-05	Abcb10
906.051790098837	-0.255812461502379	0.0874599988402758	-2.92490812822394	0.00344557930014176	0.0388507377761561	Sipa1l2
4108.41117607263	0.764296998342035	0.0811799876772014	9.41484496623889	4.73781063287775e-21	2.78765488699092e-18	Map3k21
7190.83956673325	0.411149379251943	0.0815106340543821	5.04411950688095	4.55614487030749e-07	2.37883632170526e-05	Irf2bp2
29439.80651831	0.602994261716383	0.117744417809447	5.12121315757191	3.03576250505557e-07	1.68876708372146e-05	Flnb
2818.05738293844	-0.221288525834328	0.0693663819733586	-3.19014080796829	0.00142203489821921	0.0199947517214683	Pdhb
986.55054585104	-0.309988568101114	0.0914892214323693	-3.38825233451422	0.0007033952071419	0.0117972623394941	Acox2
4079.22437384545	0.286088946194371	0.0720340268207517	3.9715806379431	7.13973245775967e-05	0.00182491098186803	Oit1
4280.66231750056	0.465861660400617	0.121141198421714	3.84560881409535	0.000120253483207781	0.00282153034679852	Slc4a7
567.915619539229	-0.30879487572041	0.10565243893351	-2.92274252101973	0.00346963300235692	0.0390282688750413	Oxsm
360.712383520894	-0.377212224386959	0.114716335419802	-3.28821717505671	0.00100824030758949	0.0155956119570314	Nid2
3743.94189975714	0.326969806199238	0.0690849488842332	4.73286600743017	2.21371632810438e-06	9.43904937973128e-05	Vcl
1383.67402643819	-0.239060806701885	0.0804543895184944	-2.97138301754103	0.00296461792918386	0.0348598962956608	Adk
542.649047342682	-0.430447911772437	0.105050805579438	-4.09752128408894	4.17597781335743e-05	0.00115708169983802	Samd8
115.290569342058	0.84842013276225	0.164974983324203	5.14271991829793	2.70789170987707e-07	1.51187326195983e-05	Erc2
10.7861801795549	-1.72040008171937	0.591160832057568	-2.91020647584419	0.00361190055131568	0.0401414996316021	AC154576.1
206.881184060553	-0.793803538544418	0.172615409344119	-4.59868294238971	4.25170265106472e-06	0.000165502664519054	Il17rb
4870.01839190912	-0.379878450816848	0.0915561636461422	-4.14913027903889	3.33740842872165e-05	0.000945839219002592	Chdh
1229.73970118859	-0.185102265409746	0.0635443443728872	-2.91296207768766	0.0035801807648323	0.0398614303787515	Dcp1a
77.6771453259508	-0.672415780957413	0.225923073710867	-2.97630414597652	0.00291745364676217	0.0344111070841694	Sh3bp5
272.648982822019	0.444114179932456	0.123035666824344	3.60963768796012	0.000306624983997358	0.00610774610050986	Ogdhl
174.891597069913	1.44962243381855	0.253310464542021	5.72271041561363	1.0483787710833e-08	8.57652322996378e-07	Anxa8
5129.16978285899	-0.1927365953576	0.0659938379229059	-2.92052411897539	0.00349443147291467	0.0391632327272151	Glud1
59.0299334749356	-0.845329395650261	0.26111186603426	-3.23742236800279	0.00120614751183771	0.0176241840500345	Cdhr1
3583.40718753487	-0.447859647182207	0.140036117017739	-3.19817241951571	0.00138301562836532	0.0196265056426091	2610528A11Rik
16.9091553774241	-1.20504419028421	0.403066429674405	-2.98969128056047	0.00279259536286407	0.0334805045933343	Gpr137c
6662.8469245146	-0.894038183750316	0.242754551633154	-3.68288947719245	0.000230605156977765	0.00486592785027015	Ero1l
42.1218222807318	-0.790715574075388	0.262377663344587	-3.01365430271754	0.00258121742903493	0.0315899713835011	3632451O06Rik
4872.42117103719	0.350751245843134	0.0835850370014606	4.1963401396473	2.7126276880387e-05	0.000792329939183718	Apex1
1499.50031550047	0.273744355085813	0.0731336417709392	3.743070199392	0.000181785416173915	0.00400713731502673	Tmem55b
168.10831206258	0.614560554232517	0.150012403050694	4.09673161508411	4.19024226506906e-05	0.00115708169983802	Ang
1119.87442086032	-0.404949953800355	0.140102436551757	-2.89038480534033	0.00384770519094917	0.0419246396090744	Tmem253
19.7848892751176	-1.264185494593	0.431294402827647	-2.93114282565404	0.00337717472941499	0.038326423598361	AC157572.2
140.536188004377	-0.522174553853564	0.150890713310792	-3.46061425780414	0.000538944469199822	0.00959810534321173	Rab2b
61.9690687276211	-0.952346400762836	0.220090279387978	-4.32707161538938	1.51104842895598e-05	0.000491155139823751	Rem2
1236.16768320991	0.670563862433718	0.131848641052366	5.08586100760335	3.6596199926859e-07	1.97826383915579e-05	Ajuba
610.991290605198	0.435481890340782	0.112033235823964	3.88707767956509	0.000101458293710614	0.00243659180091833	Slc7a8
135.495721572961	0.572855720625975	0.167506152929918	3.41990852637902	0.000626421959349403	0.0108038366788356	Carmil3
1735.18369455553	-0.313394067773417	0.109380198464268	-2.86518101240961	0.00416770932141899	0.0443068917297204	Cideb
69.3426084139868	-0.843291629696094	0.256923440437659	-3.28226816618827	0.00102975623118598	0.015832724280824	Cbln3
1746.92280544704	0.586500989026016	0.0856066834314396	6.85111215055692	7.32780374250036e-12	1.10990833319575e-09	Shisa2
8274.77272298118	-0.351587384950773	0.0906113429310189	-3.88016967388323	0.000104383621323398	0.0024842819200378	Fdft1
1206.16243106495	-0.405515486377443	0.0859690231165469	-4.71699539760609	2.39353102930351e-06	9.97717648127658e-05	Ints9
5408.99669680691	0.725223235362191	0.112780741052716	6.43038189493018	1.27283746407605e-10	1.55774940203483e-08	Clu
61.4267773989413	1.3011491417524	0.268689125868301	4.84258206411435	1.28162675927e-06	5.92030571456317e-05	Chrna2
907.734895409224	0.331905186281261	0.111195909819682	2.98486865946316	0.0028370010864994	0.0338273130329445	Dpysl2
3621.5610386858	-0.301111918566426	0.0959409252084377	-3.13851380849456	0.00169806934222044	0.0229885529179543	Bnip3l
451.248811183251	-0.42403684904358	0.0959006595219531	-4.42162599462115	9.79609145117973e-06	0.000341368125330632	Kctd9
5868.44930752972	-0.56869264246369	0.102514132180581	-5.54745604695679	2.89855993704463e-08	2.10152464061179e-06	Slc39a14
1878.19995852675	0.297924581959195	0.0705101660477754	4.22527131417235	2.38653071520377e-05	0.00071446471391756	Reep4
2218.31091789025	0.503765950768507	0.100128417508483	5.03119856783745	4.8742299076544e-07	2.50221372910392e-05	Rb1
749.831351921004	1.26162422863949	0.133892918090062	9.4226359887897	4.39902977743418e-21	2.69185430140753e-18	Lcp1
796.812546218424	-0.420192769590764	0.117053988164339	-3.5897347555628	0.000331014610785953	0.00650046407676959	Rgcc
10921.711444589	0.402420521618828	0.0726062263694002	5.54250705127443	2.98171392969543e-08	2.1516160234189e-06	Klf5
2509.01804243746	-0.216341797721054	0.06154128811232	-3.51539274456207	0.000439104086867407	0.00818350895664854	Ndfip2
32.0810336053481	2.20065867936681	0.444933907570397	4.94603499963333	7.57403469581747e-07	3.70183970532318e-05	Dct
99.9141977067195	-0.582673021552778	0.174290717907857	-3.34310988299917	0.000828450881098183	0.0134254677744068	A330035P11Rik
1157.01054154672	-0.274632916365055	0.0804530332514218	-3.4135806353852	0.000641151823003081	0.0110082385951752	Ggact
745.1903872288	0.483479577910859	0.132631299874786	3.64529020199077	0.000267090232331968	0.0054624951526931	Casp4
1237.05676157747	0.617052508285073	0.0977085747262189	6.31523394967192	2.69753083437568e-10	3.10276892513377e-08	Endod1
21.5028747017126	-1.17417884518977	0.402202723943245	-2.9193706936591	0.00350738870334771	0.0392509381008144	Icam1
77.6721614639855	-0.959379603160808	0.29405826992653	-3.26254930153982	0.00110414965328064	0.0165276725987154	Pde4a
220.052837389939	-0.586634085668969	0.132955799443004	-4.41224894383376	1.02302388096096e-05	0.000354077360428524	Cdkn2d
1397.31027994414	-0.291649483023082	0.0808531942964685	-3.6071485556115	0.00030958043352654	0.0061267289419004	Slc44a2
881.410559850481	0.219020634804016	0.0762135101124042	2.87377703088326	0.00405595192728485	0.0434027129195346	Qtrt1
1463.67563990465	-0.228480749268118	0.0702209314514703	-3.25374136379865	0.00113895924018577	0.0169492202882898	Timm29
8860.48244670403	-0.193923599898618	0.0619604751404649	-3.12979523573683	0.00174928191868727	0.0236400307350511	Ldlr
995.722451162595	-0.521468665912167	0.105936825165862	-4.92244944187937	8.5467649184077e-07	4.12455551172874e-05	Dock6
2053.48503315783	-0.768906746511861	0.0743604517467291	-10.3402645956314	4.6325667181029e-25	5.06207183239558e-22	Rab3d
2033.98955387252	-0.234057906383549	0.0681720804812362	-3.43333964184901	0.00059619475206117	0.0103879126617674	Acp5
1709.27647944007	-0.217586311233132	0.066534232884803	-3.27029112381681	0.00107436853233801	0.0162664965559804	Vps26b
505.314690769002	0.600694855223301	0.115180625296387	5.21524217877415	1.83577232165561e-07	1.09058908242359e-05	Igsf9b
2122.57790048047	0.825168074674775	0.101859610534652	8.10103308213669	5.44944280607556e-16	1.89467218289418e-13	Adamts15
12032.5367429278	-0.215054984969495	0.0559932680169822	-3.84072929810546	0.000122669328933285	0.0028694119174639	Aplp2
8616.3770012261	-0.250172741029825	0.0562884629690595	-4.44447632487921	8.81062091751553e-06	0.00030985029608311	Tmem45b
873.348657893354	0.629710966163794	0.103402855045555	6.08987987697605	1.12995439063031e-09	1.11522853341049e-07	Barx2
191.937341041029	0.472191980700952	0.137654014399193	3.43028122181464	0.000602955984323239	0.0104699439820396	Ets1
512.652585190947	0.421180203036013	0.12107778092943	3.47859202409316	0.000504055337193879	0.00911470277587701	4930581F22Rik
27.2635867659514	1.45852865512347	0.402197066948124	3.62640301231135	0.000287396694367572	0.0057926147963572	Slc37a2
1324.10938780196	-0.247790618699958	0.0786119186743366	-3.15207442940647	0.0016211494448151	0.0222225306512378	Siae
196.95378087774	1.68334865601667	0.226593875359738	7.42892389895449	1.09484710025925e-13	2.49984640892029e-11	Trim29
294.141718122978	0.366751563561753	0.123755809420903	2.96350987705477	0.00304152300701001	0.0355456218191284	Rnf26
164.467804686872	0.728037204141955	0.144696917894518	5.03146310740829	4.86750784575501e-07	2.50221372910392e-05	Mcam
219.402571650444	-0.639120627852291	0.218437775154895	-2.92587043334922	0.00343493963198318	0.0388092366987288	Pdzd3
587.892187457957	-0.704921387192127	0.0890007597479816	-7.92039741220427	2.36752643468823e-15	7.39151416282868e-13	C2cd2l
19905.0059676879	0.281446150512262	0.0638251642708881	4.40964239931671	1.03541455235579e-05	0.000356751617611236	Rps25
1506.16946520536	-0.453578965494984	0.136066262617017	-3.33351527976971	0.00085755961221577	0.013806433356784	Bcl9l
1159.02324401256	-0.534665902406982	0.173510326016394	-3.08146445622185	0.00205985067589093	0.0265920638310375	Treh
189.674978351205	0.537269603029479	0.164310473649453	3.26984391862756	0.00107606840859277	0.0162664965559804	Gm5617
76.7413047409422	0.873038025556088	0.253115263721828	3.44917178331668	0.00056230885665506	0.00992180033345918	Plet1
196.168016835602	1.0094970600851	0.190439882662058	5.30086999621024	1.15252138753429e-07	7.31588057531104e-06	Il18
37.3932387019057	1.05583931950132	0.309374292382035	3.41282176800101	0.000642939764075639	0.0110188970280994	Dmxl2
55.3053478711649	-0.849830835853457	0.246656659659697	-3.44539992159926	0.000570215072039375	0.0100150977865194	Cib2
1728.16504990744	0.487855929042623	0.107640677511519	4.53226364159974	5.83549541871156e-06	0.000218802472831984	Tmem266
1304.37384837134	0.238220437091408	0.0795654347201197	2.99401917339325	0.00275328641939944	0.0331651776724194	Imp3
1985.16768540118	0.280409876522602	0.0701262768222656	3.99864201023103	6.370695270338e-05	0.00165184569907849	1700017B05Rik
1289.91313989558	-0.436416226184076	0.0683623081014456	-6.38387202398814	1.72665404650754e-10	2.03187335411326e-08	Mpi
182.241733492514	-0.515616692575172	0.138521738755471	-3.72227996275283	0.000197431938576456	0.00429516243416191	Arid3b
4552.41796780239	0.609399570599095	0.088938849612187	6.85189400645891	7.28785493219746e-12	1.10990833319575e-09	Sema7a
2895.16340855332	-0.329718413928088	0.0758948622703674	-4.34441020201738	1.39650352828488e-05	0.000461419243535682	Nptn
62131.8338824156	-0.246325880651257	0.0662742582936886	-3.71676555865304	0.000201789527916208	0.00436630296755609	Pkm
1294.72215736696	-0.595944014151505	0.119974341456023	-4.96726222389767	6.79047399620237e-07	3.37274906473714e-05	AC160637.1
1981.9207385637	0.410558830668799	0.0824472456373089	4.97965489926584	6.3697753607445e-07	3.20542182462728e-05	Gramd2
379.004512592594	0.420404845443714	0.144172175467918	2.91599155023685	0.00354560103142519	0.0395628042149836	Thsd4
46288.5214613097	0.293484645232919	0.0743311191969819	3.94834153452159	7.86944807619003e-05	0.00198658113316098	Rplp1
271.078924640422	-0.410782599560925	0.13936684984116	-2.9474914589022	0.00320363602208365	0.0369323465454677	Paqr5
5120.60290753795	-0.393332805857595	0.0729773916911799	-5.3897898615241	7.05401180761209e-08	4.73299441372148e-06	Calml4
803.99808747409	-0.2763495795747	0.0841795694812858	-3.28285807681799	0.00102760386128168	0.015832724280824	Pias1
1310.18109354499	-0.230068500662093	0.0710116767392036	-3.23986858537419	0.00119584799554976	0.0175735664129878	Aagab
3006.80017038784	-0.229227896601154	0.0807973415611751	-2.83707226218075	0.00455293061936052	0.0472208356711711	Map2k1
254.453516011731	-1.01113274240911	0.135870447221295	-7.44188867474808	9.92558542732476e-14	2.30063039192749e-11	Parp16
12743.5144621213	0.505020591437332	0.0799301401343032	6.31827481584253	2.6449935025788e-10	3.06538716685231e-08	Tpm1
2222.11762508307	0.372080906031749	0.104085937858653	3.57474711461052	0.000350566570754382	0.00683180560433189	Tln2
13291.1136155989	-0.30496665517168	0.0949061698751064	-3.21334909598614	0.00131196719929186	0.018792578852778	Anxa2
7217.79507958031	0.526641978011384	0.0967048574511511	5.44586892418935	5.15530909547489e-08	3.56859359921153e-06	Gcnt3
16.7660291461578	2.13626902342663	0.566578034498646	3.77047625101982	0.000162936308327033	0.00366558771292198	Aqp9
2594.05652427312	0.281796986027799	0.077408402484398	3.64039273494369	0.000272222498701801	0.00554521942095892	Ick
9897.72101650085	0.830433875595277	0.0964261048336066	8.61212715196033	7.17172348476404e-18	2.96521691540325e-15	Gsta4
216.400139002243	0.980575127621136	0.148243508268601	6.61462440462784	3.72496289061933e-11	4.87046857270894e-09	Gm10639
1098.87545963651	1.37721416216501	0.117956239540495	11.6756363845611	1.69790302246801e-31	3.71064577681652e-28	Gsta2
8985.19274873158	-0.210220609302747	0.0684799369933717	-3.06981312385108	0.0021419274708435	0.0273287793569341	Myo6
6084.65561055607	0.523316022195051	0.0733460567020794	7.13488966858412	9.68648255650635e-13	1.74333894293452e-10	Sh3bgrl2
11.8147057767191	-1.64285143178671	0.537255375786049	-3.05785945721452	0.0022292410079808	0.0282716129233914	Bcl2a1d
73.120627169619	-0.798087486029504	0.270816391077385	-2.94696891445338	0.00320905461351363	0.0369391403141697	Plod2
30.4107726757958	1.73822685613622	0.574707151690425	3.0245436323934	0.00249008551035715	0.0308198447713945	Paqr9
875.58929714336	-0.294782190915203	0.0813367872515218	-3.62421729301445	0.000289837857120786	0.00583413097136024	Pxylp1
26.4948807455384	1.43051387610848	0.38794650965926	3.68739978448297	0.000226557272469249	0.00479373880253745	Cldn18
1929.6276999108	-0.267849882252603	0.0937723667441805	-2.85638393860019	0.00428496631470675	0.0452078721947475	Ppp2r3a
789.874700825579	0.463743682865435	0.140223962923922	3.30716429057877	0.000942456005059834	0.014898944901231	Ky
649.016511587173	0.379108920033625	0.107966084414538	3.51137046498815	0.000445802664586189	0.00828662109701034	Amotl2
155.930057421728	-0.472836707462187	0.165115174759205	-2.86367808502002	0.00418753347523535	0.0443942391574154	Slco2a1
932.12846726983	0.328606401161529	0.101934275933098	3.22370859216386	0.00126542099688192	0.0183144847779561	Acpp
2479.78968073462	0.388915024447408	0.0956193615401867	4.06732504989541	4.75558868636648e-05	0.00129450170327463	Atp2c1
970.115999873589	-0.24180014515228	0.0848981620049293	-2.84811990556687	0.00439783515576834	0.046175759926523	Acy1
1093.35044449686	0.317001601795975	0.0887910713971738	3.57019683181867	0.000356713087001175	0.00692512284891367	Rrp9
410.944358591154	-0.417087592739578	0.140081458568906	-2.97746466235153	0.00290643147293152	0.0343340453072636	Cish
269.639905805667	-0.432953284067143	0.118371627896226	-3.65757649668132	0.000254611283498403	0.00526357218237645	Cyb561d2
8410.39965605846	0.320537323858913	0.0770536461294494	4.15992415622245	3.18353292008794e-05	0.000912016603211709	Impdh2
1878.7934264995	-0.232292927255077	0.0770540920700777	-3.01467347177117	0.00257256050083212	0.0315092318188388	Cdc25a
5218.13174924284	-0.227130017039553	0.0601934798789273	-3.7733325519043	0.000161081345963781	0.00363454635774915	Cmtm6
586.640367085514	0.361706254948132	0.120845506838048	2.99312952886924	0.0027613252786089	0.0332358411582682	Cmtm7
5828.29775939575	0.347067452771065	0.0828056877756296	4.19134798700639	2.77301956035029e-05	0.000806495308635718	Tgfbr2
524.843363028085	-0.299146089441623	0.0913522146375112	-3.27464518105713	0.0010579476177755	0.0161200026461449	Plcd1
114.629954269147	-0.915058505542481	0.179027145750991	-5.11128355258054	3.19977289948632e-07	1.76514903026586e-05	Csrnp1
82436.5430740661	0.26439442752745	0.0917211651735978	2.88258906248126	0.00394421618015461	0.042672290752479	Rpsa
300.934659260124	0.690298166727273	0.192773948212726	3.58086854124878	0.000342453932659275	0.00669075384651543	Cck
2827.67412076593	0.447257493376199	0.128507865831602	3.48039001723279	0.000500684343176662	0.00907520033402437	Vipr1
2894.52387614642	0.435342603953085	0.136189354990433	3.19659788376021	0.00139058635798265	0.0196973982448321	Lars2
3215.93053247478	-0.211766240064302	0.0691567218216158	-3.0621208537116	0.00219774700010493	0.0279942827706954	Nipsnap1
5900.22850970452	-0.209645537332754	0.0522512386930166	-4.01225966267424	6.01402952015323e-05	0.00157269442050093	Xbp1
3212.64003220112	-0.20192586535339	0.0591071909074995	-3.41626563964774	0.000634862839660643	0.010924782588446	Dbnl
341.547115236359	1.35059251203384	0.162889096874322	8.2914850530229	1.11843189298436e-16	4.17311490216456e-14	Myl7
7677.09791229402	0.318113318174021	0.0904993409910389	3.51508988563265	0.000439605169155691	0.00818350895664854	Npc1l1
1573.03908377593	-0.211695102258119	0.0712030396789822	-2.97311888948201	0.00294790242151568	0.0346900086494976	Spred2
1031.90337546881	-0.506583418403124	0.0838207888534163	-6.04364890062087	1.50667195343662e-09	1.43161910209152e-07	Sertad2
3081.95822433691	-0.257416331744447	0.0787659023087444	-3.26811887122722	0.00108264883782268	0.0163498143346608	Ugp2
326.17648695051	-0.571688612365697	0.145228070888884	-3.93648837216259	8.26826246164071e-05	0.00207357178915049	Cpeb4
390.473432090534	0.368200524394883	0.129150044369748	2.85095159039008	0.0043588605151535	0.0458294489077789	Snrnp25
4157.03276359738	0.296618336140276	0.0990123070480554	2.99577239419655	0.0027375068011274	0.0330010867168219	Ccng1
2300.17603144193	0.391534030483285	0.103686999849341	3.77611495223308	0.000159293498288153	0.00361470058983087	Nhp2
419.201517820755	-0.260132688389768	0.0918196377723713	-2.83308336539792	0.00461013612716937	0.0477170923365609	Rmnd5b
6249.014222861	-0.211085168172476	0.0682279499035936	-3.09382252391784	0.00197595650188004	0.0258514491788435	Ppp2ca
335.871415076672	0.565518381639181	0.19922099521566	2.83864851205565	0.00453050313029109	0.0470520277577685	Fstl4
346.236870970718	0.49262511812337	0.14694135032332	3.35252886297445	0.000800768914312086	0.0130555858622556	Slc22a4
616.513426176431	-0.692301153346717	0.183369945344401	-3.77543414787224	0.000159729219422517	0.00361470058983087	P4ha2
2006.45254558184	-0.208342500452095	0.0647420617036995	-3.21803932357918	0.00129070121167161	0.0185749267508489	Cdc42se2
549.256489461997	0.331963521254973	0.100670259971911	3.29753316766637	0.000975381539196527	0.01527265791876	Sap30l
1402.26537454136	0.257235240700895	0.0782860798781199	3.28583627001599	0.0010168009444708	0.0156962874354332	Zfp692
159.494667819106	1.6478451179466	0.194514627143066	8.47157430857167	2.42098464806754e-17	9.49646747336852e-15	1810065E05Rik
12157.8015934939	-0.211427050699084	0.0534947642712488	-3.95229427738065	7.74054670160383e-05	0.00196051131525059	Arf1
5081.77786603875	-0.316261460583702	0.0773383421060314	-4.08932299259926	4.32634069944747e-05	0.00119036618741272	Alkbh5
4932.79733839762	-0.324808963628277	0.0826353015687886	-3.93063203572742	8.47228512482605e-05	0.00211025558118784	Aldh3a2
2126.88772498931	0.327009577251828	0.0884005467393528	3.69918048375887	0.000216296752161408	0.00461493405099751	Cenpv
2595.27599905605	0.337276592656639	0.103097220383492	3.27144215335843	0.0010700047596725	0.0162368720036931	2410006H16Rik
123.645563017557	0.930026407578358	0.235160417153422	3.95485949053916	7.65796446427185e-05	0.00194281161483301	Arhgap44
126.01866682107	0.528835803056906	0.158920215946823	3.32768112543882	0.000875720411241762	0.0140280323048968	Pik3r5
565.638449146828	0.385226126238119	0.107929138593245	3.56925044764722	0.000358004057475319	0.00694137651616911	Slc25a35
2389.16802307162	0.327745204748617	0.0938508931952046	3.49219057582036	0.000479076302549581	0.00877713685796825	Ctc1
958.967375190715	-0.402894663052043	0.124253029489937	-3.24253392215819	0.00118471843836406	0.0174771674735713	Vamp2
809.736674098879	-0.779127877327259	0.140041959863206	-5.56353165928494	2.64368873852649e-08	1.92586430104658e-06	Chd3
1264.86342747646	-0.278002622051131	0.0958552223333812	-2.90023449201596	0.00372883590712011	0.0410091529166956	Kdm6b
219.038649707497	-1.05084684818194	0.146867638581846	-7.15506055880601	8.36359920811215e-13	1.54152217693614e-10	Dnah2
754.070661081122	-0.343439608942563	0.0988358947322841	-3.47484696600192	0.000511144861968535	0.00921024039858027	Zbtb4
381.794481768455	-0.475549903961091	0.104224209564779	-4.56275855625964	5.04858616305911e-06	0.000192122564981289	Chrnb1
1424.40360642557	-0.331016107716681	0.0980066191883959	-3.37748726012451	0.00073151341584397	0.0121242602769026	Nlgn2
209.154713814405	-0.801989611835706	0.166387210723156	-4.82001956971381	1.43544139773522e-06	6.51613724111378e-05	Kctd11
576.094776131067	0.502494130159402	0.15514798803059	3.238805327339	0.00120031469709739	0.0176053827767937	2810408A11Rik
427.094151285122	0.497921190780147	0.16848959926355	2.95520431502305	0.00312462049127769	0.036350147738073	Ybx2
670.987462572117	0.534168911888279	0.11529445672263	4.63308407943112	3.60258136899418e-06	0.000144273009902809	Cxcl16
6661.22492641303	-0.213508658792004	0.0734043286350041	-2.90866577982962	0.00362974673427438	0.040266762538745	Tm4sf5
3206.23317427457	-0.221202131610542	0.0656247275284803	-3.37071314337332	0.000749738824226722	0.0123660726135383	Slc25a11
201.587845183109	0.577872625625292	0.134940841607519	4.2824145658292	1.84876124683941e-05	0.000581941348850808	Pimreg
508.618561486579	-0.47975809758656	0.12082631486073	-3.97064247254045	7.16790765757427e-05	0.00182491098186803	Smtnl2
66.1867768143133	-1.24110880031274	0.232517274241143	-5.33770578707879	9.41300386751456e-08	6.18026322597587e-06	Serpinf2
946.116183252412	0.33471332591546	0.112201619794703	2.98314165631379	0.00285305911817351	0.0339130523619413	Slc43a2
410.918530970447	0.69647308922197	0.128845244320232	5.40550093949108	6.46275120961362e-08	4.35538185042596e-06	1700016K19Rik
10055.8471128325	0.446672266113273	0.0756524435677307	5.90426752988319	3.54216957383428e-09	3.16889532985478e-07	Rflnb
1440.78413710587	-0.333168661360834	0.075391185359414	-4.41919913810232	9.90673313796019e-06	0.000344439098964807	Slc6a4
2315.28964594368	0.276919901364607	0.0933383703275863	2.96683882944079	0.0030087863418818	0.0352438081608788	Spag5
188.202026290289	0.56155394445944	0.188192917164688	2.98392709417445	0.00284574569454404	0.0338787685876535	Nos2
4826.8711662339	-0.191664665592023	0.0667500558012032	-2.87137835753792	0.00408686039467466	0.0436293023850195	Zfp207
13348.4068507272	0.302261583475329	0.0876596235179728	3.4481277850042	0.000564486905884284	0.00994875655094215	Myo1d
68.4459492634401	1.62967085320449	0.30935940200916	5.26788855493144	1.38001840304725e-07	8.47852270273766e-06	C030013C21Rik
5910.9856578071	0.352036767772425	0.0971932695190354	3.62202824860705	0.000292302192495856	0.00586829257323045	Tmem98
1616.32778945311	-0.273990792452731	0.0973501250824839	-2.81448834524435	0.00488549491444644	0.0497591885494019	Rffl
185.74764374371	0.791782377975937	0.219462225207486	3.60782989978053	0.000308768805239357	0.00612651774650023	Ccl9
780.005383702125	0.474796160572364	0.130185266945325	3.64708059301187	0.000265236751067243	0.00543184982306115	Ccl6
1453.06023167423	-0.305744842584564	0.105510285843016	-2.89777285827344	0.00375822665403519	0.0412138719379429	Brip1os
686.446121342892	-0.365830562682699	0.100635406081009	-3.63520729859446	0.000277757197492029	0.005642934405356	Rnft1
6289.15677391566	0.232902680492271	0.0629015864360996	3.70265193118574	0.000213357510683981	0.00456495552229866	Vmp1
17.1156225664417	1.3087504651419	0.460630618686014	2.8412146567139	0.00449420505191783	0.0468021435563233	2004-09-01
2274.4931368147	-0.283120912541432	0.0712688548555247	-3.97257558179335	7.10996655632884e-05	0.00182191404319462	Tob1
1002.17262114037	0.415806092763645	0.126243894446191	3.29367289077788	0.000988875055545603	0.0154365414283027	Gm11545
1810.18527379865	-0.393775475067077	0.0803266683838424	-4.90217611398264	9.47808040901354e-07	4.54531893721282e-05	Ppp1r9b
465.258104627342	0.371587694262205	0.131234642518649	2.8314756464506	0.00463337618578605	0.0478928303311858	Gngt2
4161.66479496159	0.263863327854876	0.0817312706800111	3.22842561555095	0.00124473625893642	0.0180663902174661	Prr15l
487.343892251699	-0.303484575624052	0.0922031823347667	-3.2914761501634	0.000996630670890062	0.015478635536321	Cwc25
12057.8294789519	0.226539628071159	0.0747090012747075	3.03229362199831	0.00242702995385688	0.0302844243345045	Ppp1r1b
312.535799573586	-0.523599817491382	0.181971945730907	-2.87736560373796	0.0040101068780177	0.0431410794795462	Rapgefl1
542.790257668824	0.637159543046696	0.147789315291506	4.31126933493085	1.62320044821376e-05	0.00052167479951206	Igfbp4
2496.25842049297	0.429708895729447	0.082033557807128	5.23820869429741	1.62142653231734e-07	9.76558389424831e-06	Krt23
64.4757527442607	1.74534742219741	0.268211879023205	6.5073457169524	7.64902429245643e-11	9.67064244842962e-09	Krt15
50349.8924191977	0.331346202123068	0.0758236122400541	4.36996065386652	1.24268925827639e-05	0.000419132960885292	Krt19
11053.8733369881	-0.318856180608827	0.094252691716719	-3.3829928334266	0.000717005032935818	0.011935520123887	Acly
2117.81882771808	-0.441208751253596	0.0614922616619805	-7.17502884637576	7.22919416188255e-13	1.34868551571316e-10	Stat3
420.602662504103	-0.448665564017552	0.146707167798229	-3.05823887647138	0.00222642021468395	0.0282653746425188	Rnd2
669.189844030417	0.273559043678024	0.0854907975201293	3.19986538450074	0.00137491788454579	0.0195691528523806	Rdm1
437.766741754539	-0.352343110074785	0.107993711449917	-3.26262617836028	0.00110385020882157	0.0165276725987154	Dusp3
67.9625957783888	-0.887156043049829	0.225462268023111	-3.93483153890252	8.32550711417769e-05	0.00208451076649248	Mpp2
452.77634575534	0.387833264391914	0.0971843312733992	3.99069746439743	6.58792727463701e-05	0.00169952970400332	BC030867
1906.6480890541	-0.264585145022728	0.0927887648469083	-2.85147825234301	0.00435164629317155	0.0457850653321447	Acbd4
1459.38597432119	-0.463282052328795	0.0787314355027645	-5.88433386702988	3.99660353685508e-09	3.55465354109355e-07	Hexim1
2141.26176300094	-0.323077466587765	0.079663170575738	-4.05554366280974	5.00178275701497e-05	0.00134240829152307	Gosr2
1219.99728105009	-0.321866171185338	0.0679766461511303	-4.73495221387862	2.19106717016513e-06	9.38906038352554e-05	Tex2
288.998889469436	0.396834087028297	0.126024675254482	3.14886022302355	0.00163908573527823	0.0224282053473044	Pitpnc1
1038.55150540484	-0.50448948773304	0.121889743446286	-4.1389002345005	3.48974652120548e-05	0.000983170207760615	Slc16a6
4626.38885179902	-0.185968239221809	0.0627072662214078	-2.96565693942372	0.00302037197713835	0.0353254208763474	Prkar1a
612.831023414458	-0.410296181306809	0.0910530570890336	-4.50612197353915	6.60231449581721e-06	0.000241055387009575	Map2k6
42.1724012090296	-0.771905039215997	0.252246950649857	-3.06011643442015	0.00221250958658605	0.0281354710354059	Sstr2
1937.07638887716	-0.332837252244301	0.0770575450001113	-4.31933371668953	1.56500976354867e-05	0.000504031986584579	Cog1
9324.24300995423	0.286526832529863	0.0926119819838494	3.09384192403776	0.00197582730411937	0.0258514491788435	Rpl38
1691.89209994096	-0.208302510011237	0.070745131645872	-2.94440769513207	0.0032357344921634	0.0371344833166659	Ttyh2
75.2534372417023	1.06734771884653	0.216253710846364	4.93562729938458	7.9893548496224e-07	3.88003652347693e-05	Kif19a
1579.48650053128	-0.214113552353392	0.0710945420430018	-3.01167355749876	0.00259811832127313	0.0316953860277802	Hid1
334.112909385035	-0.386591377125244	0.115146045959737	-3.3574003684019	0.000786790933488863	0.0128593244663596	Slc16a5
1775.95377889829	-0.205179189275717	0.0711049175971214	-2.88558367282354	0.00390688594123785	0.0424184110213319	Nt5c
7858.22190106686	-0.577943007285648	0.134179782318483	-4.30722868452619	1.65312676403158e-05	0.00053017889383973	Myo15b
2880.85936935953	-0.276944272139703	0.0776089879535783	-3.56845617295457	0.000359090905017346	0.00694484534128363	Galk1
14475.7675589088	-0.525959808874391	0.072127131184108	-7.29212156701273	3.05111654195908e-13	6.22346411451866e-11	H3f3b
1565.89240931925	0.300029475008189	0.104072713305376	2.88288318310511	0.00394053543630327	0.0426626405552494	Ubald2
503.256309099823	0.639012786815576	0.183298544580079	3.48618581931187	0.000489960538311864	0.00893375007758628	Sphk1
22.6070459800267	1.88193721994539	0.485491752167556	3.87635260855242	0.000106033991479747	0.00251880124480926	Gm11735
17.6853769920361	1.19430239259121	0.366998481306373	3.2542434190462	0.00113694813246555	0.0169357668261518	BC018473
71.209289090851	1.86015467118946	0.324881173784259	5.72564624019956	1.0304073927889e-08	8.47482381445408e-07	St6galnac1
1290.3143958168	0.288657229377894	0.0962139404183384	3.00016014439084	0.00269837693286372	0.0326322295011456	Cbx2
805.989227768283	-0.336801061210569	0.0787313822270889	-4.27785022545543	1.88706916025903e-05	0.000590355501301485	Cbx4
707.795900014523	-0.830210550093388	0.0831347567121272	-9.98632320496443	1.74951057453201e-23	1.57435369230533e-20	Tbc1d16
811.245773892892	0.312398799836627	0.101294647906322	3.08406027656599	0.00204196219461601	0.0264728285196913	Baiap2
639.970740205257	0.318657454131725	0.0997492992671828	3.19458338527459	0.00140032825638186	0.0198111943678233	Ndufaf8
42905.6308656453	0.269664547966321	0.0714210124451899	3.77570323822093	0.000159556865219308	0.00361470058983087	Actg1
34656.7618940488	-0.346398093470935	0.0645079904160787	-5.36984784732335	7.88030996137366e-08	5.19624921504717e-06	P4hb
566.26202605943	0.403912685017134	0.138951154561206	2.90686814580742	0.00365067042288066	0.0404402289132717	Pycr1
1017.12407829902	0.612099966276179	0.100312285020162	6.1019442050707	1.04785956679482e-09	1.05461550347547e-07	Dcxr
55.2657106809941	1.38934857966187	0.247720688524284	5.60852865353503	2.04053919171463e-08	1.5227399295049e-06	Cbr2
565.586728528503	-0.327017108619503	0.0972142490561676	-3.36388041665128	0.000768548361752888	0.0125991306367398	BC017643
1305.52765050584	-0.355327661686358	0.120459636417107	-2.94976535090965	0.00318015356223622	0.0368002943987063	Narf
1191.08183047019	-0.295189395289031	0.0946476472296837	-3.11882443916105	0.00181574115477463	0.0243232996372525	Asb13
59.9281605416206	0.885706261222972	0.238895186933993	3.70750986066409	0.000209307269087823	0.00450328172928681	Gm47813
38.9068612950672	1.09372424267539	0.320533891391261	3.41219531553475	0.000644419220067539	0.0110272094279566	Ucn3
2236.22119569135	0.277566935758098	0.0889010619501997	3.1222004514815	0.00179504672975625	0.0240882674314133	Akr1c19
5357.83761011683	0.247813459590584	0.0635756995025719	3.8979273768047	9.70195004760612e-05	0.00234842455424491	Akr1c12
2568.98973840464	0.439825670493253	0.0862402533264113	5.10000438923288	3.39645605096184e-07	1.85567802384337e-05	Klf6
8434.21251282371	-0.257907371132554	0.0811721232591966	-3.17728994606943	0.00148658333322802	0.0207308585521625	Pfkp
2074.37029908802	-0.392227744924477	0.125354969414959	-3.12893654519667	0.00175440190661121	0.0236674077313388	Idi1
108.813080423108	0.954768604290351	0.202368035031941	4.71798129650096	2.38196386473639e-06	9.97717648127658e-05	Gm24187
723.012561422056	0.409669616308426	0.100938666241459	4.0585994600765	4.93679065014394e-05	0.00133103938386001	Chrm3
246.43788276391	0.81760797186352	0.150388976748194	5.43662168293422	5.43002606144795e-08	3.7250465779386e-06	Gpr137b
716.753885692032	-0.948058620497313	0.173207503044004	-5.47354244958117	4.41127151614736e-08	3.10984477668306e-06	Hist1h1c
4669.20436395716	0.372838274832342	0.104516930500118	3.56725243506765	0.000360743925299162	0.00695045411741383	Sox4
2513.52192054326	0.365481161269002	0.0941236558408634	3.88298943558809	0.000103180052640127	0.00247018536038915	Mboat1
1494.27736442289	0.317585513044398	0.108318230705072	2.93196732421819	0.00336822183673733	0.0383076580826102	Foxq1
10034.4406960378	0.602923404455742	0.104551066255268	5.76678388897217	8.07985527543303e-09	6.82904011069472e-07	Serpinb1a
421.807344948513	-0.302956173390355	0.0950371411990475	-3.18776606248959	0.00143376483578192	0.0201175261693833	Bloc1s5
1244.43033680974	0.285125958493431	0.0892580170563524	3.19440166717371	0.00140121011282421	0.0198111943678233	Hivep1
1161.76501190308	1.57870816398668	0.167939322994894	9.40046759647046	5.43211206847285e-21	3.07779446012954e-18	Edn1
859.843209372131	0.54628098518005	0.123851464714409	4.41077533026943	1.03001145690111e-05	0.000355691089563728	Atxn1
40.2588237446819	0.968398279581052	0.326210578827178	2.96862929173764	0.00299131230635645	0.0351197971317275	5033430I15Rik
2016.69101832133	0.28158004745613	0.0742472726459737	3.79246317637499	0.000149160374140564	0.00341084514738767	Fam8a1
83.4843065692046	0.655776097205489	0.227866369141591	2.87789768922858	0.00400334952694637	0.0431051707550969	Fgd3
3287.75305477614	-0.197755874707905	0.0583954063772836	-3.38649710612912	0.000707910231155026	0.0118485894050433	Sfxn1
578.1259960079	0.392694996421168	0.126117263180961	3.11372913205152	0.00184739003566138	0.0246608837395705	Cplx2
3379.17298319043	-0.186813443694976	0.0621939925214263	-3.00372167988118	0.00266699176845922	0.0323806667253088	4833439L19Rik
3521.67946411806	0.219719253251385	0.0616305768451873	3.565101358751	0.000363715600054897	0.00699889465363498	Grk6
57.3211420425248	0.909196065705569	0.263481635353891	3.45069994910422	0.000559134819172692	0.00987718760242938	Kif27
144.201271802957	-1.02485060343555	0.167215366787991	-6.12892596608624	8.84742802561427e-10	9.33434165074807e-08	Agtpbp1
278.149331018975	-0.343932119734391	0.111629496863273	-3.08101469054947	0.00206296470301503	0.0266098094660404	Slc35d2
250.082119147239	0.394548195266539	0.119803395374239	3.29329727286993	0.00099019720546383	0.0154414239033493	Zfp874b
1931.7884731006	0.33259439177398	0.097432083704793	3.4136023692329	0.000641100684827127	0.0110082385951752	Ndufs6
13925.9778965592	-0.137964624520237	0.0473492092969226	-2.91376828818985	0.0035709484908855	0.0397875965138867	Sdha
63.4573949582288	1.02630109290871	0.248646043698681	4.1275585070335	3.66635166591731e-05	0.00102913482174684	Pcsk1
6989.3905465304	-0.349477523195601	0.115589121940572	-3.02344647427359	0.00249913234201026	0.0308569221695505	Hmgcr
2697.43278952667	-0.276433011452759	0.0780165286450665	-3.54326212987996	0.000395209660887774	0.00748257103002619	Hexb
1801.17606354191	0.28519179360802	0.0839311044657997	3.39792732888712	0.000678984538321988	0.0114774646046959	Enc1
84.9173175837192	1.8853817403881	0.24306236794982	7.75678175231689	8.71116496341586e-15	2.42297093836974e-12	Lncenc1
1062.925524028	0.502766993485296	0.0865669131129572	5.80784245857605	6.32830191590446e-09	5.40840015136907e-07	Tmem171
1510.02063883888	-0.321952776187756	0.0774592550758583	-4.15641456753564	3.23280980470047e-05	0.00092267769388634	Naip2
1051.93106523203	-0.397334818117736	0.0865754104885071	-4.58946502102328	4.44383454333289e-06	0.000172105774288371	Naip5
1102.10833447886	-0.458601877558041	0.104949122985599	-4.36975426293908	1.24386432371501e-05	0.000419132960885292	Naip6
1334.60972553151	0.674561863950919	0.104701524873716	6.44271289042378	1.173565759077e-10	1.47157450675081e-08	Naip1
5460.25658167821	0.253438361536548	0.051801360421672	4.89250397042695	9.95611069831206e-07	4.75385709000198e-05	Ocln
1721.00814863261	0.197299673510013	0.0680740282818118	2.89831053765814	0.00375178910207016	0.0411804237381352	Marveld2
614.989816808997	0.551140850260874	0.103560448835876	5.32192411732716	1.02675403533048e-07	6.65562848834137e-06	Pde4d
802.329202226816	0.833830122339144	0.0871270850771752	9.57027452026607	1.06622184706272e-21	8.15553090818274e-19	Plk2
659.795057804657	-0.313398701171301	0.0876973762787316	-3.5736382828058	0.000352055183791325	0.00685208677053395	Plpp1
406.403548506386	-0.440066006236714	0.11166097484133	-3.94109049166056	8.11120169423933e-05	0.00203752321048396	Arl15
12189.678716629	-0.643949759038799	0.1186453448926	-5.42751811815049	5.71430678054291e-08	3.88522067238869e-06	Hmgcs1
460.601034509831	-0.41057950016986	0.128285312742995	-3.20051837105008	0.00137180624019987	0.0195691528523806	Gm48342
249.320246239037	-0.345825700768824	0.122884164123264	-2.81424138932929	0.00488924993478282	0.0497643017314089	1110002L01Rik
902.857352191518	-0.561980389396256	0.116000212035561	-4.84464967377799	1.26835273515624e-06	5.87977580073336e-05	Pqlc3
1826.9088139628	-0.32603195316276	0.115574417734866	-2.82096989587	0.00478786956857489	0.0489931964281329	Rrm2
1527.13512868783	-0.568498851198692	0.0817954670487461	-6.95024885498721	3.64642404514707e-12	5.93436117475105e-10	Id2
475.212340281539	-0.393923879736053	0.0915901210071043	-4.30094288995969	1.70072891689907e-05	0.000542036478556709	Fam110c
1560.82467798311	0.332406111831424	0.0739938611073736	4.49234716038219	7.04424705225618e-06	0.000254157762748621	Slc26a3
60.4186890952303	0.801823962512968	0.243184751485822	3.29718026156634	0.000976607996856175	0.0152762261103331	Pik3cg
1053.27509366125	0.281972992792152	0.0934909602332002	3.01604553091346	0.00256094801673201	0.031467777317242	Ccdc71l
4856.00822973464	0.446710072297765	0.125723505886151	3.55311498155551	0.000380698026269449	0.007261743648217	Agr2
3211.37387166325	0.209707710254745	0.0615758949868944	3.40567863933409	0.000659998183746679	0.0112038983828875	Sptssa
1326.52721988083	-0.237272230748176	0.0827911115530082	-2.86591430284468	0.00415806789591848	0.0442351339859255	Actr10
6202.50792927851	-0.227992522416239	0.0597259608024236	-3.81731025090496	0.000134914474126391	0.00312242303356358	Tmem30b
106.986658586267	-0.644959996378575	0.191704579972417	-3.36434318090562	0.000767260732941048	0.0125939428031461	Gm15283
856.466725404553	-0.389299223380534	0.135883094712903	-2.86495700000839	0.0041706587158457	0.0443074562743107	Gphn
3005.6278689537	0.324849922931779	0.0670075111833406	4.84796282080901	1.24735770246636e-06	5.81770674766169e-05	Plekhh1
2517.20128721896	0.418232568479681	0.128134573072314	3.26401031705664	0.00109847165371794	0.0164910886737753	Arg2
627.440133853659	0.654834674996103	0.0993242104419223	6.59290088572114	4.31314540605849e-11	5.49854153515689e-09	Rad51b
1235.02887521887	-0.331276355495393	0.0740995200311409	-4.47069502415362	7.79658109091359e-06	0.0002773769709972	Dcaf5
2364.23370743095	-0.2759657038349	0.0858784643570852	-3.21344478969054	0.00131153010170313	0.018792578852778	Susd6
1818.77113953746	-0.221833076354359	0.0764322134776157	-2.90235054384924	0.00370373840855308	0.0408705048968772	Numb
873.804862086973	-0.319465075917356	0.0906300747370713	-3.52493448608712	0.000423587536509851	0.00795097194297877	Elmsan1
1233.6028474725	0.369342095673518	0.123832709067887	2.98258915963017	0.00285821384001806	0.0339316263484565	Irf2bpl
33.2971810654495	1.43887066834799	0.453540524276061	3.17252944628201	0.00151117233771493	0.0210162858385118	5430427M07Rik
1026.51369979344	0.242900454058696	0.0803237769803376	3.02401683773107	0.00249442555271969	0.0308486031572399	Lgmn
1260.95313798338	0.526400828913546	0.145765227905536	3.61129218866026	0.000304675165996671	0.00608475285824684	Chga
2526.86212828314	-0.501749529503815	0.170987086702221	-2.93442937230474	0.00334161593314453	0.0381208356042095	Ifi27
1418.915930001	0.308521647615332	0.0995828751366158	3.09813958667167	0.00194739680572568	0.0257042936445138	Glrx5
1423.47658262639	0.409604454910741	0.0731224778532148	5.60162164817467	2.12355676363659e-08	1.56938025942573e-06	Rit1
823.636187858436	-0.320080688430831	0.0990605165147169	-3.23116312828107	0.00123287555465995	0.0179453189678287	Wdr20
2216.81701607851	-0.278357400140235	0.0948472746301907	-2.93479597832989	0.00333767065016305	0.0381042429896973	Rcor1
145.840675775507	1.00554508004872	0.196399322676177	5.11990095661717	3.05696162493626e-07	1.69439851225633e-05	Tnfaip2
580.002190471326	0.378797814113903	0.131476578086816	2.88110490572531	0.00396283718705676	0.0427829804429035	Trmt61a
706.321552920024	0.423474796574303	0.099373060869076	4.26146475584797	2.03091386087006e-05	0.000624369613666826	Siva1
152.400793983342	1.08952113656442	0.157669533711278	6.91015639431987	4.84119683410419e-12	7.71464887167977e-10	Crip2
1378.65771475598	0.245602044067995	0.0689893158124707	3.56000115634716	0.000370853160851708	0.00710941310113964	Tedc1
2168.02127801333	0.5213555803958	0.0720630564035152	7.23471368569886	4.66512270258936e-13	9.14962142361693e-11	Oxct1
625.218280862914	0.56096024563487	0.105245675805261	5.33000754038418	9.82086890068576e-08	6.42049796763636e-06	Ptger4
1076.0505055245	0.59406075715992	0.0805630009370657	7.3738657975761	1.65750044741952e-13	3.67484664414839e-11	Rai14
518.648312778078	-0.30613032713608	0.103955653739518	-2.94481652631566	0.00323146224149819	0.0371132953231527	Amacr
1296.15291855037	-0.234593428489503	0.0817952979778153	-2.86805518519084	0.00413003488998696	0.0439802330518412	Mtmr12
2659.162512902	-0.248108968548647	0.0666536486442938	-3.7223613949885	0.000197368256730954	0.00429516243416191	Laptm4b
38.4023087200099	0.920978074028949	0.290536508832896	3.16992200990016	0.00152479858243684	0.0211673037333202	AC125328.1
2139.00111368482	-0.261832496348095	0.0869616915929635	-3.01089470031976	0.00260479166130463	0.0317422598207148	Klf10
4637.58397279084	-0.380207062664302	0.0940932072506185	-4.04074931415204	5.32806888850228e-05	0.00141553758174703	Azin1
9.88117526079522	1.99390279335218	0.699216880687914	2.85162279175885	0.00434966828432037	0.0457850653321447	Tnfrsf11b
5237.6839103519	0.2551362492792	0.0631420021576007	4.04067404518448	5.32977936387953e-05	0.00141553758174703	Mal2
204.694076205031	-0.500894812877026	0.158905776020957	-3.15214981745513	0.00162073093210263	0.0222225306512378	Zhx1
256.72514080172	0.543353858788604	0.167165443466249	3.25039582058303	0.00115244483958204	0.0171000011211697	Fer1l6
988.521332719592	-0.412499072158603	0.0967482483674283	-4.26363349331167	2.01129247393228e-05	0.000622513291729799	Tmem65
683.591741079727	-0.296298225328413	0.0915205053270145	-3.23750643934604	0.00120579218365904	0.0176241840500345	Rnf139
1939.12822396915	-0.235577731699182	0.0736345224857397	-3.19928375640387	0.00137769496810132	0.0195691528523806	Mtss1
6675.87671963875	-0.29946689693258	0.0969242972313198	-3.08969892469657	0.00200359484857927	0.0260739831086027	Sqle
2044.45822449502	0.609415798655196	0.123073139430067	4.95165558851678	7.35847523563765e-07	3.61961267378729e-05	Trib1
6461.02278302411	0.371088309849885	0.0864867561024559	4.2906952066774	1.78114639115265e-05	0.000565310736345504	Myc
18409.3317212944	-0.700071270011012	0.14603413045859	-4.79388803023364	1.63579597279108e-06	7.33853571605805e-05	Ndrg1
228.968043012307	0.715790989387056	0.162844161575205	4.39555819786938	1.10488455579735e-05	0.000377288480682766	St3gal1
1208.19919693422	0.455134220262018	0.0735238569435383	6.19029304476685	6.00524657288207e-10	6.42435399104545e-08	Ptp4a3
154.16465462187	0.875856731067343	0.153422754162074	5.70877987330417	1.13788944607502e-08	9.05281246446759e-07	Arc
317.351817712698	0.845619888679218	0.187475602121686	4.51055966274665	6.46568123770123e-06	0.000238611036359539	Psca
2521.79091215761	1.3856990892097	0.311974076189488	4.44171229268438	8.92458373200674e-06	0.000313138261312475	Ly6a
69.8419193356281	1.29935140420632	0.267422264860791	4.8588003877789	1.18099125576078e-06	5.55901668634719e-05	Ly6c1
32.7266980415514	1.27378219046155	0.344426705116366	3.6982677926533	0.000217075807230555	0.00462510543038027	Ly6g
696.242613010149	0.29483760773686	0.0925973789399258	3.1840815702585	0.00145214085558159	0.0203246576474723	Top1mt
2480.21111382973	0.771618857110034	0.183645066319321	4.20168574400113	2.64934741242134e-05	0.000779417629138879	Eppk1
3129.17132575407	-0.484438836018634	0.157027076751243	-3.0850656207914	0.00203507247776564	0.0264058852967419	Slc39a4
1648.64877725566	0.269117078050493	0.0841007491134443	3.19993675308978	0.00137457747877605	0.0195691528523806	Vps28
4840.62917886845	0.24016773740365	0.0800410619675249	3.00055660807065	0.00269486657516154	0.0326155608123585	Txn2
895.953196238447	0.450253375687893	0.0987505004647985	4.55950474750651	5.12743978152349e-06	0.000194157360836006	Tst
2018.91805466133	0.532423429952813	0.108486750278681	4.90772770485908	9.2137653429863e-07	4.43245856028316e-05	Card10
1721.03321228492	0.659602350851024	0.0826135532880471	7.98419054257599	1.41447390280567e-15	4.50804620106691e-13	Cdc42ep1
33536.9016922828	0.21329166007909	0.0742125021307009	2.87406641678038	0.00405223738034332	0.0434027129195346	Lgals2
14117.3236920019	-0.751379805174182	0.073643276073218	-10.2029655012515	1.92309199750103e-24	1.96129742518471e-21	H1f0
207.766408108585	0.722151190257258	0.154848698018769	4.66359226455832	3.10736769310179e-06	0.000126091541032019	Gcat
112.977915996457	-0.461547862038471	0.160482890698314	-2.87599419495826	0.00402757118841519	0.0432681067699266	Kdelr3
837.211321688417	0.445391518600918	0.0974615657257634	4.56991959121771	4.87911379881834e-06	0.000186601707235807	Cbx6
2041.38679989938	-0.24855035413514	0.0716979777053946	-3.46662991188438	0.000527026984560544	0.00944081827846277	Syngr1
2686.9291984416	-0.515229694224238	0.104224380316372	-4.943466132015	7.67456878376747e-07	3.73903035841002e-05	Tef
1935.54503157025	-0.237340461509342	0.0755086430710637	-3.14322244257486	0.00167098803588753	0.0227426823603269	Tob2
883.246949871593	-0.392001056321006	0.0940313116145962	-4.16883535484107	3.06160042576994e-05	0.000882040740365886	Ccdc134
373.535709790631	0.285166074269141	0.0974977009079893	2.92484921811908	0.00344623160950737	0.0388507377761561	Cenpm
2941.85578279078	0.213403829216262	0.0709526799428975	3.00769230123526	0.00263239519852183	0.0320114322313092	Naga
4517.09580769443	0.337074929052636	0.111192472917278	3.03145455990897	0.00243378549679336	0.0303055003857292	Ndufa6
1060.07102788473	-0.308614483088112	0.103633545046152	-2.97794003814763	0.00290192750523328	0.0343073315108645	1700001L05Rik
20.1643166616645	-1.38187493478785	0.413780772340598	-3.33963061398702	0.000838898913797962	0.013566041842792	Efcab6
328.744971387934	-0.620335903685165	0.121528599423201	-5.10444378219942	3.31768880958538e-07	1.81913990713395e-05	Arhgap8
592.687532316414	-0.347166345618462	0.123014920954151	-2.82214826401306	0.00477031179026916	0.0489444867656188	Phf21b
727.588751249296	-0.454999467550567	0.0845388316870617	-5.38213574129867	7.36072227704523e-08	4.91721962420253e-06	Atxn10
1335.75519519349	0.565510700302884	0.0828717764990103	6.82392394845834	8.85867921600936e-12	1.32862818280893e-09	Gtse1
203.288321754794	-0.845205649117357	0.142872181851156	-5.91581676829079	3.30232683946308e-09	2.97170564647683e-07	Mapk11
302.599280625216	0.447799707710603	0.136001182225075	3.29261628747842	0.000992598402826159	0.0154473757542569	Tmem117
8187.41814129092	-0.38752167540844	0.0890000539827024	-4.3541734871729	1.33569898976759e-05	0.000444207024901405	Slc38a1
20448.7033444248	0.395642662254705	0.136043323686708	2.90821079295169	0.00363503225243224	0.040296176375151	Vdr
1079.0709042688	-0.258450534109651	0.0883619525777457	-2.92490745813083	0.00344558671942549	0.0388507377761561	Pfkm
24.8523421556287	-1.10169269353031	0.379737100851482	-2.90119846351592	0.00371738358377049	0.0409715663289056	Rnd1
5457.17139424374	-0.19399056961546	0.0686109651257202	-2.82739893339204	0.00469278259558936	0.0483761375655836	Arf3
717.181724993365	-0.254380037946885	0.0895634577702663	-2.84022127193191	0.00450822509206371	0.0469162091553678	Spats2
8223.0954897772	-0.542528424365977	0.114078645720338	-4.75574040119635	1.97720414336152e-06	8.55797289839492e-05	Gpd1
35.852329047836	-0.989837633927923	0.297453476794343	-3.32770571248791	0.00087564313303188	0.0140280323048968	AC138177.1
11031.8826465551	-1.18621371929316	0.346006135644541	-3.42830255620605	0.0006073681556563	0.0105346009583107	Slc11a2
7107.36856344282	0.273378762957383	0.085447885265784	3.19936253667418	0.00137731851547248	0.0195691528523806	Galnt6
496.122869484204	0.430034214272784	0.1046704692958	4.10845787896011	3.98309828938237e-05	0.00110788068419948	Grasp
417.098112121996	0.477703654409197	0.12185926937422	3.92012570617183	8.85027924125977e-05	0.00218057231824668	Nr4a1
195.880703189887	1.04410900928804	0.18985421146862	5.49953040920883	3.80804032628095e-08	2.70955353076493e-06	Krt80
8822.31111569613	0.468642225820637	0.0787838153371867	5.94845811687204	2.70680127721833e-09	2.46480035350512e-07	Krt7
13.0724285390006	4.38061435930999	0.804618380012411	5.44433792233583	5.19984246885349e-08	3.58320676074417e-06	Krt84
95.0524678007392	1.27634667954317	0.225697086918316	5.65513138415077	1.55727103268228e-08	1.19714232452129e-06	Krt4
12.9035352121726	1.65296752042657	0.490842069711628	3.36761582273845	0.000758211707268451	0.0124587784079407	Krt78
94248.7275329251	0.373341501734803	0.0815352342695746	4.57889776216805	4.67432587280066e-06	0.000180120496730742	Krt8
43394.9510084814	0.543584059345703	0.0930337893093355	5.84286702047894	5.13099762839426e-09	4.45988646131678e-07	Krt18
840.331653681743	-0.479197226072303	0.123437955235624	-3.88208979286469	0.000103562620168883	0.00247547025522432	Tns2
981.51345216614	-0.495353743120977	0.107776740607645	-4.59610988723702	4.30451747094032e-06	0.000167133269721942	Soat2
180.266124723951	-0.935618257680769	0.176926490882747	-5.28817506645075	1.23542710899182e-07	7.77759831825387e-06	Rarg
1694.99616430751	0.251316504850928	0.0854325399077334	2.94169534374547	0.00326420891046829	0.0374331843420868	Aaas
179.910143457357	0.538810329919398	0.156964874802593	3.43268091410281	0.00059764500702114	0.0103946658416506	Vasn
1546.72484702759	0.40140940949302	0.0926593843541905	4.33209666015729	1.47696069053691e-05	0.000481760013727798	Ubald1
22.5992964066734	-1.22128677752396	0.395012795334144	-3.09176510723119	0.00198970225351607	0.025949245587629	AU021092
92.4486161088468	0.695683466934327	0.201962774418274	3.44461234966764	0.000571878915059746	0.0100325595932753	Atf7ip2
1932.15212880811	0.718616911214119	0.142068363297394	5.05824727289797	4.23127541585369e-07	2.25540248472926e-05	Gm23935
2437.19491750987	-0.269534302939389	0.0641998980918035	-4.19836029262796	2.68854638429542e-05	0.00078943152758064	Pkp2
79.3244299928015	0.650786817687909	0.225374262154191	2.88758268786996	0.00388214551733495	0.0422509913080415	Ypel1
2069.89293979774	-0.33915146218717	0.0728936875577497	-4.65268631002484	3.27638479377793e-06	0.000132588059030556	Pi4ka
1608.78136883559	-0.224543867243765	0.0756453104548701	-2.96837789274098	0.00299376023737234	0.0351215829074556	Crkl
1783.78590415862	-0.198321662052183	0.0672473089948258	-2.94913900669903	0.00318660610818001	0.0368410092263637	Klhl22
49.3766382251501	1.42589839631761	0.272062504564059	5.2410691381468	1.59648879688044e-07	9.65339352358771e-06	Rtn4r
451.45967665161	0.479017192500048	0.137754808506801	3.47731739960567	0.000506457889911066	0.00914733506476917	NA
1385.90063151745	0.68437672110188	0.0906671223782233	7.54823472004506	4.41197266836859e-14	1.10646488329021e-11	2005-09-01
527.958713475797	0.300590659180755	0.106246700657796	2.82917641037073	0.00466679669251916	0.0481406984505449	Hira
1858.96204647138	0.356528104123592	0.105786300677218	3.37026724482456	0.00075095316106531	0.0123660726135383	Klhl24
162.718427318234	0.536157832467094	0.143906994493159	3.72572462065132	0.000194754934332565	0.00425015832442164	Eef1akmt4
14.0667439447828	2.17630690995291	0.51857764632245	4.19668476916894	2.70850506131179e-05	0.000792329939183718	Teddm3
2992.32561679703	0.414603274840975	0.0866341903888067	4.78567725952389	1.70411707901473e-06	7.55640089123691e-05	Ephb3
2974.01577854756	-0.269431974754313	0.0729071108667804	-3.69555138793844	0.000219410094884735	0.0046651044587928	Ehhadh
950.718797920755	-0.492087342722577	0.102977346597022	-4.77859800222126	1.76521719177033e-06	7.78221688752233e-05	Liph
10099.9376604333	-0.212674785286425	0.0615602964588976	-3.45473945903466	0.000550824832089081	0.00976421585318513	Eif4a2
21.5870119673359	1.39814915817804	0.423694295166191	3.29990083446752	0.000967189979605284	0.015159910151641	Sst
4343.30113816836	0.404788348326322	0.0818234354641455	4.94709548713214	7.53290294902175e-07	3.6935368369915e-05	Lpp
23.6308893679102	1.39212511472089	0.383684841429556	3.62830366071806	0.00028528958985322	0.00575773106276326	NA
10221.0564536378	0.236177824480048	0.0677800353257322	3.48447479180325	0.000493103908991534	0.00896758686520821	Bdh1
837.130343296173	0.275525855332584	0.0896741629616418	3.07252218736004	0.0021225805335624	0.0271271821240081	0610012G03Rik
6766.69341764103	-0.43157280952272	0.1152670952611	-3.74411108864271	0.000181033548957513	0.00400209715600006	Tfrc
1269.36709119507	-0.296215429484649	0.103284241326828	-2.86796345385661	0.00413123250722289	0.0439802330518412	Fyttd1
1803.67061862667	-0.346971472934082	0.0782170841264125	-4.43600623584121	9.16431941835768e-06	0.000320814092590471	Snx4
372.640771120067	0.639861933659802	0.114028588042469	5.61141679156362	2.00676776701669e-08	1.50487908332457e-06	Heg1
28991.522656953	0.533110922871653	0.0617527596239329	8.63298945858026	5.97689460559506e-18	2.53984815767759e-15	Muc13
870.763692214114	0.432547351537658	0.111478731692199	3.88008856013856	0.000104418438657622	0.0024842819200378	Pdia5
31.8224731889306	1.64824483229073	0.318778587144964	5.17050046257089	2.33467895711603e-07	1.34777051645136e-05	Igsf11
166.506771507065	-0.688674852451453	0.212724092192528	-3.23740882075624	0.00120620477842765	0.0176241840500345	Gm5485
4506.38082570866	0.228318018090445	0.0715501975118258	3.19101869778499	0.00141772104960911	0.019952434790175	Cd47
454.296988362763	-0.352221022638608	0.124939524424231	-2.81913209019947	0.00481536977174672	0.0492416622781961	Senp7
177.384556988591	-0.492291121173067	0.156664189139508	-3.14233344503949	0.00167607040137718	0.022791577778016	Dcbld2
3958.73468956219	0.567021205667991	0.0696047739093165	8.14629764341632	3.75235856457096e-16	1.36675193620968e-13	St3gal6
196.108841291748	-1.00643135223462	0.167000983796799	-6.02649954121952	1.67548787566663e-09	1.57249162711338e-07	Gbe1
5409.04242794782	0.220281023076714	0.0646317438620076	3.40824817518503	0.000653814016876343	0.0111381367819313	Cxadr
24512.6789250223	0.540017619839356	0.10193850844134	5.29748402342092	1.17409174411912e-07	7.42200640559266e-06	App
130.101958708665	0.749298208477095	0.220917154461147	3.39176108937649	0.000694449642940698	0.0116872284243199	CT010505.2
43.7841822471103	-1.21243363016213	0.284913867410721	-4.25543916545955	2.08639088454658e-05	0.000638770369716035	4932438H23Rik
7964.163372201	0.342534541475797	0.0831542502725525	4.1192667885656	3.80079882650717e-05	0.00106186704931687	Ets2
680.2497119849	0.468264268324768	0.106574978808155	4.39375427104414	1.11409741957528e-05	0.000379587134179569	Bace2
508.212348134643	0.29510994767629	0.0873415519147655	3.37880357294637	0.000728020049074385	0.0120794476255314	Zbtb21
1641.87984095431	0.235632394441764	0.0825830005945252	2.85327964284922	0.00432705257796278	0.0455890153840734	Dll1
3096.11240436182	0.279386403713756	0.0954748636502538	2.9262823012475	0.00343039498565119	0.038786535469691	Rgmb
1246.33794720399	-0.360188952345795	0.073626211228166	-4.89212939709171	9.97508253294964e-07	4.75385709000198e-05	Tnfrsf12a
239.704002084561	-0.500288455132492	0.119486562422485	-4.18698508844495	2.82684389821054e-05	0.000819035188538349	9530082P21Rik
5258.1562627879	0.247805371274168	0.0755895121544056	3.27830361926373	0.00104433001272225	0.0159921526873124	Prss32
901.004106411855	0.310677286592272	0.0826432719039623	3.75925685702888	0.000170418807297779	0.0038170818653608	Chtf18
1200.75769217708	0.363838577177221	0.104827534780335	3.47083023501069	0.000518851914130067	0.00932714051981406	Neurl1b
436.165654979592	0.434987829252849	0.110879532372602	3.92306695334092	8.74288418960089e-05	0.00216421751347111	Spdef
2038.97261294701	-0.190241952925338	0.0617981216040955	-3.07844232133958	0.0020808580644823	0.026795426490278	Mapk14
10717.6407542642	0.241989669232721	0.0783448413915458	3.08877604363667	0.00200982882997761	0.0261226520314337	Mapk13
815.330417926499	0.929998835535089	0.284299055099904	3.27119917865461	0.00107092455561029	0.0162368720036931	4930539E08Rik
1348.97208713147	-0.301946974566507	0.0748075507915122	-4.03631680721682	5.42968857974127e-05	0.00143957323904475	Zfand3
550.856277880634	0.412605251089625	0.12742171118626	3.23810791150415	0.00120325287621358	0.0176241840500345	Dnah8
60.4749598437572	1.00532240865163	0.269688092240421	3.72772264544555	0.000193217844912328	0.00422263798781256	Tff2
1033.19385163461	-0.342138087973657	0.107212876817045	-3.19120331560084	0.00141681539587701	0.019952434790175	Pde9a
139.562962363432	-0.571525215769204	0.201899623493033	-2.83073938366669	0.00464405445779201	0.0479707934471993	Cbs
148.874903932576	-0.604245609092182	0.166378603405001	-3.63175069826329	0.000281505003963122	0.00569638035797334	Notch3
4759.6632107282	-0.753929726295283	0.111493739744797	-6.76208124349391	1.36023385542402e-11	1.98179595431207e-09	Cyp4f14
1394.83126941667	0.213490508942197	0.072820009276901	2.93175613491604	0.00337051299380267	0.0383076580826102	Kifc1
6162.38111418515	-0.205606815369675	0.0587386161814545	-3.50036873075998	0.000464615003282342	0.00854497505398804	Brd2
465.078337288799	-0.426240356279999	0.145066155243242	-2.93824810870113	0.0033007275684925	0.0377816998908524	Btnl2
1278.69222762139	-0.389866325041551	0.129308739474563	-3.01500367744474	0.00256976139902599	0.0315092318188388	Btnl4
3136.8700035944	-0.558740047267369	0.0987827872153407	-5.65624905935635	1.54716910888504e-08	1.19538348624866e-06	Btnl5-ps
733.954728845499	-0.626852807515229	0.126178078531076	-4.96800089851458	6.76466494077782e-07	3.37274906473714e-05	Btnl6
1277.74707118516	-0.285952035549566	0.082009708613684	-3.48680711568646	0.000488823771344659	0.00892365877569284	Pbx2
1855.66299682276	0.281601452907065	0.0750093886388924	3.75421607903967	0.000173884816330617	0.00387768209945448	Nelfe
267.230640925733	-0.495721137382121	0.145492537059093	-3.40719288701921	0.000656347255778116	0.0111688546372565	Cfb
1203.52857429437	0.295128794320315	0.0946615356071778	3.11772667142256	0.0018225173917825	0.0243927130879166	Lsm2
11.5295159393544	2.07307400439025	0.643424351293692	3.22193898975388	0.00127326244441412	0.0183585003531076	Ly6g6c
1714.16024763783	-0.242014027929393	0.0777801884402159	-3.11151249158277	0.00186131598966146	0.0248034947820915	H2-Q2
3338.53640127201	0.299496071324508	0.0704545624719125	4.25091095333827	2.12902807365992e-05	0.000647512355285279	Mdc1
137.984482883913	-0.975829901551821	0.210822814997695	-4.62867314224265	3.68016097681106e-06	0.000146612246414728	Gm11127
13.9345954933531	-2.09201816004336	0.559436303121292	-3.73951091191482	0.00018437864475045	0.00405374776550379	Gm7030
167.586862824172	0.775006722014733	0.197827601789979	3.91758639847187	8.9439993782312e-05	0.00219623278472201	Rnf39
6625.21854596513	0.871710481317567	0.279624522388287	3.11743216893942	0.00182433922889249	0.0243957530800676	Gm26917
601.523842364491	0.403726774437053	0.0841670830364942	4.79673002641662	1.61276732595544e-06	7.25650428013713e-05	9130008F23Rik
666.22479403083	-0.798570933186114	0.127354465491673	-6.27045883395685	3.5998571718541e-10	3.9619147492823e-08	Mep1a
153.203825072847	0.533937771889234	0.171720167941806	3.10934806487132	0.00187500691035117	0.0249424832300453	Slc25a27
1018.39034196026	-0.2904793899095	0.084588935849589	-3.43401163511517	0.000594718667559323	0.0103740093230587	Enpp5
308.324517771645	-0.368963853738646	0.129019056345158	-2.85976245828039	0.00423958439501678	0.0448218120766874	Polh
685.771884767007	0.364478385598578	0.12481733286354	2.92009432693979	0.00349925452615567	0.0391885766772543	Dnph1
2275.10985122796	0.515777640053274	0.0982695638824144	5.24860007184354	1.53259380692427e-07	9.30381748346326e-06	Srf
33.3505792609884	0.982323617614705	0.348965305640521	2.81496069017997	0.00487832006935849	0.0497192141379389	Apobec2
980.426889891449	0.241879141737428	0.0787221162503686	3.0725690982208	0.00212224693285697	0.0271271821240081	Plcl2
1057.37544182372	0.283094650296683	0.0817650636016061	3.46229352521561	0.000535592689934434	0.00957060668241711	Hdgfl2
1178.57157983231	-0.343724648684721	0.121680498095685	-2.82481296562766	0.00473082221638388	0.0486698845099129	Kdm4b
10356.0368063097	0.322322637793937	0.0829360251093809	3.88640084171914	0.000101741457327238	0.00243956240468978	Rpl36
1309.59474782282	-0.343280331546746	0.085967122271287	-3.99315834329611	6.51989976014211e-05	0.00168482139409888	Twsg1
124.238167073319	0.831236782234064	0.216220951750152	3.84438591869014	0.000120854690038936	0.00283129410140221	Mtcl1
936.333511203154	0.458914099976602	0.139877666974176	3.28082466560817	0.00103504064900799	0.0158976424181971	Themis3
5249.13488437187	0.215946915690404	0.0708894564012386	3.04624871811869	0.00231716071770434	0.0291512538317772	Myl12a
481.316721728292	-0.317441403150865	0.107326586529349	-2.95771451805243	0.00309929013686137	0.0361103888147031	Ypel5
1632.77405128928	0.675312830213354	0.149899775493464	4.50509567469498	6.63430450336299e-06	0.000241646643553445	Lbh
385.935549580851	0.734944075721276	0.122778791134858	5.98592044218798	2.1516953004054e-09	1.98292980154228e-07	Capn13
1191.74289740619	-0.2310262517282	0.0713275723833843	-3.23894735245493	0.00119971716507494	0.0176053827767937	Yipf4
2387.56626434466	-0.310689374870491	0.0726689289748132	-4.2754087510795	1.90786931915181e-05	0.000595644588660905	Hnrnpll
3407.50914823307	-0.397981176675701	0.0801831779406858	-4.96339989131014	6.92697528326033e-07	3.42941320010733e-05	Galm
9432.6011698507	0.214808455125002	0.070252201474956	3.05767578260987	0.00223060771333072	0.0282716129233914	Zfp36l2
2131.61330852949	0.697885688806188	0.236655131076302	2.94895650743857	0.00318848844396036	0.0368410092263637	Abcg5
2619.96339131253	-0.253286783288285	0.080464896874709	-3.14779230603718	0.00164508534982672	0.0224901838084443	Slc3a1
165.016973292231	-0.708055886489375	0.196274694534204	-3.607474148258	0.000309192333373029	0.0061267289419004	Ston1
2185.25794867355	0.763559217447981	0.145040741170187	5.26444646716223	1.40612363011132e-07	8.60435171737717e-06	Gm47283
707.752744426305	-0.388283076076285	0.0871179065818295	-4.45698354461229	8.31209809166049e-06	0.000293668537196818	Abhd3
1738.3270314362	-0.203954018114822	0.0682183669247056	-2.98972296331765	0.00279230574504613	0.0334805045933343	Riok3
142.186796170835	-0.574043340282452	0.192349745777039	-2.98437275268277	0.00284160366327439	0.0338558043931243	Ttc39c
1038.15997445553	0.509047675690878	0.122689576494248	4.14907028157151	3.33828316277206e-05	0.000945839219002592	Gm10036
11.2973210281885	1.78438282736477	0.61796832740051	2.88749883812136	0.00388318040130124	0.0422509913080415	Dsg1c
97.8024999383306	2.27225178487374	0.301377031785508	7.53956521308805	4.71540954520545e-14	1.14502119400878e-11	Dsg3
751.543341094782	-0.586769740614209	0.104878789493711	-5.59474173421304	2.2095042296496e-08	1.62504787044133e-06	Ttr
1878.13406457401	0.561517428147274	0.134724438925127	4.16789583706737	3.07424350920693e-05	0.000884018368493377	Mep1b
204.804156312668	0.437197323871178	0.146222772695417	2.98994004703947	0.00279032208123941	0.0334805045933343	Nrep
655.735346281028	0.434350096017007	0.135608424804524	3.20297279938994	0.00136016827366289	0.0194312620315228	Epb41l4aos
201.20857925592	-0.510235663027879	0.155617004749481	-3.27879118255282	0.00104252748076451	0.015980546493723	Reep5
80.103390570913	0.590667837005771	0.207749732706704	2.84317014183436	0.00446672186197537	0.0466111262240786	Gfra3
1001.7735630608	-2.21935060723411	0.148936007963796	-14.9013703104866	3.22888764121092e-50	2.46977615676224e-46	Egr1
327.33556999593	0.546378104630319	0.113288316954595	4.8228989477291	1.41486660850531e-06	6.44185398122447e-05	Prob1
9682.99650853683	0.188802441977983	0.0656647906800807	2.87524623200019	0.00403712525100553	0.0433403102385141	Cystm1
753.677578272941	0.441162936138423	0.145734346197883	3.02717202669162	0.00246853430822371	0.0305778444106934	Hbegf
622.264026466134	0.598066305793115	0.128834324389667	4.64213483965833	3.44827697945036e-06	0.000138456013731317	Cd14
1364.91716918571	-0.302861794764511	0.0802612723826033	-3.77344871036652	0.000161006331509496	0.00363454635774915	Ap3s1
2923.3648783303	-0.327869019970863	0.100123025804212	-3.27466152103715	0.00105788643280935	0.0161200026461449	Eno1b
30967.0026601063	0.609977104230085	0.122004879882427	4.99961235007899	5.74456914921447e-07	2.90994764386367e-05	Slc12a2
2514.33160907103	-0.312367238758555	0.0827356781348729	-3.77548411761784	0.000159697200219072	0.00361470058983087	Isoc1
256.947437565789	-0.490034664200149	0.13827263752148	-3.54397423079475	0.000394143767165441	0.00747163736071488	Smim3
87.411770952105	-0.816268010886429	0.241515146545003	-3.37977978840481	0.00072543928308956	0.0120496961484301	Synpo
1771.40090131037	-0.388214689847642	0.103674913276075	-3.74453836111605	0.000180725763761759	0.00400107486834643	Ndst1
1779.26368287531	0.516254467833389	0.103378031332483	4.99385083251409	5.91871184543362e-07	2.98826580235787e-05	Slc26a2
575.099133001355	0.331942771644419	0.106188093432006	3.12598861996676	0.00177208409123352	0.0238848831962029	Ppargc1b
57.7273269266985	-0.94961001981674	0.264226761414236	-3.59392067152505	0.000325739049908594	0.00642159276482174	Arhgef37
4432.93062301648	0.569057270951396	0.0930868639058461	6.11318554599686	9.76617077388148e-10	1.00270389596536e-07	Onecut2
1470.57636280327	-0.206827111854305	0.071180460399317	-2.90567257775547	0.00366464698918331	0.040536348257792	Fech
1459.00943107391	0.450798454355003	0.0833691673969679	5.40725628467051	6.39975379498516e-08	4.33201033432226e-06	Pmaip1
32.9992478021357	1.09003839982777	0.387433115545235	2.81348794434818	0.00490072237466347	0.0498479061752671	Cidea
2675.41018556972	-0.309381555350638	0.0797179214146436	-3.88095361570487	0.000104047685628531	0.00248318485919698	Seh1l
772.310309206226	0.611898913770197	0.135190357372029	4.52620235396166	6.00530803330299e-06	0.000224071225106022	Rab27b
2397.69276504047	0.202659613831453	0.0620706113602987	3.26498498065507	0.00109469881020692	0.0164694582256424	Me2
664.070628395512	-0.426004290816301	0.109231231030215	-3.90002279383321	9.6183632198365e-05	0.0023318814665144	Tshz1
1939.96892373593	-0.278303061730842	0.0727250215208392	-3.82678555345762	0.000129827524157737	0.00302759369598333	Zadh2
537.531521498899	0.361606598416915	0.0939728548413042	3.84798992248959	0.00011909095097283	0.00280285133535747	1810055G02Rik
327.68834745439	-0.954000020875428	0.132678789693972	-7.19029788465708	6.46501147401063e-13	1.23415497440451e-10	Aldh3b1
584.655214794978	-0.366538501594388	0.103840528258081	-3.52982123399264	0.000415840541247354	0.00783439482758869	Acy3
16543.0263874302	0.392358791144846	0.0788391633902271	4.97669907026795	6.46777551594756e-07	3.24406655222839e-05	Gstp1
138.800495943695	0.92184503381048	0.256791363257688	3.58985996302927	0.000330855657002962	0.00650046407676959	Gstp2
998.885353452785	0.261964486199417	0.0847815100657327	3.08987756878016	0.00200239017526646	0.0260739831086027	Rad9a
4579.52986479173	0.22920472862128	0.0809878978336999	2.83011085300582	0.00465318787948015	0.0480327045750927	Banf1
20202.7078283134	0.268767860604887	0.0685270641116307	3.92206880725349	8.77919115795708e-05	0.00216969412495036	Cfl1
1316.16149216376	0.513044262776783	0.100757648200071	5.09186421022897	3.5456000402811e-07	1.92342515660356e-05	Rnaseh2c
1695.7957695309	0.457982305744868	0.109292334106622	4.19043393563246	2.78421473289735e-05	0.000808214743526825	Frmd8
16929.672424638	0.371978425026622	0.106169155783686	3.50363928469496	0.000458946572728551	0.00845899357783298	Fau
552.880884539959	-0.351083142578244	0.093715295115147	-3.746273670129	0.000179480785644787	0.00397927109970138	Rcor2
41181.5503202453	0.402816498403459	0.112594508342946	3.57758565965349	0.000346782590314511	0.0067666837584584	Fth1
39.4240835453677	-0.950137657906725	0.304315194228849	-3.12221563670005	0.0017949541384843	0.0240882674314133	Rab3il1
4688.30162187204	-0.295118918458939	0.0800809363644368	-3.68525808834071	0.000228471001907222	0.00482755440217774	Myrf
10709.2245085921	-0.640828214903708	0.0932068517124475	-6.87533376710038	6.18448866322811e-12	9.55659672424885e-10	Tkfc
1322.35529824859	0.498336369540808	0.0815138213915662	6.11351990415172	9.74572090572105e-10	1.00270389596536e-07	Tmem132a
1829.78885369925	0.670459670188122	0.107747637954109	6.22249993520676	4.89294984355359e-10	5.34659619333448e-08	Ms4a18
1441.62263033257	0.266744557595623	0.0779326758022398	3.42275630664226	0.000619896250211019	0.0107033553450657	Ms4a8a
365.303170996652	0.83319911097505	0.152176656364261	5.47520973900651	4.36993711358812e-08	3.09496749831811e-06	Anxa1
1768.35542993687	0.373564825981824	0.0938434107868499	3.98072515533686	6.87053523212819e-05	0.00176647811732936	Zfand5
426.638973893318	0.826252922966715	0.128395495407966	6.43521737535544	1.23296747717253e-10	1.52112390853107e-08	Gda
1782.67170365207	0.216836133049117	0.0657052133516772	3.30013589467452	0.000966380213839985	0.015159910151641	Pip5k1b
1765.22231650856	0.540526535405396	0.081322051742977	6.64674001479649	2.99655636740858e-11	4.02116836040495e-09	Slc1a1
8366.42499809072	0.386949615800123	0.0948208933413611	4.08084760820677	4.4871768451598e-05	0.0012324027177245	Plgrkt
150.197885269311	1.35854974625249	0.260513643893648	5.21488903977368	1.83927299820425e-07	1.09058908242359e-05	A930007I19Rik
1844.04873893879	0.48224795208785	0.117277492710938	4.11202474524655	3.92204249333629e-05	0.00109288535633986	Asah2
1062.02286812946	-0.365047285791957	0.0766323964907658	-4.76361568355682	1.9015451231424e-06	8.28770293271578e-05	Sgms1
69.9213561871824	-0.641251346761	0.223464043021532	-2.86959520686382	0.00410997580579949	0.0438454741123575	Fas
1250.56810547849	0.373898113687487	0.0924936868595402	4.04241766527573	5.29028914298424e-05	0.00140994500538977	Lipa
447.387349083637	1.04313272636615	0.202233858334253	5.15805184630391	2.49532531513135e-07	1.42438383100296e-05	Ifit1bl2
656.935344078558	-0.467747443975911	0.117802900862023	-3.97059359789247	7.16937835078238e-05	0.00182491098186803	Exoc6
4379.05754927229	0.271594807559982	0.0741097386862248	3.66476541915624	0.00024756538593679	0.00514572727453941	Slc35g1
1344.10722943966	0.324315357621929	0.112856930671533	2.87368578688216	0.0040571237727111	0.0434027129195346	Plce1
4078.67695915641	1.66624513335794	0.268937199139904	6.19566626962283	5.80389867348026e-10	6.25267900752825e-08	Cyp2c55
9690.75175689847	0.328109977909088	0.0633481207701054	5.17947452774206	2.22511792256486e-07	1.2893884083105e-05	Cyp2c65
137.901958552222	-1.3042144533428	0.258289763980883	-5.04942369082552	4.431449075398e-07	2.33766579156685e-05	Cyp2c29
5705.54735721996	0.244827336862402	0.0749868097233274	3.26493869742854	0.0010948776974427	0.0164694582256424	Pdlim1
11549.8310731629	0.382940849675207	0.0549453634783143	6.96948432830634	3.18104805097142e-12	5.28952968301748e-10	Aldh18a1
1867.18156357426	0.242473984049923	0.0691545641334349	3.5062614751221	0.000454448546944279	0.00840252194928402	Blnk
66.6905333115437	-0.653496680020869	0.210836638492313	-3.09954040575683	0.00193821138893444	0.0256494444878192	Golga7b
1839.81563331548	0.230987281609136	0.0766760485326552	3.01250893896498	0.00259097805188873	0.0316440823272233	Slc25a28
647.491195733958	-0.327828595662361	0.0937968143786019	-3.49509306722414	0.000473896480283748	0.00869264790813043	Cutc
5341.39879226884	0.326244507823534	0.103197223611352	3.16136904082026	0.00157029411387014	0.0217396917230637	Abcc2
11236.1778113864	0.546216972117601	0.15028173929476	3.63461971281993	0.000278390968840054	0.00564830907336226	Scd1
4525.15997228393	0.269198103969151	0.0947398611760279	2.84144499081519	0.00449095990070277	0.0468021435563233	Slk
159.684597070908	0.488662564256365	0.154595799259323	3.16090454331602	0.0015728003247536	0.0217547010561307	Cfap43
735.278202834316	0.537253094424262	0.113594136736365	4.72958472910575	2.24979547808339e-06	9.56038089547771e-05	Dusp5
5559.23676410677	0.379643358921359	0.0904801029246331	4.19587673587848	2.71818055695544e-05	0.000792329939183718	Pdcd4
50.7494961700277	0.770552397972107	0.273137392073687	2.8211164795929	0.00478568227914786	0.0489931964281329	Plekhs1
704.449164121519	-0.349714740231364	0.105631610555333	-3.31070158253596	0.000930623954784387	0.0147683457056966	Ablim1
9142.60521450678	-0.492878746965644	0.120403418901965	-4.09356105881808	4.24798144711094e-05	0.00117091207527753	mt-Rnr1
33.4604577264213	-1.01562986562482	0.312621406828346	-3.24875342328199	0.00115911907285667	0.0171823678067454	mt-Tt

## Sheet: Organoids SnxB 24h Norm LFC1
baseMean	log2FoldChange	lfcSE	stat	pvalue	padj	symbol
8.90411311632361	-2.7288211065557	0.748461321261591	-3.64590798353622	0.000266449313605026	0.00217022766791298	Tcf24
3636.32174840915	1.03964196572012	0.0898123512573716	11.5757125959308	5.4714728260184e-31	4.47210831434614e-28	Rdh10
18.071352208248	1.22482365407342	0.390530357744712	3.13630843232443	0.0017108916896593	0.0100230905389201	Khdc1a
39.5308841607908	-1.02432667571931	0.275840613707943	-3.71347301599271	0.000204434271616501	0.00174329005639798	D430040D24Rik
433.720779478566	1.00932266942283	0.14780752978911	6.82862822254674	8.57304252655533e-12	5.74358713859016e-10	Slc9a4
17.6705204518883	1.29267754898734	0.486274921550959	2.65832657967305	0.00785297547182799	0.0335264011590421	Abca12
15.4219461883428	-1.37027252730334	0.473522922921619	-2.89378287929296	0.00380631260504004	0.0189758439019791	Gm29358
90.8751135889549	1.13402256661575	0.220499339491618	5.14297489158174	2.70421775706379e-07	5.98995225944739e-06	Cfap65
25.4649467841398	1.14579279083591	0.357044984673793	3.20909924524705	0.00133151522821842	0.00817666395029546	Scg2
35.3994586075129	1.34222081297655	0.304570457092628	4.40693042191005	1.04845848717981e-05	0.000143303937206759	Inpp5d
5.95892749054727	2.88309837584202	0.843298545991883	3.41883475258567	0.000628899069425346	0.00441986805154606	Spp2
17.9109436387206	1.66020446122058	0.432050433177587	3.8426172819926	0.000121729212297378	0.00114035404552265	Pdcd1
12.9480282282417	1.54235424862647	0.470346957911666	3.27918406334443	0.00104107708707302	0.00666607408632304	Serpinb11
17.8649219571421	1.56893217513036	0.496142812066519	3.16225920636741	0.00156550147044838	0.00934669559438266	Gm37510
189.91570182678	3.6448348504556	0.390477207145642	9.33430885018631	1.01652279569279e-20	2.91528037564738e-18	Lct
8.34702130970462	-1.71070022342399	0.647330346179572	-2.64270049059223	0.00822477548824871	0.034696878685523	Thsd7b
276.000822888296	-1.4870562543843	0.161301406074195	-9.21911526115455	2.99561651229078e-20	8.02776116826514e-18	C4bp
23.4596602677686	1.04979692983264	0.37852436939723	2.77339324679244	0.00554750383533721	0.0255450831538753	Gm26892
7.54608684329115	2.1131926649307	0.699811226818046	3.01966099420714	0.00253057759422466	0.0136435857298122	Gm15851
810.766539712791	1.73940592456404	0.1435987979324	12.1129560247634	9.01843870557884e-34	1.22853681266748e-30	Prelp
5.09149897411987	2.26076405286348	0.887046343511199	2.5486425477103	0.0108143080761246	0.0428330195981881	Chit1
32.1159581511663	1.08908700917948	0.372463978003608	2.92400627576643	0.00345557779806692	0.0175375132769326	Tnni1
71.0503129886081	1.89272124405498	0.253409210744879	7.46903097362347	8.07875236352684e-14	8.15205956089959e-12	Rgs2
25.4657722548441	1.46569455025605	0.31837783981586	4.60363243592507	4.15184966060028e-06	6.37878631596173e-05	Rgs16
96.2638564858955	-1.13370906449023	0.241887691794587	-4.68692332412261	2.77342813822117e-06	4.54191869278727e-05	Gm28512
53.7966015497581	-1.28918594955556	0.260995482648474	-4.9394952605058	7.83250472924184e-07	1.52789922206344e-05	Prrx1
14.2656565192632	1.56543126830453	0.458847855565138	3.41165649859357	0.000645694244657795	0.00450683435679838	Ildr2
14.9796596246608	1.52089124193201	0.464544551074683	3.27394054760423	0.00106058923076221	0.00677508876720197	Rgs4
16591.1994353446	-1.19208586393407	0.141400925967104	-8.43053788920312	3.44079954706895e-17	6.18096155999298e-15	Itln1
41.6972771201084	-1.53416476527907	0.351099171201854	-4.36960520307537	1.24471363998681e-05	0.000166918243419724	Cd244
189.613249639761	1.17456192641718	0.154653136665163	7.5948147690028	3.08233023050317e-14	3.35912348520236e-12	Slamf9
87.3929814222993	1.51371550841492	0.238672341041094	6.34223262658782	2.26459015808274e-10	1.10104091818142e-08	Crp
11.8359759188829	-2.01855556853176	0.621067873924759	-3.25013682606984	0.00115349495487892	0.00728600542017221	Kmo
28.3902152460277	-1.19912403964265	0.443863291731475	-2.70156163390976	0.00690146876913053	0.0302380889758715	Gm29856
101.481768482841	-1.0274527249775	0.239903677223761	-4.28277188939951	1.84579375149189e-05	0.000232459094419399	2010103J01Rik
70.8861082107665	-1.49700090818533	0.361562249824357	-4.14036838445539	3.46748515925908e-05	0.000395278799849429	Gm2061
794.993249682115	-1.25510725360535	0.155600228560381	-8.06623014128995	7.25020826204908e-16	1.06774013026771e-13	Slc30a10
24.4969875000822	1.0640985954231	0.353452884428499	3.01058116174	0.00260748251808779	0.0139926462848934	Gm15867
105.940795116494	1.54792138052039	0.196036905786797	7.89607127447652	2.87832131393156e-15	3.92099320990326e-13	Noxa1
66.2627157494806	1.34724742526908	0.28095119414624	4.79530770233287	1.62425316395967e-06	2.86735059084759e-05	Gm38287
761.251193841719	-1.17803403473778	0.195133476766389	-6.03706782792633	1.5693976810685e-09	6.15226472240449e-08	Grin1
18.7001290460344	-1.28901261693063	0.398181329114391	-3.23725027438521	0.00120687516850552	0.00754425666078901	Ccdc187
16.8367249742423	-1.23506231631161	0.454443480752606	-2.71774680157413	0.00657281152175883	0.0290786874008638	Phyhd1
18.0340381354138	-1.255956367075	0.418469582809904	-3.00130862234146	0.00268821957362387	0.0143374634159965	Gm13412
41.9304967217506	-1.40281961946667	0.299624863180972	-4.68191993339142	2.84200491058471e-06	4.63655232268745e-05	Ttc16
191.939492149183	1.23657827863417	0.144989451935894	8.52874648550925	1.47941996339729e-17	2.81210210949483e-15	Ptgs1
20.135825359515	1.16482704594014	0.430562654560286	2.70536014585315	0.00682303718353391	0.0299506414713289	Neb
107.824269112535	2.57632187278058	0.196837247572351	13.0885892002407	3.82649159111494e-39	6.19348917200274e-36	Gcg
5.82008414359867	-1.9221051961897	0.751488912730144	-2.55772928067126	0.0105358077612842	0.0418742643991523	Gm36231
11.7122718990197	1.53635879015171	0.570198407144406	2.69442841456871	0.00705094708178531	0.0307857457120578	Gm37666
14.4603452423606	-1.48407805789499	0.488526296955846	-3.0378672901392	0.00238258856314163	0.0130043990790238	Dhrs9
1891.00764329378	-1.13201838822487	0.135385970657647	-8.36141575619699	6.1970040544084e-17	1.08927339007972e-14	Dcaf17
38.4733221094938	-1.07103938173788	0.279987364398123	-3.8253132745481	0.000130605896389583	0.00121101224519598	E030042O20Rik
14.5555217553983	-2.00826573737789	0.797048757939963	-2.51962720896576	0.011747918198545	0.0457790748013385	4631405J19Rik
5.17995078242898	2.20734498470896	0.78809006429426	2.80087909328695	0.00509636093578268	0.0238992653410016	Fjx1
106.16966467399	1.08645239235269	0.171314039788372	6.34187597055565	2.26984027299894e-10	1.10104091818142e-08	Abtb2
21.2326158087886	-1.33823226101244	0.387138530086341	-3.45672713256928	0.000546778202645361	0.00394796081212178	Bbox1
883.338125328892	1.97081784354881	0.345538635806885	5.70361065108291	1.17295834197763e-08	3.78192308013972e-07	Thbs1
25.9933654859922	1.02756672378374	0.353473713791146	2.90705272752159	0.00364851692933488	0.0183376812289751	Plcb2
116.785371908461	-1.92537467299656	0.288473507716028	-6.67435525792509	2.48321421013807e-11	1.50344824789359e-09	Epb42
190.521224199993	1.29612930484937	0.138736920968859	9.34235310829988	9.42164983184056e-21	2.75028053216246e-18	Duoxa2
1273.91252521729	-1.03124896109782	0.166939270420513	-6.17738988855136	6.51699963450877e-10	2.84848644452713e-08	AA467197
34.3107719482673	2.07801059251022	0.310776801042812	6.68650486631386	2.28563550321077e-11	1.38896964947905e-09	Hdc
6.28729638909258	2.34887137103804	0.798504511607355	2.94158810237636	0.00326533941352619	0.0167698722566486	Mal
2297.33431159938	1.39828401678042	0.100894776554555	13.8588345653786	1.12485773386278e-43	3.67760987509098e-40	Slc20a1
103.395437181559	1.44112817340874	0.208837437319524	6.90071757203089	5.17405095164712e-12	3.67740047419893e-10	9830144P21Rik
5.69495626493986	2.02291142727094	0.773712980209015	2.6145502001588	0.0089345029972698	0.0369752710117391	A730036I17Rik
20.0039207994521	-1.56551490859622	0.431694881205145	-3.62643843314943	0.000287357292997419	0.00231514522850114	Plcb1
28.4098354989564	1.03272174415299	0.347811940318059	2.96919577633998	0.00298580300491921	0.0155889242163572	Banf2os
74.2342371041871	-2.05616365873113	0.255777245991858	-8.03888418908295	9.0660213049557e-16	1.32323437742956e-13	Gm14231
232.885429142746	-1.38563581466634	0.180376929529279	-7.6818904628345	1.56757850506705e-14	1.77952818210633e-12	Gm14230
130.890938985886	1.6403515182344	0.208119932062555	7.88176078080478	3.22799575098438e-15	4.31730945793428e-13	Vstm2l
9.7716609251525	-1.47694314133134	0.592699769676206	-2.4918908643042	0.0127065073628188	0.0488507233913449	Gm14221
10.7290379820282	-1.61547641179061	0.521605517184133	-3.09712293787017	0.00195408816014201	0.0111456661388142	Gm45447
19.6675774012637	-2.24595396346499	0.462680446682788	-4.85422277852344	1.2085980914366e-06	2.22713994687458e-05	Sgk2
170.565901380507	1.20512359141583	0.163699789301531	7.36179073020081	1.81459292654485e-13	1.67588421300727e-11	R3hdml
21.3696809036823	2.06559009380882	0.41353725736951	4.99493106606145	5.88567867403018e-07	1.18964596772625e-05	Slc2a10
111.468963726507	-1.73783648902627	0.641224646168208	-2.71018355175698	0.00672459827188448	0.0296059811339875	Zbp1
27.4871699205789	1.00512855785608	0.331656032509483	3.03063553601226	0.00244039629957561	0.013259175717814	Slc17a9
8093.1706021558	1.16503001212117	0.108581075790719	10.7295861975679	7.39264737610818e-27	3.77648770803876e-24	Flna
71.2101185213751	-1.09539447330463	0.386649857428948	-2.83303989968735	0.00461076304606841	0.022064444822623	Tsix
15.7360208088636	-1.71989189914997	0.468624616309837	-3.67008441147028	0.00024247038567215	0.00200488790823603	D330045A20Rik
11.4016114974938	2.43940133882202	0.547078847174465	4.45895751850207	8.23592407976259e-06	0.00011646423090993	Ripply1
3923.58024760595	1.17996731178253	0.106580362515843	11.0711512320774	1.73161622650782e-28	1.04839742424901e-25	Sat1
286.542520538344	1.43191051505306	0.1554153653778	9.21344238758001	3.15830238292755e-20	8.32722081511558e-18	Ppef1
1000.99587796843	2.49685032488865	0.185589012044307	13.4536538418156	2.93027229658857e-41	7.98352687205555e-38	S100g
16746.1113037817	1.14686175871894	0.0691979280362496	16.5736430448923	1.08075059316259e-61	5.88900998214293e-58	Tmsb4x
32.6594325315198	1.11346997680916	0.358539148607227	3.10557433165812	0.00189909882439043	0.0108890103410418	Gm21887
179.793674442331	-1.11177471847132	0.172371098831152	-6.44989053275326	1.11930969778273e-10	5.99913299332929e-09	Slc10a5
10.8649201607915	-1.35295686347522	0.487939272334695	-2.77279764139825	0.00555766687861692	0.025577360095414	Naaladl2
9.23397088773895	2.12189478104896	0.709890830092737	2.98904379532803	0.00279852015517735	0.0148145754458174	Gm38197
29.1575953880995	-1.04487841852	0.350661175375905	-2.979737968995	0.00288495048707072	0.0151543334229258	Gm2011
8.26599616916963	-2.10891934703018	0.764225079330635	-2.75955265545241	0.00578805586658369	0.0263704986764336	6430590A07Rik
9.59960464261745	-2.16953295805695	0.669965740192516	-3.23827447868234	0.00120255053346549	0.00752318927308089	Mgarp
10.5133829159199	-1.66073907539006	0.582351932816169	-2.8517791077965	0.00434753003089068	0.0210637443435003	Gm37776
327.683372355079	1.04610620224	0.186723729464925	5.6024277430497	2.11370159515677e-08	6.32832966593914e-07	Sptssb
1981.35494647301	1.04711115856172	0.139605472633063	7.500502228261	6.35737764895921e-14	6.61936639665836e-12	Nes
26.4574853487773	1.07824041927616	0.398389967027635	2.70649491331534	0.00679976240940483	0.0298886034166552	Gm16069
12.3946029055269	1.23297434516988	0.472143491858893	2.61143988306499	0.00901618383353323	0.037209683697745	Muc1
231.645105827122	1.20755878279248	0.164101612753232	7.35860399256617	1.85843449700825e-13	1.70673195070752e-11	Trim46
22.2625000045009	1.58630699416722	0.368750522527351	4.3018433798953	1.69383025846962e-05	0.000215983176561645	Lor
5.35158776162262	2.75613696838082	0.862891175099103	3.19407249478972	0.00140280885151674	0.00855022978961377	Gm35439
15.6731791825129	-1.7294177698575	0.636415820099811	-2.71743365774011	0.00657903434041264	0.0290983426306075	Sprr2f
404.666471080583	-1.73733066405435	0.29493897983045	-5.89047492146706	3.85087310075768e-09	1.39889383506857e-07	Sprr1a
23.038350035192	-1.24398857952604	0.38302644791006	-3.24778768232251	0.00116306022801126	0.00733055041316215	Gm15234
193.680887309286	-1.29568078967636	0.195938627586658	-6.61268686851099	3.77406235073545e-11	2.24343989990809e-09	Selenbp2
4592.35873932185	-1.14231523025355	0.15011247717935	-7.60972872953621	2.74671810860619e-14	3.01346314908627e-12	Selenbp1
148.475660728861	-1.06277936239589	0.156733906228206	-6.78078782039976	1.19522305843538e-11	7.60245577285728e-10	Hist2h2be
9.14642713359397	2.21680991027412	0.654698550062444	3.38600094663824	0.000709191389914955	0.0048710721222436	BC107364
7.79331361378816	-1.79689529802312	0.667223004825936	-2.69309553931207	0.00707919800256841	0.0308843474107248	Gm43189
9.54314186901634	-2.03688346939935	0.696582158765895	-2.92411088019826	0.00345441673585373	0.0175370653357146	Gm42941
139.007200780858	1.13118477144589	0.151673449311851	7.45802760191799	8.78272742532975e-14	8.75434422084546e-12	Fam212b
20.6217099660894	-1.07116223448417	0.404861962746768	-2.64574678049998	0.00815108075369839	0.0344838812320672	Gm43328
634.049464721504	-1.10450048927402	0.177499750645841	-6.22254670925023	4.89149086805467e-10	2.21499172354819e-08	Cym
14235.4436022685	1.55871916530041	0.163296556552924	9.54532782689285	1.35677803005053e-21	4.26524047254539e-19	Gstm3
35883.94954774	1.67452955430674	0.138335275614036	12.1048629633615	9.95354640440507e-34	1.25162017748315e-30	Gstm1
52.9515220937146	1.23449740122216	0.317372388815214	3.88974417664586	0.000100349953054098	0.000974700346152908	Gm12498
84.6917275057776	1.01494977777196	0.259841492559531	3.90603428180137	9.38232069921302e-05	0.000918950248472351	Vav3
1080.01380905073	1.04515430228261	0.263870079042277	3.96086705274058	7.46781044553117e-05	0.000757389671334811	Enpep
389.697823400573	-1.03705271301263	0.147560954934279	-7.02796151918721	2.09572672309026e-12	1.6083964667773e-10	Cfi
8.86435227136483	-1.85403151205793	0.657262909977718	-2.82083696480117	0.00478985391833803	0.0227219216491793	Etnppl
26.5263272021907	1.17089396718167	0.351683146216817	3.32940028482287	0.000870332224073953	0.00575538870021719	Ddit4l
146.938177150325	-1.69113703565976	0.278701028850869	-6.06792534147649	1.29573109073812e-09	5.15360490031533e-08	Clca4a
273.973031551171	1.05987828378842	0.179565921976335	5.90244670103999	3.58149842397387e-09	1.30393663110692e-07	Cyr61
7.04089471982532	2.26665993240964	0.723427406799315	3.13322375003472	0.00172897585783734	0.0101049582939103	Gm17501
54.6674557838126	-1.06591949330536	0.258149177441199	-4.12908343877314	3.64212222919883e-05	0.000410888696209201	Ttll7
14.3126536938525	-1.38955621424463	0.487510973847315	-2.85030755980446	0.00436769718862312	0.0211363960753174	Ptger3
55.1459128749081	-1.22770180429386	0.281409745945304	-4.36268402918952	1.28476434002946e-05	0.000171445246256829	Gem
19.2887484167051	-1.08236345188122	0.394309864972596	-2.74495656342872	0.00605189073144117	0.0272911055963776	Aqp7
5.43643945894126	-5.91047361216948	1.33475970275405	-4.42811810992961	9.50588461266784e-06	0.00013124383088115	Mup-ps23
92.166612246699	2.16190725985369	0.316052742551799	6.84033697160331	7.90071136619326e-12	5.35904268477847e-10	Cyp2j5
161.452089578195	1.58832752148771	0.17217239038166	9.22521617993923	2.82989480084948e-20	7.7100483849144e-18	Cited4
20.4082525596387	1.10781868557026	0.390548958316179	2.83656802042575	0.00456012636732202	0.0218796873004288	Gja4
21.3877867544567	1.24323690838743	0.391512673945504	3.1754704026784	0.00149593781216861	0.00899378279349771	Col16a1
48.1774482707294	-1.058129645565	0.304481308691195	-3.47518752501866	0.000510496350307015	0.00372382143617527	Gm26615
21.8791580909892	-1.2523804634224	0.377660071679588	-3.31615798792979	0.000912642192200384	0.00598914569084692	Extl1
260.813677416657	1.48166047097747	0.135737581103585	10.9156245376642	9.70598794900463e-28	5.11818661297996e-25	Grhl3
7.12284337999546	-2.20283612318554	0.773093713985749	-2.84937787403371	0.00438048194810927	0.0211857214218173	Vwa5b1
357.065109049516	-1.11541750123413	0.194195777671878	-5.74377833857329	9.25869731842073e-09	3.08252393206158e-07	Pla2g5
12.3635305123136	-1.53726853533883	0.579621108038056	-2.65219557055521	0.00799702066186051	0.0340081417168142	Nbl1
162.685973099142	1.83953251160233	0.174263261416236	10.5560546534736	4.76260735427557e-26	2.1626206227873e-23	Rbp7
684.791270346546	-1.18827089836509	0.154125292819716	-7.70977220302865	1.26042512754876e-14	1.48231435683738e-12	Slc2a5
20.79423161419	-1.33244246728482	0.396113806804566	-3.36378698342675	0.000768808580432863	0.00519598489482827	Hes2
51.2925995190987	-1.24411692794571	0.313105493301432	-3.97347524895699	7.08315216500452e-05	0.000727313369606337	Pclo
146.728249390577	-1.15823435462261	0.176934295179745	-6.54612693059862	5.90483988840757e-11	3.37504956838457e-09	1500035N22Rik
35.6319854379609	-1.81764438542034	0.321020359215703	-5.66208445427292	1.49545187008714e-08	4.6124814566631e-07	Drc1
167.42226508461	-1.05298047109305	0.22690082791073	-4.640707928608	3.47217598188114e-06	5.48932889514613e-05	Mapre3
10.5793984234	-1.53223678587251	0.5507719756042	-2.78198029990839	0.0054028319569001	0.0249937690311681	Grk4
1328.3175717752	-1.16503902507145	0.150461575463009	-7.74310000069006	9.70216721293884e-15	1.20152520780236e-12	Hgfac
27.2078182443846	-1.75606063281315	0.460930098705329	-3.80981983547096	0.000139068095936044	0.00127429717727944	Stk32b
5.16384642014906	-2.62068101249389	0.951757444401925	-2.75351774541748	0.00589585738362766	0.0267423919673034	Gm42716
9.01471537008513	2.01284667399278	0.671167353854544	2.99902351095135	0.00270846405486218	0.0144172132545855	Gm43775
8.90568205860534	2.16856999640958	0.751874445023442	2.88421825048458	0.00392386705043532	0.019408004439778	C530043K16Rik
25.1412869870448	1.108263831586	0.37441858472973	2.95995945923996	0.00307679527962483	0.0159620350479299	Gm18635
8.67023672259516	-1.95176859835528	0.645952046471335	-3.02153791294149	0.00251494143625982	0.0135771953958188	Gm7652
21.4316317200053	-1.80640769882431	0.402444079909224	-4.48859304684459	7.16951083370563e-06	0.000103169008449459	Gm35570
16.2039181727524	-2.24604052089376	0.474925383167975	-4.72924926840427	2.25351567375884e-06	3.80953678582584e-05	Gm21049
29.049633407417	1.75916874884378	0.371811938662839	4.73134013708745	2.2304243089669e-06	3.77831566618466e-05	Afp
11.9434623284368	1.33507911960278	0.527668005230248	2.53014984113017	0.0114013824186741	0.0447379736913264	Epgn
1938.49684880515	1.16589088447994	0.112732556940322	10.3420956298998	4.54488366090088e-25	1.76893364773207e-22	Mcub
25.5416888260672	1.19974695598329	0.357808151501726	3.35304534272889	0.000799276113383961	0.00535701788662879	Gm19619
26.024365441777	-1.25075491745648	0.396176706873045	-3.15706323909972	0.0015936678009288	0.00947383613356232	Cxcl11
2388.77392445906	1.30111580734823	0.0994577161104439	13.0821001952568	4.16763815330214e-39	6.19348917200274e-36	Anxa3
21.1492991027013	-1.24481886178345	0.395434138093083	-3.1479802623678	0.00164402793796434	0.00969863756835187	Gm33370
31.8685002576245	-1.57012641840336	0.316817854044214	-4.95592782528046	7.19859362863245e-07	1.41436790922181e-05	Arhgap24
65.2360176302835	1.53058309227111	0.252458256475675	6.06271751076039	1.33840622118644e-09	5.29756089533531e-08	P2rx2
62.166590443125	2.32041042250257	0.313195240283757	7.40883041645288	1.27418112777853e-13	1.21099063347649e-11	Miat
59.6523660451547	1.23758499811336	0.280085911410987	4.41859068126199	9.934659582773e-06	0.000136701919359924	Gstm2-ps1
18.4357068751327	1.80955933789607	0.504678598680567	3.58556781014093	0.000336345589824579	0.00264211502011648	Gm43813
125.223827865604	-1.20729623886499	0.213044743390182	-5.66686706113127	1.4543208748644e-08	4.50029117922212e-07	Adgrd1
6.97469545221778	-2.17148723130702	0.75153672457095	-2.88939603390203	0.00385982618299424	0.0191728509947352	2700029L08Rik
61.5054496212801	-1.24406371487138	0.239695138912708	-5.19019167645468	2.10077712607722e-07	4.88252780990204e-06	Syna
1182.38466637075	-1.82480954387108	0.17582280061619	-10.3786854576075	3.100143661405e-25	1.26695121082469e-22	Upk3b
1632.16088506647	-3.45089284310012	0.407960633071646	-8.45888687130768	2.69941750655213e-17	4.90304199773419e-15	Serpine1
52.289428589773	-1.40478796343243	0.399165304687154	-3.51931379540472	0.00043266463200239	0.00325653541261521	Gm3054
123.201958637075	-1.39391739182166	0.258372800509126	-5.39498503354429	6.85292644425841e-08	1.80394184515768e-06	Nyap1
89.7837477693138	-1.20938789221451	0.236056636195994	-5.12329545868125	3.00241316965718e-07	6.56155723053287e-06	Gpr146
8.34421920366579	-1.57146550898175	0.600377080385651	-2.61746419095866	0.00885857824707729	0.0367447801585822	9530056K15Rik
113.87882538595	-1.3441277693687	0.20838590546429	-6.45018561295664	1.11713246202704e-10	5.99913299332929e-09	Kpna7
11.1027462199875	-1.54165676326099	0.561153423201387	-2.74729993531148	0.00600881558811708	0.0271267905050952	Cyp3a63-ps
3050.39956024105	2.65138773407298	0.158955182435364	16.680096197248	1.829241145146e-62	1.49513024998509e-58	Cyp3a11
777.540741325309	1.78904894320716	0.101315312896802	17.6582284755854	8.79571874422205e-70	1.43783614311798e-65	Cyp3a25
42.5079736096328	2.27858938601749	0.29121944418643	7.82430373900034	5.10474223604722e-15	6.57064734902865e-13	Cyp3a59
56.8722839339108	1.15673224958902	0.224670566399631	5.14857049646411	2.62479136742728e-07	5.84570360808362e-06	Alox5ap
196.144680735113	-1.18639829151127	0.360135416480455	-3.29431163173495	0.000986630482573166	0.0063897639261239	Gm43197
14.1135674713199	1.41059749670377	0.447913348930648	3.14926424959525	0.00163682114721635	0.0096735774741669	Smkr-ps
108.104606785968	-1.34095874828474	0.254929831701521	-5.26010918115999	1.43969890998231e-07	3.49699228550978e-06	Tmem140
26.4732850305959	-1.02720012105101	0.35408749003081	-2.90097828918392	0.00371999651176468	0.0186136464578565	Tbxas1
7.03357394094334	-2.28178538770151	0.740776404078814	-3.08026197262453	0.0020681859337063	0.0116606111189685	4930599N23Rik
751.08159860452	1.00331476355618	0.12180787451945	8.236862908202	1.76784857558282e-16	2.86128917475765e-14	Gstk1
16.9834510509071	-1.37892811017813	0.439284345535338	-3.13903312101341	0.00169506287660999	0.00994944087753804	Gimap1os
10.0188224010276	1.55060513718401	0.615491222722292	2.51929691267692	0.0117589452803605	0.0458002093157143	9530018H14Rik
17.1305345236442	1.39092074347788	0.395823225830689	3.51399476510972	0.00044142151197407	0.00330407972831588	Evx1os
10.5253195479588	1.56706381456013	0.52638389530846	2.9770360159705	0.00291049817028474	0.0152731763218992	Evx1
5.8033148900475	4.0145740956655	0.995339581463219	4.03337129400982	5.49823008277022e-05	0.000584255483436083	Adcyap1r1
64.6895658484399	1.83429796144251	0.293799601563668	6.24336436019641	4.28257700784404e-10	1.95006368655227e-08	Hpgds
8.59148652281953	1.54726461409613	0.595808518016561	2.59691590050936	0.00940649518192642	0.0384037867795006	Gm4045
175.181640466565	1.93955737244715	0.579317401647487	3.34800468090784	0.000813956365719546	0.00543979751039142	Reg3b
25.8817674686255	-1.89468385329105	0.45940441404807	-4.12421778144429	3.71996796448285e-05	0.000417653271396985	Cyp26b1
8.83050488081105	1.47400130526552	0.560190555887227	2.63124983057061	0.00850714733995756	0.0356123783780503	Add2
21.8752645488449	-1.13612204066405	0.417046569048516	-2.72420905717099	0.00644556923441285	0.0286865560236719	Slc41a3
6.0471163865041	-2.36695738847256	0.784882403848025	-3.01568410359072	0.00256400231348663	0.0138010358309404	Il5ra
43.1056305473202	-1.55649236929197	0.321168029981674	-4.84634902602472	1.25754202761207e-06	2.28920261975218e-05	Wnt5b
11.323692323436	-1.74322985871838	0.535638275911231	-3.25449083292786	0.00113595826226495	0.00719190926152019	Gm5112
19.1608693973461	1.25124820966984	0.376328728690729	3.32488091999516	0.000884563067211768	0.00583533190464519	Pianp
50.8213878735964	-1.11386889206838	0.267460681790561	-4.16460798877575	3.11887980411174e-05	0.000361334714087985	Plekhg6
63.788253408694	-1.33174308949268	0.371948017482384	-3.58045486707227	0.00034299658754132	0.00268275847681242	Kcnj8
10.5449108173067	-2.10296891722084	0.669066090165034	-3.14314078703662	0.00167145426549984	0.00982851182666401	Abcc9
8.93912909768895	-1.88816166232073	0.679811691703351	-2.77747747701971	0.00547826366898537	0.0252832230934229	Gm44164
198.71387664768	1.52974527971234	0.188326587576026	8.12283225327808	4.55428587978799e-16	6.89341771082354e-14	Pthlh
9.04359881855427	2.61250224913025	0.695127841287901	3.75830472318577	0.000171068470140369	0.00150833672135093	Gm15762
11.6209821291639	-1.50657056428781	0.515214284178697	-2.92416303381307	0.00345383798681176	0.0175370653357146	Gm18190
87.8317324556446	1.17513260848283	0.210276223508398	5.58851870590068	2.2901471182294e-08	6.76980740356166e-07	Dact3
7.67802989377942	1.50373511443288	0.580512879146253	2.59035616340569	0.00958766789417758	0.0389874644443087	Gng8
387.524412917848	-1.35773854331679	0.15090844407713	-8.99710120013461	2.31755897666766e-19	5.56951531141909e-17	Hif3a
28.2786105591096	1.27773616105692	0.331694307941648	3.85214979716114	0.000117085357773409	0.00110443989816614	Mill1
298.25861056845	-1.16455702475772	0.148492394289767	-7.84253651729265	4.41535266802356e-15	5.77422160513449e-13	Dmpk
5.16084167373913	-3.14615778703544	1.00382153965965	-3.13418039236553	0.00172334875773607	0.0100792780474818	Gm44658
127.929585491228	-1.99369871039441	0.204882571267797	-9.73093366633171	2.22540844848273e-22	7.42423508313208e-20	Ceacam20
44.6576958982124	-1.87820053163764	0.321705763025486	-5.83825578371391	5.27501316325488e-09	1.83860640042063e-07	Nlrp9b
8917.07251121379	1.3397777238365	0.10035933404913	13.3498068369069	1.18756459370415e-40	2.77330263046883e-37	Ceacam1
8726.89973215952	-1.10731966097911	0.273538844045903	-4.04812583324835	5.16293887124198e-05	0.000555253695580215	Cyp2s1
28.2182761352027	1.02203980668995	0.375050662238298	2.72507132927169	0.00642875967666814	0.0286324896697193	Rasgrp4
96.8797347813528	-1.00721382064306	0.255067357285233	-3.94881505561185	7.85389994973189e-05	0.00079056467043268	Spred3
24.0915641857099	-1.26533566767939	0.361877632068787	-3.49658435766174	0.000471255467100541	0.00348737579026372	Gm26935
9.57960193803049	1.36739224358061	0.543731330990409	2.51483069973161	0.0119089556004565	0.0462717339713074	Ffar3
25.6277013231085	-2.09831975213035	0.395591013220579	-5.30426547116818	1.13127581143188e-07	2.84070133478909e-06	Klk6
254.539730118702	1.17420967822101	0.190396869205954	6.1671690459934	6.95234216913636e-10	2.99798468171652e-08	Abcc8
16.5352971244171	4.7082168659264	0.800287516558703	5.8831567011967	4.02514497080677e-09	1.4509163142591e-07	Saa1
40.4460339863478	1.00726326576408	0.275582629070547	3.65503177453985	0.000257150127254813	0.00210919876077995	Adamts17
29.8991794724621	-1.04855533862184	0.340033672312925	-3.08368089398182	0.00204456769556054	0.0115489108912675	A830073O21Rik
2667.37999509913	1.36745227858957	0.232887342074825	5.87173294352003	4.31263070841196e-09	1.54263838491051e-07	Prss23
110.676578225095	1.34371556465815	0.208973874219704	6.43006485703299	1.27549510657437e-10	6.61921222449880e-09	Prss23os
135.73886248368	1.89213012046549	0.258522895511428	7.31900405464031	2.49818050626779e-13	2.25622965392042e-11	Me3
28.8988697257134	1.0893882985588	0.340543990146848	3.19896497979319	0.00137921921568819	0.00843085350715805	B3gnt6
19.1404475177901	2.07668361234454	0.426432151053273	4.86990393950175	1.11652514551358e-06	2.08529798911001e-05	Olfr558
57.2221094671207	-1.13060995682868	0.418304625932605	-2.70283876088628	0.00687500876256636	0.0301544857101348	Trim34a
10.2825406775606	1.56511355906427	0.599414359183031	2.61107118154032	0.00902591047237086	0.037240423647614	Gvin1
194.312266856496	-1.83949611807658	0.414518045269316	-4.43767440059561	9.09360358919022e-06	0.000126621071441646	Adm
413.577723921703	1.08880005081677	0.104706951289437	10.3985460125474	2.51745106531992e-25	1.05519929653294e-22	Acsm3
2520.486000277	1.0816748803595	0.0904160358526509	11.9633079481862	5.53136611582114e-33	5.65132761845801e-30	Zg16
9.11293473041689	2.10514978201297	0.588397964834184	3.57776523344404	0.000346544495409513	0.00270017295827422	Htra1
33.8635474532997	1.05894181816853	0.321762122271995	3.29107046749701	0.000998069083227918	0.00644755078667453	Hmx2
1537.06111841558	-1.23465479253895	0.17288523661218	-7.14147035763703	9.23377900488079e-13	7.47250422736566e-11	Bnip3
530.780688436644	1.00111941439294	0.0961959293076945	10.4070870939948	2.30156444533184e-25	9.90096683890516e-23	Adam8
226.188352711064	-1.61080448594839	0.200913966756595	-8.01738431604342	1.08020737876801e-15	1.52225431213108e-13	Cyp2e1
16.2444220532243	-1.53222203379551	0.511533320166483	-2.99535137475861	0.00274128857133105	0.0145540254223932	Mir210
9.8303107378083	4.19700618080192	0.800515533981961	5.24287912306334	1.58090112977356e-07	3.80043981888358e-06	H19
164.84898279679	-1.06182760340966	0.17910728941127	-5.92844438045999	3.05817961232257e-09	1.12848898696698e-07	Tnfrsf23
34.4355480222048	-1.21923833554862	0.287852900366776	-4.23562984425411	2.27911957062377e-05	0.00027865944368726	Mrgpre
6.51835433725597	2.0777473049867	0.693480469553567	2.99611509798432	0.00273443201390441	0.0145223392239426	Adgrg6
29.9941344054324	1.2762198435015	0.323561126921625	3.94429286250641	8.00357992734331e-05	0.000802665773449577	Hebp2
125.402767920315	1.09790617321537	0.203134737493821	5.40481744659138	6.48744317687007e-08	1.71325094688683e-06	Vnn3
1125.89226236475	1.15887907335479	0.280673525546617	4.12892192485148	3.64468128565509e-05	0.000410893827424854	Vnn1
21.3260316649427	1.46859878123927	0.425467887373185	3.45172649881127	0.000557012028820885	0.00400769174081647	Gm8834
1247.09579562196	-1.32583972268017	0.100373027045379	-13.2091236232295	7.77240584250803e-40	1.41172798119421e-36	P4ha1
10.4259817039155	-2.35999949257501	0.752618023609862	-3.13572013762771	0.00171432712613311	0.0100336933515567	Cdh23
404.368081037809	-1.50308290664149	0.184607966275289	-8.14202624604012	3.88716958294162e-16	6.05176773069968e-14	Vsir
44.964571081004	1.80831237850302	0.281430320256519	6.42543552825004	1.31492487968954e-10	6.80223955958381e-09	Slc16a9
36.9355525935147	-1.18758807409629	0.367148207134611	-3.23462855331574	0.00121801075190499	0.00759375353218568	C730027H18Rik
64.4769466300365	1.03740961450254	0.208323635242706	4.97979796336559	6.36506858012487e-07	1.26889970828416e-05	Col18a1
10.7045038527986	1.83232854454269	0.542920061516839	3.37495088949824	0.000738288645508947	0.00503076468867643	Casp14
19.7100697736983	-1.36830247201061	0.40039372159484	-3.4173924270351	0.00063224074173287	0.00443756860338238	Fstl3
69.492250188577	-1.06360405447088	0.241470252439093	-4.40470013895048	1.05930303285297e-05	0.000144544463088878	Gamt
25.027133790546	-1.19542948257981	0.393551123429324	-3.03754559804857	0.00238513316274375	0.0130096002039947	Celf5
121.575286266539	1.49846415486503	0.204057098504945	7.34335715759829	2.0830169128446e-13	1.90229483096484e-11	Nuak1
64.8235827908169	-1.37920943111995	0.39192936774992	-3.5190254791011	0.000433135107862974	0.00325837993936311	Stab2
10.5462387596573	1.43448650186933	0.555970125379676	2.58015032892228	0.00987573140627064	0.0398515382123688	Slc17a8
185.163321779573	1.49923683696884	0.147021072947737	10.1974282115448	2.03592171132916e-24	7.56391186706768e-22	Glipr1
12810.5027379361	-1.01654667158609	0.233117185293561	-4.36066809191253	1.296659271386e-05	0.000172750522488565	Lyz1
10.5601390299841	-1.70348441821099	0.581004075936085	-2.93196638158936	0.00336823206000671	0.0171742013365345	Gm4065
97.4345578025959	2.79275098853774	0.233259126768737	11.9727404763313	4.93705298932317e-33	5.38040034776439e-30	Hsd17b6
276.073689022755	-1.38929543058482	0.409665640341046	-3.39129107686022	0.000695641775157355	0.00479210117930774	Itga7
6.62565690595043	2.2109809544289	0.808561214941753	2.73446328313951	0.0062482063421148	0.0279987470050851	Fcer2a
43.7008675437401	-1.78461920704884	0.336301698429489	-5.30660182622601	1.11687780982372e-07	2.80886177802897e-06	Proz
12.5793605115705	-1.41007766426614	0.549987736317901	-2.56383473876423	0.0103522822932689	0.0413661106448464	Gm10060
12329.7373895979	-1.06183160077237	0.103772423315416	-10.2323099610475	1.42089059898121e-24	5.40169735384785e-22	Defa30
118.409547603481	-1.07584395346361	0.170599737077673	-6.30624625742413	2.85884052106391e-10	1.35853098830906e-08	Ap3m2
22.5881711265134	-1.85609852622485	0.490472081857619	-3.78431024900549	0.000154135451956824	0.00138138828571173	Zmat4
8.43254870083846	-2.05956609654662	0.64341132290163	-3.20101002770432	0.00136946766085806	0.00838138818871088	Mboat4
38.2688831761401	-1.08464207628672	0.355987171109732	-3.04685720248156	0.00231247538222886	0.0127065664111916	Dlc1
23.4871604749028	1.27799377826167	0.361271032199366	3.53749308512622	0.000403944762989894	0.00306701581077371	Mtnr1a
16.054397730688	-1.68675662282331	0.547777608584656	-3.07927267633583	0.00207506662742304	0.0116929038808978	Fam149a
1230.30536735904	-1.80376144201644	0.262599560056184	-6.86886696089864	6.47138213194742e-12	4.44486066012372e-10	Ankrd37
57.6010581072557	-1.55559029508104	0.299299672298723	-5.19743400697226	2.02058236427041e-07	4.72638188174433e-06	Lrp2bp
16.1198430061922	-1.2445896647066	0.48836307849822	-2.54849254479655	0.0108189599266482	0.0428330195981881	Gm10284
24.8281692595444	-1.41617613524746	0.354164773022117	-3.99863634986369	6.37084760278076e-05	0.000661466976256212	Galntl6
286.17106212977	1.11865342467064	0.209045830900722	5.35123527625817	8.73558576733287e-08	2.24882866989906e-06	Gdf15
319.596273800283	-1.07495997264103	0.154133468719276	-6.97421514985078	3.07583065572053e-12	2.29591797849605e-10	Unc13a
15.4690267817341	-1.90208830661951	0.566745435768286	-3.35615990279837	0.000790328591541417	0.0053094679366533	Nwd1
1168.52546040234	-1.06911666201282	0.270779616216311	-3.94829077960861	7.87111634595006e-05	0.000791323117510735	Isx
131.597558264694	-1.33174060743111	0.233030614353166	-5.71487403544674	1.09785316629389e-08	3.55378330879331e-07	Hmox1
75.8172841700863	-1.21287281006423	0.277848561771194	-4.36522975801122	1.26989210456343e-05	0.000169737745161884	Inpp4b
69.9350487931939	-1.33384418758411	0.227603588705198	-5.86038293671969	4.61800990644825e-09	1.6339958428725e-07	Ces1c
767.840307471114	1.19534818363216	0.0995053210548851	12.012907158732	3.039680616382e-33	3.54926135971404e-30	Ces1g
22.3053015939517	1.47051171716791	0.433990023555639	3.38835373477056	0.000703135191751601	0.00483353699729328	Mt4
21.0728959321383	-1.53078890911138	0.407892698632281	-3.75292059466699	0.00017478623259097	0.00153532001298473	Gm15889
12523.5715612366	1.03272948722338	0.0965067162694509	10.7011151880866	1.00560596630041e-26	4.98140628215538e-24	Ces2a
168.684811975703	2.01822624701936	0.193472310935389	10.4316025236984	1.77862922202138e-25	7.85817618713067e-23	Ces2b
17.526598555125	2.8947975132445	0.500181056991673	5.78749929206674	7.14419884943062e-09	2.44834839814764e-07	Ces3a
74.5826865200871	-1.3429698553683	0.225537126137567	-5.95454007225909	2.60804222654915e-09	9.7783638250915e-08	Hydin
45.2825806263415	-1.29135120351963	0.263614003451676	-4.89864417903106	9.65002156880546e-07	1.83003367268286e-05	Il34
391.371717933854	-1.68230550002558	0.326936116477685	-5.14567040848912	2.66567091295232e-07	5.92061445842821e-06	Dpep1
49.4674008440517	1.01895985083628	0.247232533001753	4.12146345978284	3.76473190736879e-05	0.000421809955378736	Tubb3
14520.2258064786	1.73986274032698	0.163708243922855	10.627826055888	2.21208729325158e-26	1.03317117093667e-23	Acta1
8.55729523789993	2.04245308148776	0.707274950320659	2.88777805655603	0.00387973522470288	0.0192362850222075	Gm48600
12.084765582363	-1.39035270671795	0.511465352323428	-2.71837124528965	0.00656041832687909	0.0290474426840445	Gng2
13.112403034705	-1.62410289985019	0.503893869973119	-3.22310509539803	0.00126809018307966	0.0078669716215572	Zfp503
10.7861801795549	-1.80424981200136	0.554511009801207	-3.25376733754698	0.00113885511523916	0.00720466895077962	AC154576.1
25.429716032504	-1.04671755695042	0.343759441242761	-3.0449128994576	0.0023274770432346	0.0127632563655673	Hacl1
4292.62397601565	-1.07959454904251	0.142276542157735	-7.58800103425071	3.2487832194803e-14	3.51707677409566e-12	Ncoa4
6.09462523160461	2.03041477233658	0.785510598425459	2.58483434393693	0.00974257939381172	0.0394628560974366	Chat
81.2509602998558	-1.3632460147041	0.357070696625718	-3.817860237725	0.000134614144729183	0.00124183827533181	Arhgap22
174.891597069913	1.03160050108726	0.243133790415011	4.24293348664699	2.2061683873259e-05	0.000271159658854259	Anxa8
59.0299334749356	-1.06457990363625	0.274456727126706	-3.87886248874772	0.000104946055308235	0.00101152898945974	Cdhr1
6662.8469245146	-1.12228967409892	0.243231731549755	-4.61407591414259	3.9484809834403e-06	6.1355340909029e-05	Ero1l
17.0282540333432	-1.11653581225826	0.419190900172683	-2.66354973783617	0.00773209803336992	0.0330708023420979	Peli2
19.7848892751176	-1.3868637815882	0.454907317105352	-3.04867327791745	0.00229854313072434	0.0126470160073883	AC157572.2
16.1325170754161	2.14966467939478	0.476659053958694	4.50985806635085	6.48710135681846e-06	9.44297826179086e-05	Myh6
213.906202132113	1.11209189252435	0.221056459261369	5.03080478281547	4.88425273652999e-07	1.00557782725511e-05	Myh7
6.4962436222707	1.70087706009358	0.657726257498621	2.58599537528293	0.00970982333493148	0.0393666870178881	CT025533.2
11.9210590478563	-1.88666188540444	0.613321363441712	-3.07613919531068	0.00209699924715084	0.0117799473172422	Zfhx2os
24.4572439417363	-1.19904942547329	0.394543363844463	-3.03908146823115	0.00237300673372433	0.0129722061906468	AC123533.2
69.3426084139868	-1.30626704868178	0.255808430731161	-5.10642688729278	3.28307553481869e-07	7.10840208843458e-06	Cbln3
11.6085206152389	3.90330858787687	0.752873740186158	5.18454606600002	2.16541620309687e-07	4.97862991167714e-06	Mcpt1
21.659239724269	1.47822589795111	0.458050206504389	3.22721369177452	0.00125002068300895	0.00776076266811517	Mcpt2
5408.99669680691	1.25411691277278	0.112117139856844	11.1857733293419	4.78713744816129e-29	3.26063899437886e-26	Clu
17.4052820394688	-1.09711234971217	0.438323590005277	-2.50297354449702	0.0123154749446672	0.0475823845238656	Klf12
14.105849510807	-1.50539189139226	0.497203960291013	-3.02771500555054	0.00246410354430496	0.0133645323950741	Slitrk6
32.0810336053481	1.85168250390345	0.398403826249448	4.64775281235396	3.35570693840861e-06	5.34656348169255e-05	Dct
71.6151351290685	-1.02203946738266	0.33512472073108	-3.04972866565339	0.00229048195635022	0.0126196523560691	Piwil4
77.6721614639855	-1.48105817759764	0.31188383136186	-4.74874946588449	2.04678305710662e-06	3.52914263017707e-05	Pde4a
2122.57790048047	1.20163712908212	0.101421096237577	11.847999811275	2.2038848688018e-32	2.00149477501684e-29	Adamts15
27.2635867659514	1.53699464986457	0.405103566366169	3.79407829867215	0.000148192908514055	0.0013413673729121	Slc37a2
196.95378087774	1.28761087879816	0.227079623782399	5.67030567230471	1.42542968521599e-08	4.45535354956516e-07	Trim29
164.467804686872	1.18384572549869	0.134996753838282	8.76943846306758	1.79559517803315e-18	3.66010093997438e-16	Mcam
196.168016835602	1.06635387289368	0.191197817251492	5.57722827709404	2.44381086762221e-08	7.21100654386646e-07	Il18
35.4749315351382	1.01902143664805	0.323361459251685	3.1513385639904	0.00162523978921417	0.00961208206739657	Lctl
254.453516011731	-1.21224978248644	0.138709923967837	-8.7394596421776	2.34228038982229e-18	4.66942165029572e-16	Parp16
16.7660291461578	2.60520736433209	0.451575763802199	5.76914788871007	7.96733631556508e-09	2.71337597396963e-07	Aqp9
22.3049912263065	-1.29015274055375	0.453994428744919	-2.8417809974462	0.00448622974854174	0.0216137262859211	Gm38057
7.76876892343251	-2.04016031282157	0.694476896224849	-2.9376935703863	0.00330663675585893	0.0169234787251177	4930509E16Rik
9897.72101650085	1.12361949097637	0.0963060881219406	11.6671698839399	1.87559331045651e-31	1.61370125505435e-28	Gsta4
1098.87545963651	1.58273915928995	0.119443618479721	13.2509311040226	4.45639749992857e-40	9.10609124141654e-37	Gsta2
28.2324061299288	1.54224406771432	0.347746396467791	4.43496779083711	9.20860556571835e-06	0.000127895560902972	Hmgn3
73.120627169619	-1.22133938270796	0.286517018242249	-4.26271147941141	2.01961212168983e-05	0.000250680329181956	Plod2
9.17291644495019	-1.86556784821244	0.644716198628818	-2.89362645483412	0.00380820912101801	0.0189795105186833	Gm38375
26.4948807455384	1.06430729992379	0.364207379630632	2.922256273344	0.00347505478939705	0.0176193537484465	Cldn18
17.1506201389756	-2.00897615819155	0.523186847802746	-3.83988276201658	0.000123093078216983	0.0011498300283503	Tmem108
39.6775495278158	1.15740427793485	0.31675995720442	3.65388443712892	0.000258302561618999	0.00211652730565703	Itga9
14.7201559135202	-1.86866731250461	0.498017116961822	-3.7522150320947	0.000175279019604842	0.00153808261269765	Gm33858
341.547115236359	1.43978071515231	0.163310574421189	8.8162124238141	1.1839675985279e-18	2.54662083330731e-16	Myl7
28.0024741223565	2.11592742605893	0.376829797445994	5.61507460503352	1.96477454096483e-08	5.93681505012054e-07	Ramp3
9.04075177192304	-1.78715896053799	0.633169936643879	-2.82255814293843	0.00476421823496204	0.0226331518415939	Gm12033
6.54384079233803	3.24527893210219	0.898387888305604	3.61233602361105	0.000303450993272816	0.00240926186522213	Foxi1
159.494667819106	1.37830747334676	0.200354874485625	6.87933087171108	6.01343438555111e-12	4.18304731491932e-10	1810065E05Rik
22.9168146715772	-1.00243129384254	0.36208795512653	-2.7684745643976	0.00563193815857284	0.0257885975008936	Hes7
126.395505041991	-1.32825554897887	0.266709608467064	-4.98015634537175	6.35329259390848e-07	1.2680985840369e-05	Alox12b
809.736674098879	-1.20208145768688	0.140867193972796	-8.53343794098024	1.42061673558103e-17	2.73209667959331e-15	Chd3
209.154713814405	-1.39214349062135	0.1710821077385	-8.13728278791874	4.04247753205913e-16	6.23418681288403e-14	Kctd11
427.094151285122	1.09860945545529	0.170439460988912	6.44574589171439	1.15033257642861e-10	6.12523994360863e-09	Ybx2
24.4024874900669	1.58833392498943	0.335629977264155	4.73239589007075	2.21885116787374e-06	3.76458032272507e-05	P2rx1
66.1867768143133	-1.08762038535876	0.215891454134144	-5.03781119878404	4.70885574727067e-07	9.73143677631272e-06	Serpinf2
29.4387922839274	-1.21255741980049	0.306868107559791	-3.95139602301043	7.76966283900793e-05	0.000782567334745919	Flot2
68.4459492634401	1.90815492512661	0.318165062750571	5.99737415739618	2.00533656341535e-09	7.71323218874136e-08	C030013C21Rik
45.3865736425872	-1.59173894662522	0.480664308737089	-3.31153971221081	0.00092784069785301	0.00607182221289157	Slfn4
185.74764374371	1.04921349169157	0.216279035120489	4.85120294302708	1.22714900575476e-06	2.24890188307993e-05	Ccl9
5.90550571023325	6.63487953349932	1.30710674800755	5.0760043459442	3.85454479528917e-07	8.13469845466131e-06	Wfdc18
26.843083860355	1.03603369954267	0.322466832419187	3.21283802048792	0.00131430390230513	0.00809529988356518	Lhx1
10.689475960442	1.45586163398987	0.506423457633761	2.87479107068285	0.00404294929279947	0.0198528363140261	Lhx1os
17.1156225664417	1.75122153087763	0.408093878122536	4.29122225242448	1.77692357188919e-05	0.000224824842334927	2004-09-01
6.53248151793069	1.90801635679039	0.70030911259152	2.72453452694583	0.00643921972568182	0.0286661015402289	Lpo
64.4757527442607	2.66130054713399	0.281395898183132	9.45749587793216	3.15405893025826e-21	9.37443660598759e-19	Krt15
5.041857646789	2.77799024137941	0.950202496350871	2.92357708177775	0.00346034537797645	0.0175562588124708	Krt16
16.1541639110654	-1.62681598711809	0.520092740832628	-3.12793442283712	0.00176039453502223	0.0102519306961198	Gm11682
75.2534372417023	1.30031268346259	0.212335993495245	6.12384486519808	9.13438368133299e-10	3.77070126360481e-08	Kif19a
11.170621188917	1.79718747875049	0.526295903533832	3.41478523143201	0.000638323210530276	0.00446116696132468	Cd300lf
12.3937809315376	-1.48491071901138	0.51977812194325	-2.85681650751262	0.00427913135164778	0.0208109843714244	Tmem235
20.8806015239221	-1.02526241667233	0.400581945281809	-2.55943241763195	0.0104843238973204	0.0417406825985134	Gm11752
12038.9734534295	-1.11836822571311	0.393486425246679	-2.84220281554059	0.00448029797132909	0.0216045518989135	Rnf213
55.2657106809941	1.0968249888109	0.276317572209046	3.96943625424267	7.20428764492722e-05	0.00073836043969671	Cbr2
2900.62145659337	-1.37362112635709	0.251377211445696	-5.46438206732129	4.64522078311895e-08	1.27622561582597e-06	Slc16a3
140.497984044626	-1.01558919697248	0.197276520741077	-5.14804900835325	2.63209731776709e-07	5.85399929980118e-06	Sectm1a
27.1336160772598	-1.42848068651392	0.375923461413806	-3.79992427485522	0.000144740309658874	0.00131455823759958	Fn3k
38.9068612950672	1.05365388318712	0.302275842403539	3.48573632219174	0.000490784505883153	0.00360902128550243	Ucn3
121.974159036704	-1.2183741145865	0.212610516996509	-5.73054490341373	1.00108521612017e-08	3.27950701962252e-07	Prl2c3
421.800812468799	-1.28783561403301	0.17053854389696	-7.55158091892195	4.30006243381565e-14	4.56448835101197e-12	Btn1a1
9.42807948782573	-1.50743996100097	0.555549606023716	-2.71342098825395	0.00665924465810954	0.0293657060766433	Hist1h2bg
31.6541290723092	-1.21258008029655	0.350982002455629	-3.4548212495592	0.00055065776897308	0.00396896055970147	D130043K22Rik
1161.76501190308	1.52567841582663	0.164490842734531	9.27515714834594	1.77357401101753e-20	4.91400243357687e-18	Edn1
7.06424032291893	2.77870016562935	0.814703628642347	3.41068833860465	0.000647991138666953	0.0045152221414274	Stmnd1
29.9430229989714	-1.04842403052054	0.326386638553535	-3.21221492144071	0.00131715798680243	0.00810982358201861	Nxnl2
33.1206033261967	1.62500203217026	0.313204894435564	5.18830344301841	2.12218598349146e-07	4.89991162035805e-06	Prr7
8.74505170098035	-3.12830344660962	0.92720275757648	-3.37391516693325	0.000741072021491621	0.00504567471754486	Klhl3
20.282217028909	1.04720503792367	0.383121073671639	2.73335274378877	0.00626931500553558	0.0280702526418763	Adcy2
84.9173175837192	1.9216803435755	0.234370738556549	8.19931854723341	2.41753529703423e-16	3.83683975734161e-14	Lncenc1
1102.10833447886	-1.04059527424117	0.10608511896277	-9.80905978534422	1.0292304262457e-22	3.50517287038301e-20	Naip6
6.28144818836544	2.35834432672829	0.761551608942137	3.09676231923958	0.00195646673818113	0.0111553406937729	Gm47558
407.90270978378	-1.76708352679576	0.682737214005407	-2.58823378973123	0.00964694812526655	0.0391508855331323	Rsad2
60.4186890952303	1.11852763468179	0.228517490327727	4.89471345531435	9.84490682041088e-07	1.86267004390343e-05	Pik3cg
148.021276259429	-1.45004231175233	0.235912869572791	-6.14651635740847	7.92031582677231e-10	3.31139947372015e-08	Gdap10
106.986658586267	-1.05182386497928	0.207225606899312	-5.07574271692372	3.85985287739363e-07	8.13469845466131e-06	Gm15283
5.3510692945563	2.02823662952923	0.79497611355565	2.55131769992137	0.0107316450406182	0.0425594860453627	Dbpht2
15.1067949678613	-1.63833726060277	0.596539859946779	-2.7464003172377	0.00602531931737086	0.027186280673768	Pgf
152.400793983342	1.13247139507755	0.15367893709858	7.3690735793618	1.71817816912988e-13	1.59585559833898e-11	Crip2
5.13697549302584	3.57870206774108	1.02355428205725	3.49634809845964	0.000471672954944147	0.00348888587985157	Ighg1
35.2591605032221	-1.39189756801717	0.325846393874655	-4.27163717071118	1.94043109905281e-05	0.000242576597409007	Gm6768
18409.3317212944	-1.04278189363753	0.146158174116854	-7.13461220994605	9.70604078562753e-13	7.77767885895359e-11	Ndrg1
27.1760583788225	-1.31829966926615	0.423445267376036	-3.11327052356791	0.00185026334660527	0.0106811317104726	Gm2895
317.351817712698	1.17710258044874	0.181565625066951	6.48306957891779	8.98750241483579e-11	4.9136689623853e-09	Psca
28.2618063210287	-1.05073761047664	0.384112698141949	-2.73549303514131	0.00622869044352941	0.0279342668533265	Gml
193.974529316375	-1.26133798798615	0.221936117713205	-5.68333807486035	1.32090786758352e-08	4.16850982845323e-07	2010109I03Rik
2521.79091215761	1.35770753681412	0.311759466015094	4.35498416188713	1.33076539523181e-05	0.000176145926444165	Ly6a
69.8419193356281	2.02131358820352	0.261776320064678	7.72152953981517	1.14941956420341e-14	1.37150084788564e-12	Ly6c1
32.7266980415514	1.63534243558424	0.332024025393961	4.92537379981413	8.41992387151858e-07	1.62695621191152e-05	Ly6g
5.53347167417075	4.02986279482001	1.18058445368297	3.41344728219009	0.000641465676520334	0.00447929919439466	Ly6f
701.592162770284	-1.3486536812704	0.524489081897278	-2.57136655045669	0.0101298047383691	0.0406460279965928	Apol9a
207.766408108585	1.13935077412714	0.161128270088853	7.07107929290649	1.53733257845219e-12	1.193481414675e-10	Gcat
32.8705625567335	-1.07695135113536	0.360638196794694	-2.98623762182478	0.00282433087332838	0.0149270406680566	AC105358.1
20.1643166616645	-2.20542411489805	0.442760818180036	-4.98107335685985	6.32325626219671e-07	1.26364633396246e-05	Efcab6
27.3202354116462	-1.50712704169539	0.364991710326687	-4.12920896298283	3.64013457864378e-05	0.000410888696209201	1810041L15Rik
11.1689932362178	1.41559173166307	0.537383470304028	2.63423013525553	0.00843283093274438	0.0353718145195986	Upk3a
203.288321754794	-1.05433642995329	0.14089137833548	-7.48332823774907	7.24635919619762e-14	7.35753004846227e-12	Mapk11
63.41095101589	-1.14362435908135	0.325460429000506	-3.51386607150194	0.000441635419732685	0.00330407972831588	2610037D02Rik
28.2260972706945	-1.37771537364529	0.372320883693515	-3.70034406874525	0.000215307345713717	0.00182269765944181	AC138177.5
35.852329047836	-1.36619719192504	0.30031530365723	-4.5492093652489	5.38478482483538e-06	8.04616796449579e-05	AC138177.1
13.8598361857444	-1.25923278761797	0.487264443604237	-2.58429032560548	0.00975796158509445	0.039503070339658	AC138177.4
11031.8826465551	-1.65080215987281	0.346126142857688	-4.76936571806871	1.84806884359572e-06	3.22416023332542e-05	Slc11a2
26.6872889945983	-1.10782558508913	0.415324100812829	-2.66737611162224	0.00764460677259796	0.0327394254418808	Gm5475
30.5148530073524	-1.22708845471887	0.417224176281931	-2.9410770623457	0.00327073153000542	0.0167817477467039	Fignl2
195.880703189887	1.41772337655546	0.177373222582541	7.99288278080261	1.31819451440455e-15	1.84175433563856e-13	Krt80
13.0724285390006	3.77773795463836	0.741635014188947	5.09379665517775	3.50963190971505e-07	7.53902139659814e-06	Krt84
95.0524678007392	2.31047943023821	0.207477469656284	11.1360497796018	8.37523471884797e-29	5.26576776726953e-26	Krt4
12.9035352121726	2.02794527822721	0.526657804800089	3.85059380065009	0.000117831789696175	0.00110950571256499	Krt78
8.28431672777544	2.24765313296669	0.64697531991688	3.47409408639491	0.00051258126417677	0.00373736214339771	Myh11
107.068485718056	1.09081896808841	0.172272181797408	6.33195073462999	2.42080790720479e-10	1.16391020173755e-08	Cebpd
49.3766382251501	1.6135491612591	0.28848699767907	5.59314344923825	2.22994899587418e-08	6.61578516071782e-07	Rtn4r
8.66965735883334	1.54543690810156	0.574330739654638	2.6908483237914	0.00712705898952778	0.0310434407945139	B3gnt5
14.0667439447828	1.42879198713151	0.521239304130435	2.74114399242228	0.00612256695603922	0.0275338657580119	Teddm3
33.3925627737997	1.0683514735129	0.308003989375599	3.46862868782549	0.000523121920278459	0.00379727976500531	St6gal1
21.5870119673359	1.00408045422608	0.390904169485945	2.56861024415904	0.0102107227957106	0.0409004375254794	Sst
23.6308893679102	1.41416591237904	0.383935393123735	3.68334344190893	0.000230194684005819	0.00192283725060967	NA
8.74866812783407	-1.76197743835506	0.660346961300888	-2.66826008388673	0.00762452107835811	0.0326942650024034	NA
31.8224731889306	1.35853906479686	0.301378037895928	4.50775734781972	6.55164416740588e-06	9.52844548083487e-05	Igsf11
166.506771507065	-1.43266116293137	0.220965854098455	-6.48363145870054	8.95407886041782e-11	4.91182305809564e-09	Gm5485
43.7841822471103	-1.26870937547632	0.276586432561674	-4.58702678842869	4.49603009956361e-06	6.84963690937244e-05	4932438H23Rik
1081.26168185473	1.08266657550403	0.160511660962002	6.74509608221129	1.52925791033554e-11	9.46969857832765e-10	Cbr3
19.4007635028803	-1.25192997383325	0.404564219537085	-3.09451482206149	0.00197135084347144	0.0112245462341441	Fbxl16
228.077525137654	-1.33020544148073	0.208925174890555	-6.36689878171722	1.92888371500715e-10	9.55498851188541e-09	Dusp1
60.4749598437572	1.1476560209643	0.24778668283813	4.63162914091723	3.62799589166033e-06	5.70258161932418e-05	Tff2
733.954728845499	-1.04513035664292	0.125520940121038	-8.32634264557864	8.33782441690096e-17	1.4225645293244e-14	Btnl6
29.2027702059191	-1.42873379536197	0.385291985980988	-3.70818456481592	0.000208750487526606	0.00177361965675542	Btnl7-ps
65.786690094156	-1.01210246428822	0.388398892153159	-2.6058325209875	0.0091651263603122	0.037672195275842	C4b
11.5295159393544	1.61302428661252	0.558257785282173	2.88938968544292	0.00385990411841154	0.0191728509947352	Ly6g6c
13.6940799419159	-1.48598472346843	0.470228204557356	-3.16013524724074	0.00157695918797802	0.00939794088438813	Dpcr1
137.984482883913	-1.31130794797811	0.212809344200176	-6.16189083663851	7.1881399867354e-10	3.06001365529072e-08	Gm11127
174.808436172776	-1.06086814589806	0.249544899173494	-4.25121150306702	2.12617261825541e-05	0.000262710081561762	H2-T3
666.22479403083	-1.05764363300508	0.12641850668682	-8.36620887814478	5.95016785477086e-17	1.05725428176021e-14	Mep1a
33.3505792609884	1.49343490392582	0.348793132253005	4.28172107139577	1.854533543246e-05	0.000233379983305946	Apobec2
23.3840245691081	-1.09440109395303	0.407818980463467	-2.68354624571249	0.00728458996361474	0.0315865231127878	Catsperd
10.916109238172	1.7490755031523	0.51886157584029	3.37098676139141	0.000748994570284271	0.00509098305215675	Efna5
165.016973292231	-1.08403708993676	0.195082052729121	-5.55682634446124	2.74723832939144e-08	7.99094394493983e-07	Ston1
266.729709204275	-1.20042591271487	0.236500433881867	-5.0757873590815	3.85894665241678e-07	8.13469845466131e-06	Lama3
97.8024999383306	1.50896722776627	0.281714843791965	5.35636392976359	8.49133931540545e-08	2.19285819571774e-06	Dsg3
80.103390570913	1.14131775079964	0.199484421054126	5.72133776045582	1.05688551275377e-08	3.44161503525615e-07	Gfra3
1001.7735630608	-2.29881338143756	0.147266202520558	-15.6099182439138	6.2316792092582e-55	2.5467315008436e-51	Egr1
20.4977623406535	1.22398878428507	0.419597273209839	2.91705609743787	0.00353352215449706	0.0178444506208105	Ecscr
622.264026466134	1.24373131357505	0.1258204144232	9.88497231770141	4.83715476711939e-23	1.71897758648045e-20	Cd14
87.411770952105	-1.3315341315532	0.254260205789528	-5.23689551583004	1.63300075774812e-07	3.8970311513735e-06	Synpo
57.7273269266985	-1.74596824591708	0.265317737954197	-6.58066912291592	4.68335770336542e-11	2.74404474469228e-09	Arhgef37
36.8801328501146	1.05046939635682	0.324022628956051	3.24196306826243	0.00118709404879201	0.00743787904009313	Tubb6
327.68834745439	-1.00489348896655	0.135504485029977	-7.41594264384856	1.20762757138681e-13	1.15444958534855e-11	Aldh3b1
19.0833263424294	-1.02677290921948	0.370178172906692	-2.77372623338947	0.00554182926923676	0.0255261434387752	Carns1
35.4299752216958	-1.81515395221697	0.460254662137907	-3.94380351039897	8.01993770065894e-05	0.000803813130549796	Gif
41.3019989274677	-1.18373278818919	0.276303143118781	-4.28418140607367	1.83413221071944e-05	0.000231346907782645	Gcnt1
6.60249621772967	2.80397821460458	0.733683980732734	3.82177925133956	0.000132492267512053	0.00122572218280675	Trpm6
15.1495494754805	-1.33797402538657	0.455557579042055	-2.93700310770828	0.00331400782739451	0.0169558954473922	Il33
32.3508885755634	-1.57671336851513	0.361851969738177	-4.35734361113463	1.31650502181338e-05	0.000174541018585428	Ankrd22
820.014571438277	-2.26018807037256	0.632998701216299	-3.57060459370555	0.000356158198732203	0.0027592976657229	Ifit3
339.291643470697	-2.10492094673583	0.552003350020777	-3.81323944258056	0.000137157114239593	0.0012617373925012	Ifit3b
4078.67695915641	1.02654318237125	0.268338738257985	3.82554971017384	0.000130480600647189	0.00121053710486923	Cyp2c55
137.901958552222	-2.16398019434503	0.243525797940724	-8.88604087387799	6.33250688752882e-19	1.418047809458e-16	Cyp2c29
20.3804489726321	1.29274080545476	0.418144843917624	3.09161005871313	0.0019907416920418	0.0113073851423931	Gm27042
598.852690993036	-1.05312241482574	0.271261126017535	-3.88231970532212	0.00010346472416631	0.00100019979062488	Lcor
1343.38240267189	1.32047094292916	0.162474796677778	8.12723554624867	4.39191430394098e-16	6.70977786229189e-14	mt-Nd6

## Sheet: Organoids SnxB 24h Norm
baseMean	log2FoldChange	lfcSE	stat	pvalue	padj	symbol
2529.2890928256	0.301446930539873	0.0719608073678027	4.18904319679366	2.80133077168e-05	0.000330637935918072	Mrpl15
1197.62915024346	0.513061402323549	0.115211877291326	4.45319887485398	8.46003268564298e-06	0.0001189132883166	Rrs1
87.8658420383801	0.67357470783944	0.241042098524621	2.79442766206518	0.00519916712480521	0.0242720438351673	Mybl1
8.90411311632361	-2.7288211065557	0.748461321261591	-3.64590798353622	0.000266449313605026	0.00217022766791298	Tcf24
1750.87656606892	-0.253559791695397	0.0941759165063773	-2.69240588360217	0.00709385544285762	0.0309400359990378	Ncoa2
54.2990339199292	-0.820610296940354	0.264078729975525	-3.10744563568754	0.00188711690760177	0.0108431283263853	Xkr9
39901.2671242544	0.544363954671511	0.0616989754179281	8.82290104469601	1.11531900387056e-18	2.43094930083628e-16	Rpl7
3636.32174840915	1.03964196572012	0.0898123512573716	11.5757125959308	5.4714728260184e-31	4.47210831434614e-28	Rdh10
5297.00285014198	0.397145262425117	0.10384089242078	3.82455555963271	0.000131008201112509	0.00121336604169189	Mcm3
1261.92033497899	0.363216196081076	0.104437306175338	3.47783957076869	0.000505472356109713	0.00369113786213803	Paqr8
6705.5195533905	0.784471400532964	0.127199715700761	6.16724177574769	6.94914634949925e-10	2.99798468171652e-08	Gsta3
18.071352208248	1.22482365407342	0.390530357744712	3.13630843232443	0.0017108916896593	0.0100230905389201	Khdc1a
2029.79126199701	-0.480325614977054	0.126127744460232	-3.8082470834044	0.000139955392830182	0.00127955861666387	Fam135a
1332.67919859964	-0.306982304111445	0.0752660198587189	-4.07863076442302	4.5301719327389e-05	0.000497679573820449	Lmbrd1
1066.75222334251	0.467807349698177	0.0740432990599863	6.31802412422469	2.64928665634708e-10	1.26753334325391e-08	Ptp4a1
167.54158411847	0.543031272917678	0.157449279411183	3.44892828311737	0.00056281615975157	0.00404056028259065	Rab23
1290.42921984629	-0.56133355208035	0.170173779536886	-3.29859014478009	0.000971716745305929	0.00630349832620891	Dst
75.8428459274473	-0.695840969770414	0.197721536256869	-3.51929781117226	0.000432690702648819	0.00325653541261521	Gm37233
2142.79545078983	0.244032190005479	0.0702947690787993	3.47155546854309	0.00051745241739222	0.00376313415768667	Ptpn18
567.307621390664	-0.327717330114203	0.0992696913702155	-3.30128285472367	0.000962438016424974	0.00625814409486836	Lman2l
2595.83559805351	0.317400345386879	0.0882829076831178	3.59526383664383	0.000324062987993449	0.00255299164565249	Cnnm4
654.743608959233	-0.42965528071288	0.0904594309743604	-4.7497013421924	2.03717282025929e-06	3.52026047492374e-05	Sema4c
39.5308841607908	-1.02432667571931	0.275840613707943	-3.71347301599271	0.000204434271616501	0.00174329005639798	D430040D24Rik
4093.01126865951	0.303350970769744	0.086593354384687	3.50316687608753	0.000459761331239803	0.00341778921408689	Cox5b
5726.62620605454	-0.286522340809054	0.0896070729192912	-3.19754157204893	0.00138604431241576	0.00845435312502255	Tmem131
708.294107674419	-0.328708692921568	0.0994797955774394	-3.30427591867825	0.000952220644690241	0.00620404578666854	Inpp4a
1768.43676720213	0.196863465413443	0.075712292252226	2.60015196419648	0.00931824861288515	0.0381863650225203	Pdcl3
1457.28106454845	-0.60747757104563	0.110399666480475	-5.50253085368756	3.74377682741835e-08	1.0515381408558e-06	Npas2
18636.8398189448	0.508705674366849	0.0797821551315436	6.37618366573455	1.81555181003621e-10	9.10393418363862e-09	Rpl31
956.465941132618	-0.392672276405694	0.0908661512422101	-4.32143621180783	1.55016868316129e-05	0.000200162776174072	Rnf149
433.720779478566	1.00932266942283	0.14780752978911	6.82862822254674	8.57304252655533e-12	5.74358713859016e-10	Slc9a4
2629.32136320269	0.259137567288007	0.0816242160658086	3.17476332120704	0.00149958760784737	0.00900909909058472	Slc9a2
58.471960268747	-0.768853591449367	0.239235204527342	-3.21379787296939	0.00130991849503526	0.00807437316679541	Tmem182
2279.77721713065	0.236980621107136	0.0690433757448784	3.43234406705143	0.000598387877681656	0.00424743666368303	Mrps9
2140.46295540639	0.542101158367167	0.0905945392409123	5.9838171584006	2.17967987512672e-09	8.32505301838705e-08	Fhl2
1505.96937948927	0.290347335882641	0.105896532939322	2.74180209515461	0.00611031442431087	0.0274863263330242	Gm8210
1758.90042213138	0.213368725389486	0.067076462834839	3.18097759440386	0.0014677898106069	0.0088562105811768	Nck2
773.512793757296	0.349310725897637	0.107652018843671	3.24481351719838	0.00117527562273652	0.00738647851013989	Uxs1
245.115709531453	0.38841575869592	0.141341796893986	2.74806014378926	0.00599490112635623	0.0271013962147526	Tex30
1926.23181141416	-0.404076682235336	0.0926970627723703	-4.35910988061832	1.30592533363589e-05	0.000173701883067095	Slc40a1
7674.17010166867	-0.430195656620341	0.0879980368445652	-4.88869606693857	1.01506069021764e-06	1.90954939381758e-05	Gls
951.392172783944	-0.485586754335513	0.145519029255599	-3.33692958796886	0.000847094057121696	0.00562675601453408	Nab1
198.734247717415	-0.572615960773528	0.15354134889848	-3.72939253745996	0.000191941942718544	0.00165659402329435	Inpp1
1624.83187065805	-0.272693688249294	0.0979645753476134	-2.78359485846469	0.00537601396818771	0.0249309788192807	Stk17b
2565.82568816379	-0.293042145588494	0.106983615768758	-2.73913106677846	0.00616018099632492	0.0276725690428479	Pgap1
8568.51009505672	-0.280277374664619	0.110983964202447	-2.52538622744961	0.0115571196171348	0.0451863962886524	Sf3b1
24037.1241444733	0.233525784679387	0.0933820236559522	2.5007573785268	0.0123928046579765	0.0478133532555918	Hspd1
4943.73582271299	0.497758628501353	0.0664429571865912	7.49151828241933	6.80813981822929e-14	6.95579135053714e-12	Hspe1
44.5492352318313	-0.657419505199475	0.253774704220395	-2.59056357574759	0.0095818920969705	0.0389736725825272	Gm37607
3303.82955713903	-0.265060866648466	0.0967844077813476	-2.73867322975498	0.00616876524944307	0.0277035180034741	Clk1
530.992054057092	0.246006405710482	0.099019055039186	2.48443499701271	0.0129757195432167	0.0497453300593254	Ppil3
1355.6017646511	0.332557626236144	0.0788406987075817	4.218095877988	2.46374060543544e-05	0.000297450278264794	Ndufb3
54.5575300633108	-0.739998725597719	0.276440541608664	-2.67688205677617	0.00743107886641362	0.0320685972094148	Als2cr12
692.509122798691	-0.334171540356556	0.086186643209507	-3.87730079641499	0.000105621743747194	0.00101624405240458	Cflar
2959.77103919444	-0.319253879716614	0.10231280076277	-3.12037083665473	0.00180623491773829	0.0104592710592518	Casp8
1591.32481749475	-0.226750545860541	0.0826433914908463	-2.74372265912703	0.00607468360128358	0.0273712383765664	Trak2
735.975466661864	-0.325403335192116	0.111979652173844	-2.90591485930802	0.00366181071697172	0.0183844041125113	Stradb
1803.92708218668	-0.509730090688662	0.128581168233601	-3.96426706718517	7.36217943151644e-05	0.000750776962988143	Als2
942.384368963783	-0.522155865129826	0.105081575051149	-4.96905251825224	6.72808470287154e-07	1.33426057041828e-05	Bmpr2
2365.71179570874	0.453172036904644	0.083721240955451	5.41286812919773	6.20231682343193e-08	1.64328136432043e-06	Fam117b
45.2152461040119	-0.871148063178227	0.320393838186819	-2.71899131427823	0.00654813275515877	0.02900876047387	Abi2
1324.27477979261	-0.81957023074516	0.101051523382868	-8.11041935152173	5.04453605018248e-16	7.49663916475755e-14	Raph1
570.386488522998	-0.379516687122115	0.108662375221903	-3.4926227808576	0.000478301652089062	0.00352418182454988	Pard3b
1565.51632011421	-0.384088820932528	0.10376455698976	-3.70154156751645	0.000214293540451513	0.00181693802166021	Ino80d
118.951933362982	-0.418501820200981	0.166305515609693	-2.51646386270901	0.0118539055649468	0.04608358524754	Ino80dos
292.998338087404	-0.621108166457087	0.143323619519525	-4.33360648118764	1.46686280999379e-05	0.000191066186095367	Gm20342
25592.9445100653	0.541960829259001	0.089265100407264	6.07136301630037	1.26829121642174e-09	5.06913362221177e-08	Eef1b2
1120.84195832443	0.437241211807228	0.0842508200799059	5.18975615183966	2.10569652289774e-07	4.88252780990204e-06	Fastkd2
893.812155044515	-0.22877859521638	0.0833727809970515	-2.74404418900781	0.00606873681451855	0.0273574021184092	Klf7
119.308464775986	0.786480689622601	0.212606645606432	3.69922909690462	0.000216255330669673	0.00182788308710297	2810408I11Rik
8416.09635618532	0.189585375861611	0.0590473002725884	3.2107374085928	0.00132394856002939	0.00813631094390995	Idh1
4630.28107473001	-0.307261094431318	0.119046627790831	-2.581014684189	0.00985103915058255	0.0397813579532048	Acadl
45649.3262059324	-0.35376855321583	0.105502116789248	-3.35318914901508	0.000798860924540138	0.00535701788662879	Cps1
403.529983687811	0.39982039324418	0.112466708725827	3.55501105859573	0.000377963192296695	0.00290892858026086	Bard1
17.6705204518883	1.29267754898734	0.486274921550959	2.65832657967305	0.00785297547182799	0.0335264011590421	Abca12
5197.78631050291	0.385930905601754	0.0793819398388483	4.86169658218513	1.16383921699097e-06	2.15706118822579e-05	Atic
619.125964886935	0.284147826115964	0.0896868851667918	3.16822047713588	0.00153375157834732	0.00918758487597804	Pecr
18673.8226974736	0.458456366319116	0.0899482540742454	5.09689010684627	3.45278626093753e-07	7.43645546871485e-06	Rpl37a
15.4219461883428	-1.37027252730334	0.473522922921619	-2.89378287929296	0.00380631260504004	0.0189758439019791	Gm29358
144.611169904473	0.415302983361004	0.163435465918522	2.54108238396705	0.0110509876771862	0.0435722372308158	Fev
90.8751135889549	1.13402256661575	0.220499339491618	5.14297489158174	2.70421775706379e-07	5.98995225944739e-06	Cfap65
4840.23454296705	0.822620306710565	0.109714889104754	7.49780010190903	6.48977685626962e-14	6.71445457401515e-12	Ihh
1008.4930983247	-0.527694918541082	0.10232712356499	-5.15694080080276	2.51017120300798e-07	5.64425978756141e-06	Atg9a
1934.55054595414	0.196952486309079	0.0666414299808626	2.95540606445026	0.00312257769264534	0.0161483003928103	Stk16
4158.90833970877	0.202794615512579	0.0801845259338763	2.52909913915077	0.0114355720573926	0.0448290878710305	Farsb
25.4649467841398	1.14579279083591	0.357044984673793	3.20909924524705	0.00133151522821842	0.00817666395029546	Scg2
1961.36778483157	-0.247272558877089	0.0813569914507984	-3.03935229741909	0.00237087427133902	0.0129703648316372	Agfg1
21.9284934685271	0.905258551804403	0.345809689617622	2.61779406125199	0.00885001981435985	0.0367372457860184	Pid1
4293.44266032657	-0.481392094745485	0.115032072932603	-4.18485108085925	2.85353109285942e-05	0.000336071129502687	Trip12
1648.78155386854	-0.3370153576299	0.0914787987722056	-3.68408158123188	0.00022952872516436	0.00192021805028751	B3gnt7
438.014317417233	0.693831630959872	0.182694254761231	3.7977747678309	0.000146000895030829	0.00132372525295006	Alppl2
3139.80241931106	-0.301301919554573	0.0931269527426877	-3.23538901124659	0.00121477102590887	0.00757644485331259	Gigyf2
35.3994586075129	1.34222081297655	0.304570457092628	4.40693042191005	1.04845848717981e-05	0.000143303937206759	Inpp5d
4007.33981518557	-0.271905521585996	0.0750936173002389	-3.62088725195998	0.000293594447292904	0.00235842183287327	Dgkd
1280.95210318414	-0.358392697772311	0.0908919260046587	-3.94306418101363	8.04471152080473e-05	0.000805308629703582	Usp40
5.95892749054727	2.88309837584202	0.843298545991883	3.41883475258567	0.000628899069425346	0.00441986805154606	Spp2
82.4264044214797	0.915455792882304	0.253109066711318	3.61684314504001	0.000298217892979764	0.00238268225637351	Arl4c
1059.40269744174	0.33680358122101	0.0793133657075645	4.24649210402739	2.17143429031009e-05	0.000267292442347132	Sh3bp4
41.9393937554324	0.93093702090516	0.264645662240612	3.51767345447275	0.000435347726021551	0.00326883692604484	Ramp1
1064.50533344635	0.412237445351043	0.0948793128407116	4.3448612032333	1.39363752256224e-05	0.000183428281653179	Erfe
1840.96834738127	0.436032823401055	0.116598258906861	3.73961693329707	0.000184300899647859	0.00160083252207415	Hes6
4706.63741690518	0.286720149423596	0.0735773773739346	3.8968519897961	9.74511341804694e-05	0.00094936453542797	Ndufa10
1192.64140511516	0.394179147525294	0.10737776510976	3.67095689803538	0.000241644091674743	0.00199906678472015	Cops9
717.020453214247	0.265610361789986	0.0992543820573919	2.67605677738643	0.00744940240573916	0.0321391874179515	Pask
15754.8898301547	-0.222038091730058	0.0652494291554544	-3.40291240251406	0.000666716524104573	0.00462205895654684	Hdlbp
1524.29937193822	0.933796911054501	0.136474622199143	6.84227511318484	7.79452111417334e-12	5.30904319389132e-10	Bok
2045.64852845413	0.396797978182557	0.0697288487672649	5.69058553522024	1.26604472269127e-08	4.03431444090334e-07	Dtymk
20.744761076425	0.923256373551849	0.367318342603842	2.51350468099981	0.0119538191543013	0.0464154588397538	Gal3st2c
17.9109436387206	1.66020446122058	0.432050433177587	3.8426172819926	0.000121729212297378	0.00114035404552265	Pdcd1
274.978791633429	0.360719802623486	0.129332960095091	2.78907868773953	0.00528582205900178	0.0245964512378315	Gm15427
1662.91003909935	0.272443718224642	0.0819975551302332	3.32258343302957	0.000891879948966387	0.00587411826178627	D1Ertd622e
1076.33490313566	-0.427870530046442	0.102820009270292	-4.16135471182132	3.16365244392728e-05	0.000365744176102399	Pign
1320.18104345923	-0.390638104623585	0.0935137216974017	-4.17733459360797	2.94945000427145e-05	0.000344390422998753	2310035C23Rik
1802.08774046664	0.462611336527987	0.09430892320499	4.90527641294827	9.32958612854271e-07	1.77338074934055e-05	Tnfrsf11a
3656.52323092679	-0.239969226760886	0.0812829254184639	-2.95227104001814	0.00315445909880905	0.0162822680417529	Vps4b
515.895416136417	-0.353038908575851	0.130770356021133	-2.69968607043327	0.00694049325876422	0.0303765042305271	Serpinb5
12.9480282282417	1.54235424862647	0.470346957911666	3.27918406334443	0.00104107708707302	0.00666607408632304	Serpinb11
1545.88241312379	0.407274417728091	0.10495746898301	3.88037575290635	0.000104295213055927	0.00100703712216494	Nifk
1747.14369035119	0.231358709497773	0.0826654693710622	2.79873460173883	0.00513032858333	0.0240302238830073	Ralb
911.275443636326	0.232847162721797	0.0886675301685739	2.62607024554659	0.00863769895636652	0.0360481145876241	Tmem185b
12303.9514721096	0.356208244406031	0.0935205246543449	3.80887773804295	0.000139598958961644	0.00127743377858585	Dbi
723.910843124886	-0.218686198485945	0.0879245510662681	-2.4872029010546	0.0128751943850495	0.0493946966938288	Insig2
15053.251338982	0.212957845093391	0.0723546474766452	2.94325039952865	0.00324785605029459	0.0166958185075993	Actr3
3659.84502681261	-0.375171281397302	0.0742373571126193	-5.05367238260059	4.33394783756623e-07	9.04815393367755e-06	Slc35f5
57.2568037844483	0.776371638295906	0.257347361605925	3.01682377255051	0.00255438265956448	0.0137605929986691	Lypd1
17.8649219571421	1.56893217513036	0.496142812066519	3.16225920636741	0.00156550147044838	0.00934669559438266	Gm37510
1559.21008976161	-0.286116615920868	0.0869770834044044	-3.28956323576124	0.00100343006457314	0.00647574862438894	Ccnt2
1320.80064292256	-0.200786855367681	0.0739954134059338	-2.71350406904517	0.00665757506036729	0.0293657060766433	Rab3gap1
189.91570182678	3.6448348504556	0.390477207145642	9.33430885018631	1.01652279569279e-20	2.91528037564738e-18	Lct
6592.64157431794	0.258384702006823	0.0936660051397743	2.75857502005392	0.00580539782795769	0.0264200552042384	Mcm6
8.34702130970462	-1.71070022342399	0.647330346179572	-2.64270049059223	0.00822477548824871	0.034696878685523	Thsd7b
1014.29981745248	-0.43645459227787	0.0951805087414841	-4.58554590691784	4.5280176676629e-06	6.88587780606526e-05	Cd55
276.000822888296	-1.4870562543843	0.161301406074195	-9.21911526115455	2.99561651229078e-20	8.02776116826514e-18	C4bp
2649.43594577894	0.611663520272509	0.134824922461261	4.53672443570851	5.7134681990025e-06	8.50619896621984e-05	AA986860
231.468862517185	0.450014919501612	0.170482060305319	2.63966143238575	0.00829888882188754	0.0348963682613866	Gm15848
4040.22914218412	0.253479353126756	0.0689929580528812	3.67398877045497	0.000238793231573124	0.00198347275424089	Mapkapk2
295.447338887733	0.319947360705015	0.123184950821745	2.59729259597624	0.00939618460221998	0.0384037867795006	Rab29
4763.50400180875	0.454246201941673	0.0965877191309492	4.70293952511527	2.5644239418409e-06	4.26456136086198e-05	Nucks1
23.4596602677686	1.04979692983264	0.37852436939723	2.77339324679244	0.00554750383533721	0.0255450831538753	Gm26892
1987.30291553737	-0.529203713720733	0.110118309947865	-4.80577402587528	1.54153937263342e-06	2.73017812832487e-05	Pik3c2b
1970.3479754875	0.387601279869077	0.070202611176596	5.52118038592694	3.36729867974002e-08	9.59451207883663e-07	Snrpe
7.54608684329115	2.1131926649307	0.699811226818046	3.01966099420714	0.00253057759422466	0.0136435857298122	Gm15851
810.766539712791	1.73940592456404	0.1435987979324	12.1129560247634	9.01843870557884e-34	1.22853681266748e-30	Prelp
5.09149897411987	2.26076405286348	0.887046343511199	2.5486425477103	0.0108143080761246	0.0428330195981881	Chit1
1527.9008016346	0.459794958762282	0.0722798220956093	6.3613183518089	2.00029370143496e-10	9.87879188439798e-09	Cyb5r1
2340.94225818843	-0.472714674283336	0.073434439130629	-6.43723408089829	1.21670222804257e-10	6.37481773134997e-09	Kdm5b
247.666987348696	0.34232531318566	0.128307067807429	2.66801602620554	0.00763006184524188	0.0326942650024034	Gm4204
12138.009277444	0.251000598281241	0.0903285687634722	2.77875097233626	0.00545683412788369	0.0251914339137291	Elf3
663.510897983963	-0.399035828177068	0.125419163919216	-3.18161767075798	0.00146455014874072	0.0088408424229928	Nav1
2319.7646022285	0.706772626535088	0.0760326401329039	9.29564757056523	1.46312802379301e-20	4.12375065602487e-18	Csrp1
781.751418013413	0.830241398871536	0.107946313242546	7.6912436741221	1.45711615409738e-14	1.67742801204436e-12	Phlda3
32.1159581511663	1.08908700917948	0.372463978003608	2.92400627576643	0.00345557779806692	0.0175375132769326	Tnni1
9649.0022224087	0.547691993313871	0.0887031083387447	6.17443969632172	6.6398517864862e-10	2.89444419076506e-08	Lad1
1764.38173413937	-0.431872012353521	0.164705369746801	-2.62208823560174	0.00873928016743984	0.0363884393523024	Kif21b
2893.68677509985	0.338222471316095	0.104724059118821	3.22965395117414	0.00123940132949608	0.00770947242514171	5730559C18Rik
449.741277442289	-0.311585009116421	0.0959388994894352	-3.24774424946091	0.00116323776666927	0.00733055041316215	Nr5a2
475.315743108779	-0.554724735962647	0.136547462158248	-4.06250491363775	4.85489254538762e-05	0.000527679045475076	Dennd1b
59.5440683650779	-0.657418431644025	0.252150154525679	-2.60724976703147	0.00912727557883278	0.0375732998960412	Gm4788
834.424738180225	-0.482811419763837	0.10847567953173	-4.4508725075339	8.5522105954914e-06	0.000120105658594929	Cfhr2
71.0503129886081	1.89272124405498	0.253409210744879	7.46903097362347	8.07875236352684e-14	8.15205956089959e-12	Rgs2
983.911383243558	-0.246548927023211	0.0683633380608549	-3.60644950958568	0.000310415224302192	0.00245612665618003	Trmt1l
78.8052556624378	-0.787133351223454	0.227454373528337	-3.46062086656421	0.000538931240045928	0.00389991544091668	Gm37893
844.107730985691	-0.227488719348593	0.0894972795704533	-2.54185066228199	0.0110267275342761	0.0434975663616823	Rnf2
1084.73693219325	-0.33264385180099	0.123699208106586	-2.68913485294396	0.00716374730647955	0.0311700232150709	Edem3
1070.2176967435	0.516282724949188	0.086977016664956	5.93585230610932	2.9232286947889e-09	1.08358320802073e-07	1700025G04Rik
282.803832130656	0.310479063818099	0.11955935930017	2.59686122136704	0.00940799265021631	0.0384037867795006	Tsen15
2744.43228533359	-0.30182497315317	0.0766306623592957	-3.93869717239312	8.19252536210502e-05	0.000819603501189295	Smg7
1763.85991635284	-0.458941462770428	0.0970963250402562	-4.72666151453364	2.28241257423904e-06	3.85440065610388e-05	Lamc1
25.4657722548441	1.46569455025605	0.31837783981586	4.60363243592507	4.15184966060028e-06	6.37878631596173e-05	Rgs16
2746.8281542015	-0.711506634421078	0.104600968789861	-6.80210367697901	1.03102352747831e-11	6.66171604888849e-10	Rnasel
96.2638564858955	-1.13370906449023	0.241887691794587	-4.68692332412261	2.77342813822117e-06	4.54191869278727e-05	Gm28512
7166.47627517226	0.336881739160094	0.0997554387813384	3.37707641082639	0.000732606954486005	0.00499829961810631	Glul
42.4675177802508	-0.82130107759145	0.289084344632391	-2.84104308255033	0.00449662372153225	0.0216449670129234	Gm9530
3160.94191164067	0.669032194348095	0.0840619192347008	7.95880227859368	1.73712569050625e-15	2.38628518173997e-13	Ier5
1835.06823195418	-0.305326283193662	0.0868908696346979	-3.51390525238496	0.000441570285083432	0.00330407972831588	Xpr1
1852.28981604742	-0.557105969701561	0.137131899842961	-4.06255561499213	4.85383784642314e-05	0.000527679045475076	Cep350
933.736880179476	-0.440855905915794	0.150916493852137	-2.92119101539511	0.00348695964952691	0.0176638764768566	Tor1aip1
6759.40271959592	-0.270619874159789	0.093620648915868	-2.89060028202732	0.00384506833359556	0.0191224009885265	Tor1aip2
95.6712432710537	0.474672612321708	0.182996468677747	2.59388946547158	0.0094896990587906	0.0386467639546711	Gm2000
7367.67925148687	0.394374095359381	0.0637650987110619	6.18479549677174	6.21830291608485e-10	2.73990829566682e-08	Soat1
1074.17457242132	-0.35096739687718	0.09510407180398	-3.69035089896637	0.00022394492103598	0.0018860523566075	Abl2
4069.55569178511	-0.168559418521712	0.0619718866585951	-2.71993362813546	0.00652950208383202	0.0289419117582435	Fam20b
624.272742849174	0.301174591528584	0.0936064690211757	3.21745489043554	0.00129333363002683	0.00799929052215233	2810025M15Rik
758.726266858699	-0.78994294515299	0.104973605770494	-7.52515777042146	5.26567018826704e-14	5.51781477997444e-12	Sec16b
991.200311115975	0.296858108924742	0.0944144744641083	3.14420125314146	0.00166540861471908	0.00979648601108775	Mrps14
393.051136591438	-0.714051763618946	0.139056267413584	-5.13498439804371	2.82167431274251e-07	6.20806325577413e-06	Zbtb37
4890.97167532819	0.366176679466989	0.0746861419491222	4.90287314233524	9.44449802283043e-07	1.79313831799314e-05	Gas5
12505.1503188036	0.252764947674341	0.0727048372057409	3.4765905184419	0.000507832771318082	0.00370604567532888	Prdx6
909.34290654325	0.435571346697683	0.0841090771038945	5.17864850852721	2.23499116866526e-07	5.11700288993991e-06	Mettl13
6894.52288922674	-0.364958898357101	0.113031544947931	-3.22882340965279	0.00124300623520297	0.00772307978976164	Prrc2c
595.03369574626	-0.728566437581288	0.110319877108677	-6.60412662410391	3.99867645352711e-11	2.36834652122491e-09	Fmo4
53.7966015497581	-1.28918594955556	0.260995482648474	-4.9394952605058	7.83250472924184e-07	1.52789922206344e-05	Prrx1
25056.5866396469	0.303671977290091	0.0573593094284375	5.29420560177694	1.19534887417917e-07	2.96966079729588e-06	Atp1b1
685.365893388395	-0.269594425428721	0.0841723690651666	-3.20288508477171	0.00136058260898193	0.00833012880487924	Dcaf6
14.2656565192632	1.56543126830453	0.458847855565138	3.41165649859357	0.000645694244657795	0.00450683435679838	Ildr2
44.0623852965086	0.858787273226456	0.307768191742375	2.79037046799601	0.00526477619411261	0.0245124740658385	Gm25911
7945.0325499811	0.673431825372742	0.0839270316936365	8.02401576444414	1.023431602622e-15	1.45478577461408e-13	Mgst3
14.9796596246608	1.52089124193201	0.464544551074683	3.27394054760423	0.00106058923076221	0.00677508876720197	Rgs4
1998.69589581819	0.184759988086059	0.0722068657704355	2.55875928299477	0.0105046451716018	0.0417910524750973	Uap1
3268.87115370371	-0.169724756438605	0.065072415016707	-2.60824431358555	0.00910079733304908	0.0374926244968128	Uhmk1
88.2757347367345	-0.682177644495417	0.219165101724248	-3.11261984288779	0.00185434708956076	0.0106999377627905	Nos1ap
1264.08246121204	-0.297044785634497	0.10551358713959	-2.81522781745178	0.00487426666926858	0.0230421160331213	Atf6
837.058972695909	-0.399191161071785	0.0927214752134216	-4.30527189254644	1.66780766690368e-05	0.000213163814940378	Dusp12
1695.84552659304	0.21445374695761	0.082077017635669	2.61283551882388	0.00897945056782075	0.0370955467354475	Tomm40l
1543.15251362529	0.227960126101164	0.0852633315493666	2.67360097193923	0.00750416818377207	0.0323072523834927	Pfdn2
16591.1994353446	-1.19208586393407	0.141400925967104	-8.43053788920312	3.44079954706895e-17	6.18096155999298e-15	Itln1
41.6972771201084	-1.53416476527907	0.351099171201854	-4.36960520307537	1.24471363998681e-05	0.000166918243419724	Cd244
6230.24335504595	-0.185776215066912	0.0730648850202973	-2.5426196868072	0.0110024912271826	0.0434180229556965	Ncstn
189.613249639761	1.17456192641718	0.154653136665163	7.5948147690028	3.08233023050317e-14	3.35912348520236e-12	Slamf9
5893.42400437439	0.516169249405792	0.142649504491297	3.61844404049285	0.000296379566261411	0.00237147174237655	Igsf9
8706.17447078875	0.655564735735443	0.0878493275132036	7.46237625594702	8.49758095411788e-14	8.5220831814089e-12	Tagln2
87.3929814222993	1.51371550841492	0.238672341041094	6.34223262658782	2.26459015808274e-10	1.10104091818142e-08	Crp
971.575566707	-0.285922405532578	0.107702953322865	-2.65473133940402	0.00793715947821244	0.0338063434055078	Aim2
11.8359759188829	-2.01855556853176	0.621067873924759	-3.25013682606984	0.00115349495487892	0.00728600542017221	Kmo
835.853298676008	0.410075349980985	0.117254218486389	3.49731852102691	0.000469960343950529	0.00347961026933558	Exo1
28.3902152460277	-1.19912403964265	0.443863291731475	-2.70156163390976	0.00690146876913053	0.0302380889758715	Gm29856
489.934391839265	-0.431202584401839	0.0930010628990579	-4.63653393800306	3.5430004527887e-06	5.59048536696302e-05	Cnst
8920.39066193928	-0.186269245346834	0.0671971534699855	-2.77198118860843	0.00557162562635042	0.0255984722074059	H3f3a
7535.2158016082	0.394596414952467	0.0552967452639982	7.13597903581089	9.61006575179826e-13	7.73870664259341e-11	Ephx1
1619.57863273971	0.281747447457997	0.0737664079628146	3.81945461679555	0.000133747063438283	0.00123558561215673	Cnih4
2815.69234138474	-0.350684390215746	0.0858398344877283	-4.08533395140551	4.40134672166326e-05	0.000485484580695204	Wdr26
1188.62917432979	-0.2960549168689	0.0973966027125408	-3.03968422535933	0.00236826312077741	0.0129651698711816	Degs1
149.945629448784	-0.89077394832275	0.199935539756587	-4.4553056920607	8.37737404504652e-06	0.000117954292432709	Capn8
28.3219683667887	-0.847053194243365	0.323759457399075	-2.61630409517046	0.00888873550203209	0.0368380689230869	Tlr5
1475.69743070387	-0.243393971808754	0.0908810529279754	-2.67815968199276	0.00740279169490977	0.0319802948828462	Brox
3212.65787933962	0.382607175998747	0.0913283353777057	4.1893589149129	2.79743642494388e-05	0.000330416858660098	C130074G19Rik
1285.94779473115	-0.250554250774453	0.0810647942457476	-3.09078994285606	0.0019962480079706	0.0113347225377893	Rab3gap2
101.481768482841	-1.0274527249775	0.239903677223761	-4.28277188939951	1.84579375149189e-05	0.000232459094419399	2010103J01Rik
11052.0369905044	0.215787867401081	0.0554675151182732	3.89034675414893	0.000100101077354952	0.00097308306517146	Bpnt1
70.8861082107665	-1.49700090818533	0.361562249824357	-4.14036838445539	3.46748515925908e-05	0.000395278799849429	Gm2061
794.993249682115	-1.25510725360535	0.155600228560381	-8.06623014128995	7.25020826204908e-16	1.06774013026771e-13	Slc30a10
844.072868002472	0.481393757134171	0.10726298303142	4.4879765929422	7.19028265793324e-06	0.000103191092980495	Rrp15
775.506632557465	-0.336245184887502	0.0869481599550328	-3.86719149734047	0.000110095973014668	0.0010518637468561	Gpatch2
3088.19067629197	0.211325190976503	0.0671165731329998	3.14862903619552	0.0016403828449489	0.00968762224218916	Smyd2
365.520376169859	-0.499700268632975	0.171223217900098	-2.91841418915822	0.00351816692825135	0.017799899342657	Prox1
1506.96889362664	-0.203223416028754	0.0667413210066646	-3.0449414689958	0.0023272559655397	0.0127632563655673	Angel2
658.919931938695	0.373008371362829	0.127942687334741	2.91543330168541	0.00355195019805696	0.0179209042863077	Vash2
505.396828184542	0.471178951778725	0.104313954435643	4.5169311654216	6.27422897723445e-06	9.17395537485256e-05	Nsl1
1894.64627199241	-0.192382215264252	0.0639790486656483	-3.00695648460846	0.00263877533676931	0.014119823381397	Ppp2r5a
2156.3779523696	0.309640834103584	0.104718079635799	2.95689946932268	0.00310749415816421	0.0160906579041845	Nek2
620.604351783963	-0.327899931649707	0.0924718375631433	-3.54594371963036	0.000391209749318341	0.00299536570122104	Rcor3
275.913863956981	0.334034223530506	0.119260926980483	2.80086891815935	0.00509652162346189	0.0238992653410016	Sertad4
24.4969875000822	1.0640985954231	0.353452884428499	3.01058116174	0.00260748251808779	0.0139926462848934	Gm15867
501.929081373982	-0.370173018948484	0.10430610667424	-3.5489103251124	0.000386828791858897	0.00296871301760176	A130010J15Rik
3628.77697749093	-0.65166647489398	0.078267817838487	-8.32611018028833	8.3542053474731e-17	1.4225645293244e-14	Lamb3
1287.68162235144	-0.572052166387232	0.099645141686086	-5.7408937024685	9.41781957919621e-09	3.11645944658139e-07	Plxna2
655.18438692584	-0.447653413958561	0.115092483099097	-3.88951043460521	0.000100446649996939	0.000975033297208819	Frmd4a
2062.44083976101	0.493110854281675	0.0992650879068125	4.96761615468063	6.77809594971534e-07	1.34142293571425e-05	Mcm10
981.747306742318	-0.585887178274797	0.0713226128394377	-8.21460620902592	2.128616245724e-16	3.41142056557355e-14	Optn
308.772087752773	0.585690025865381	0.177711311791211	3.29573857714525	0.000981633143296751	0.00636271094110705	Ccdc3
794.015653594438	-0.322804404982147	0.0879005813404512	-3.67238077450114	0.00024030127149148	0.00199199030683125	Sec61a2
1418.514928318	0.697144142748009	0.0957491745293664	7.28094154518474	3.31498309806795e-13	2.94511025565852e-11	Proser2
63.8390390637157	-0.719724805372699	0.233397817758192	-3.08368266801173	0.00204455550488924	0.0115489108912675	Echdc3
127.637170479171	0.733564631614956	0.173871852280303	4.21899589838359	2.45392736911122e-05	0.000296703777388026	Itih5
1411.15187486544	-0.598207146740676	0.147056619746256	-4.06786955781301	4.74449265404915e-05	0.00051739974260001	Pfkfb3
2911.97922410172	0.213248016540857	0.0737322654946952	2.89219400909632	0.00382561630582208	0.0190488424463215	Rbm17
219.516088213821	-0.36284247526879	0.129846757753382	-2.79438995279295	0.00519977350650001	0.0242720438351673	Il15ra
2187.43802719528	-0.212999802976535	0.0632010021477982	-3.37019660666813	0.000751145700843003	0.00510136218183655	Fbxo18
977.221058581792	-0.260181614466447	0.0924165958541779	-2.81531268341653	0.00487297954756932	0.0230421160331213	Ankrd16
605.660367427326	0.33363553038492	0.103165160563536	3.23399419496319	0.0012207193678774	0.00760483975102587	Rsu1
110.851315437729	0.539176753362256	0.172857951787201	3.11918976123248	0.0018134912556036	0.0104938554178237	Vim
766.954612974555	0.363501451047092	0.0848371226129658	4.28469801722787	1.82987566623622e-05	0.000230988243366514	Hacd1
89.521079185712	-0.805632437841697	0.24214307499596	-3.32709262015913	0.000877571998021344	0.00579623008147673	Mrc1
663.732668568109	-0.362705067338761	0.107939670565904	-3.36025731260044	0.00077869910742122	0.00524490906840325	Arl5b
929.332887153756	0.399998431719636	0.0985468191244972	4.05896847075608	4.92899675410877e-05	0.000532898875260688	Commd3
2359.27245478108	-0.314977097118726	0.0780258164076409	-4.03683180286315	5.41778818716488e-05	0.000577344090583992	Abi1
1152.41061176313	-0.408016579699809	0.110572766608714	-3.69002777278481	0.00022422957042696	0.0018865058094542	Acbd5
2575.69958881935	-0.30286098467013	0.106619614130236	-2.84057475860103	0.00450323165723636	0.0216703938477606	Yme1l1
108.08688056503	-0.813220017916571	0.232842451948243	-3.49257625107529	0.000478384992272355	0.00352418182454988	Pax8
1497.81480009601	0.281968132528081	0.107862926362789	2.61413390157525	0.00894539707443	0.03700162094527	Zmynd19
710.098641771336	0.365343658560404	0.115573601148093	3.16113415980058	0.00157156096185593	0.00937320602365409	Mrpl41
105.940795116494	1.54792138052039	0.196036905786797	7.89607127447652	2.87832131393156e-15	3.92099320990326e-13	Noxa1
1235.97416340195	0.875722125836923	0.099618902956614	8.79072244168677	1.48601276549299e-18	3.1143398304505e-16	Nrarp
66.2627157494806	1.34724742526908	0.28095119414624	4.79530770233287	1.62425316395967e-06	2.86735059084759e-05	Gm38287
20871.9357479218	0.322933842243132	0.114824177500919	2.81242025217682	0.00491702144945816	0.0232039692939644	Tubb4b
2380.32430967274	0.656221631707141	0.0860615510463274	7.62502678291137	2.43983724957102e-14	2.69486618369848e-12	Tprn
1113.87035687378	0.410140783079506	0.0913132501050114	4.49158016616251	7.06966803398621e-06	0.000101911696077224	Ssna1
761.251193841719	-1.17803403473778	0.195133476766389	-6.03706782792633	1.5693976810685e-09	6.15226472240449e-08	Grin1
147.117005561561	-0.426143057176465	0.168147957132294	-2.53433383577291	0.0112661344422031	0.0443029828546292	Grin1os
694.280757366282	0.545773642379087	0.0945761776127477	5.77073060209534	7.89285717352909e-09	2.6936228855048e-07	Sapcd2
111.371301054001	0.454637047282412	0.17310656200662	2.62634207514921	0.00863080321052882	0.0360377718066838	Ptgds
2712.94881118761	0.239628371276781	0.0898952273244413	2.66564063976319	0.00768417832852963	0.0328830531770874	Edf1
2047.65688683541	0.20455417593832	0.0739781014531356	2.76506387593501	0.00569116503066011	0.0260233495821541	Tmem250-ps
1924.69429540962	-0.294831377300471	0.0762163500417605	-3.86834815809111	0.000109575136889136	0.00104789287495192	Qsox2
18.7001290460344	-1.28901261693063	0.398181329114391	-3.23725027438521	0.00120687516850552	0.00754425666078901	Ccdc187
206.62296035149	-0.681568255826227	0.138327846926118	-4.92719485607447	8.34185545562034e-07	1.61569089020173e-05	Gpsm1
1259.40287928832	0.215106518032607	0.0747771904021817	2.87663279237529	0.00401943034857178	0.0197848924745869	Sdccag3
3321.0868128906	-0.247058129107176	0.0744209041034555	-3.31974103356404	0.000901009865846923	0.00592470163998377	Sec16a
1398.33657984314	-0.487263533503701	0.100494785168809	-4.84864495889221	1.24307676866409e-06	2.27299507129215e-05	Notch1
2899.61689965094	-0.294628742098865	0.0765625227518931	-3.8482109981359	0.000118983554180817	0.00111782997712289	Agpat2
45147.0190146831	0.239338775578821	0.0795667247733871	3.00802598398362	0.00262950654333613	0.0140840574914534	Rpl7a
2587.28740096246	0.393932550881536	0.0720654869204382	5.46631359497294	4.59491139809925e-08	1.2645288994062e-06	Wdr5
1381.17733656242	-0.201024194479006	0.0683456777151112	-2.9412861383414	0.00326852453500962	0.0167756893481326	Ralgds
1392.86489055326	-0.286908536063385	0.0985409634778019	-2.91156617448759	0.0035962172271555	0.0181051318177736	Tsc1
453.522366510728	0.305617501046074	0.119248146004596	2.56287004272834	0.0103810897476639	0.0414341597060795	Ddx31
1360.95932568728	0.262240768411428	0.0899418875540281	2.91566894517196	0.00354926887727914	0.0179129047041933	Odf2
1330.46131322762	0.190149228352354	0.0696910310784263	2.72846054090334	0.00636307024131262	0.0284122123012121	Gle1
451.190027441343	0.253086634411505	0.0979455702895702	2.58395181796655	0.00976754385471931	0.0395222869784892	Wdr34
1042.12459742488	0.312538658097401	0.10768552397068	2.90232750487892	0.00370401083404825	0.018564278986205	Pkn3
1094.01553463208	0.328757381722389	0.0765200139055427	4.29635810218502	1.73627020958238e-05	0.000220534647366303	Spout1
955.451573714931	-0.390874670285054	0.135958620410264	-2.87495319609425	0.00404087393422894	0.0198528363140261	Kyat1
172.894804513075	0.555322872180591	0.162797116673602	3.41113456753646	0.000646931548301674	0.00450976120259593	Lrrc8a
16.8367249742423	-1.23506231631161	0.454443480752606	-2.71774680157413	0.00657281152175883	0.0290786874008638	Phyhd1
1136.26980821402	0.223292419646019	0.0856582718977348	2.60678174680669	0.00913975966382132	0.0376057516296217	Miga2
893.926847793314	0.326444086273308	0.089549097294086	3.64542017884603	0.000266955267653806	0.00217270084220545	Ntmt1
41.5003287269988	-0.911688167384128	0.282336427309853	-3.22908445102476	0.00124187216190483	0.00771896738808296	Ptges
1063.1205969819	0.268457832180276	0.0907277314452886	2.95893910168098	0.0030870009894962	0.0160099001190655	BC005624
1901.5130410727	-0.254510231840298	0.0773682187383975	-3.28959663270606	0.00100331098877157	0.00647574862438894	Gpr107
373.885512501582	0.30603026842634	0.120957447863035	2.53006552166074	0.011404122805264	0.0447379878804056	Ncs1
2020.31882946126	-0.272322868720669	0.0977927163737514	-2.78469479955833	0.00535781272899337	0.0248536222136364	Fubp3
1163.62261056273	0.365350149363483	0.135491124292522	2.69648769446108	0.0070074986687786	0.0306234239277875	Exosc2
4027.07670674555	0.178789507966308	0.0658648343526415	2.7144911199361	0.00663776798860487	0.029294706617096	Swi5
2997.95348419658	-0.527719402807645	0.105001323341866	-5.02583573246485	5.01244814399327e-07	1.02629493936214e-05	Dnm1
1153.59130183695	0.371606427820354	0.0871699794296989	4.26300924069907	2.01692174346036e-05	0.000250536624166767	Ptges2
18.0340381354138	-1.255956367075	0.418469582809904	-3.00130862234146	0.00268821957362387	0.0143374634159965	Gm13412
975.829437784493	0.230144664323739	0.0881721849819451	2.61017308770182	0.00904964211851922	0.0373195004317441	Dpm2
840.196172363959	0.572417858931148	0.0882435441612719	6.48679588259748	8.76809969753789e-11	4.85871612731023e-09	Fpgs
1941.23421049971	0.207783038175765	0.0743557664904812	2.79444417000751	0.00519890168993501	0.0242720438351673	Cdk9
50.1009470273479	-0.824038956079086	0.253663223094241	-3.24855509611236	0.00115992743061548	0.00732097826574181	Sh2d3c
41.9304967217506	-1.40281961946667	0.299624863180972	-4.68191993339142	2.84200491058471e-06	4.63655232268745e-05	Ttc16
462.907617336023	0.437690148811774	0.139470539387863	3.13822654399128	0.00169973451418775	0.00996660355443766	Ptrh1
338.08772145095	-0.422847469909256	0.130542645770109	-3.23915198297656	0.00119885672102993	0.00750295207453152	Stxbp1
4710.06776570368	0.384645746595918	0.0751988852379542	5.11504585977268	3.13664739647231e-07	6.82753328763421e-06	Fam129b
47795.8147624222	0.406097861706653	0.0557372281758145	7.28593572012013	3.1944526973672e-13	2.85353651605802e-11	Rpl12
348.992404650903	-0.523233025129474	0.120007705882493	-4.35999522932139	1.30065279604046e-05	0.000173141459746526	Ralgps1
743.199397017869	-0.326647866679592	0.0870226373863276	-3.75359649500708	0.000174315384761313	0.00153283141188445	Zbtb43
324.181467579021	-0.378479574313826	0.142687492264085	-2.65250701591516	0.00798964674596833	0.0339944704207039	Cutal
2773.05718211352	0.346200916410336	0.0693226142047867	4.9940545431195	5.91246880244213e-07	1.19028482159509e-05	Ndufa8
191.939492149183	1.23657827863417	0.144989451935894	8.52874648550925	1.47941996339729e-17	2.81210210949483e-15	Ptgs1
280.883667455331	-0.381330968356172	0.146864887459875	-2.59647472552182	0.00941858346948553	0.0384241537249014	Zbtb26
687.519493820384	-0.394717938060701	0.0940791473316273	-4.19559434004358	2.72156974471201e-05	0.000323324859133773	Dennd1a
799.977458197915	0.522991797761557	0.159990286052938	3.2688971978493	0.00107967520979741	0.00687819589031891	Wdr38
17186.5388016359	0.403934914959764	0.07097743974969	5.69103247995823	1.26273483005911e-08	4.0316262240188e-07	Rpl35
586.45603562068	-0.383893821549302	0.12513165932772	-3.06791921094791	0.00215554884810025	0.0120467545367162	Acvr2a
274.969640182061	-0.666690023742561	0.129468980293474	-5.14941897457863	2.61294619158722e-07	5.8342246164367e-06	Mbd5
914.202107757037	0.287088122267569	0.0998076091783307	2.87641518147795	0.00402220277285917	0.0197903426495246	Rnd3
20.135825359515	1.16482704594014	0.430562654560286	2.70536014585315	0.00682303718353391	0.0299506414713289	Neb
1150.80621945895	-0.322442176799245	0.0920714272572319	-3.50208730769858	0.000461628321266219	0.00342817719841188	Arl5a
1214.21546080336	-0.254850401753445	0.0798606112801658	-3.19119022091358	0.00141687961506956	0.00861562142289014	Stam2
3755.95042374143	-0.250744187513742	0.0889692229291455	-2.81832502587365	0.00482749146730987	0.0228739139177143	Gpd2
130.088234038888	-0.549093391109438	0.158676061520073	-3.4604677343846	0.000539237851700115	0.00390040759369105	Acvr1c
1293.02204496994	-0.642552441203117	0.113578238996444	-5.65735520184665	1.53723410240731e-08	4.7235274195587e-07	Baz2b
2148.77238907004	-0.303223213516751	0.0899576303706142	-3.37073366947872	0.000749682968430875	0.0050935442580796	March7
107.824269112535	2.57632187278058	0.196837247572351	13.0885892002407	3.82649159111494e-39	6.19348917200274e-36	Gcg
5.82008414359867	-1.9221051961897	0.751488912730144	-2.55772928067126	0.0105358077612842	0.0418742643991523	Gm36231
11.7122718990197	1.53635879015171	0.570198407144406	2.69442841456871	0.00705094708178531	0.0307857457120578	Gm37666
552.155976610395	0.362857644552053	0.0969230131832512	3.74377181058127	0.000181278298450808	0.00157877269300765	Spc25
14.4603452423606	-1.48407805789499	0.488526296955846	-3.0378672901392	0.00238258856314163	0.0130043990790238	Dhrs9
2188.1501178347	-0.578572174528919	0.116110521199051	-4.98294356578641	6.262421962751e-07	1.25428775407868e-05	Ubr3
2460.22323962162	-0.33213046407131	0.0944131208233665	-3.51784223606673	0.000435070935952134	0.00326883692604484	Tlk1
1891.00764329378	-1.13201838822487	0.135385970657647	-8.36141575619699	6.1970040544084e-17	1.08927339007972e-14	Dcaf17
52.026948465457	-0.845701636975314	0.267532664189012	-3.16111544561835	0.00157166193863314	0.00937320602365409	Cybrd1
706.804183249434	-0.368088228488978	0.126638554273886	-2.9066047902987	0.00365374496223056	0.0183551840496567	Slc25a12
6884.76011221373	-0.332503255113884	0.088330608645408	-3.76430390566735	0.00016701366847202	0.00147656703002278	Itga6
7816.63247443664	-0.451160231074096	0.0719492414214916	-6.27053492379604	3.59809833363147e-10	1.66152862880999e-08	Pdk1
2310.60975462395	0.454228615215549	0.0831400198674583	5.46341720797853	4.67055150438354e-08	1.28099097224396e-06	Map3k20
9672.78300911363	0.175176841572891	0.0637306335456152	2.74870704756932	0.00598308340595982	0.0270704302344935	Cdca7
96.7218377278116	-0.685956168369773	0.190065710265547	-3.60904745738409	0.000307323389906078	0.00243401911569509	6430710C18Rik
1592.72979102291	-0.331909675825538	0.121769306059415	-2.72572527976458	0.00641603755359294	0.0286096469963403	Sp3
331.110439400269	-0.360444504239062	0.103286926860938	-3.4897398460151	0.000483490974526374	0.00356019232458678	Cir1
333.097974911168	-0.395289362759371	0.131374311462198	-3.00887866402338	0.00262213814341535	0.0140538007312822	Gpr155
1237.4095559198	-0.26632951710402	0.0990066466977611	-2.69001653916275	0.00714484778943457	0.0311126336744504	Atf2
14356.8239676392	0.25305357679001	0.0679711690307214	3.72295460558631	0.000196904934721598	0.00169143718754281	Atp5g3
410.534235983233	0.375168423217908	0.12195381088491	3.07631570096617	0.00209575817713905	0.0117770226612898	Rps6-ps4
38.4733221094938	-1.07103938173788	0.279987364398123	-3.8253132745481	0.000130605896389583	0.00121101224519598	E030042O20Rik
1688.22100715683	0.358647382460285	0.074268857553392	4.82904132734845	1.37191935978438e-06	2.45907519456088e-05	Sestd1
3237.11654299425	-0.460053491011849	0.0842106771817962	-5.46312541839171	4.67823827264723e-08	1.28099097224396e-06	Ssfa2
487.425011635802	-0.398898673647687	0.113847080983348	-3.50381116671787	0.000458650463903274	0.00341418904072259	Itgav
2179.85734822214	0.469476809102129	0.11232298144269	4.17970394902373	2.91888840626279e-05	0.000341773559656342	Ctnnd1
3212.40623865622	-0.368035659085971	0.0821239166769071	-4.48146744551774	7.41315421649117e-06	0.000105744181480786	Zdhhc5
506.545072369819	0.641505346864968	0.139271779516813	4.60614023236145	4.10211809379537e-06	6.32616268672387e-05	Timm10
7456.42749062491	0.232053230470885	0.0624716681844505	3.71453552009749	0.000203577274597037	0.00173688815649152	Ssrp1
1005.27613681454	0.221350710160583	0.0845055986250942	2.61936148328582	0.00880945414996284	0.0366235344777783	Ptpmt1
4375.77470446147	0.199786611735362	0.0643131639125294	3.10646529545781	0.00189338531642323	0.0108715032552056	Psmc3
942.215808338281	-0.320343588230066	0.0910757539550263	-3.51733117014056	0.000435909553315	0.00327022187610845	Acp2
2635.09244066472	-0.457617695905444	0.100272271505861	-4.56375116503364	5.02476310634881e-06	7.54961420032022e-05	Lrp4
564.431326800102	-0.277173518707379	0.0923359764149814	-3.00179333634477	0.00268394316471215	0.0143240022571171	Harbi1
826.248583355537	-0.529417909323084	0.10590995790337	-4.99875478947988	5.77017250474682e-07	1.17028548306571e-05	Phf21a
43.6363305944109	-0.643278621569722	0.250064429005803	-2.57245152430214	0.0100981096402778	0.0405586727984329	Mapk8ip1
533.192449200512	-0.3051889897419	0.116758808338445	-2.61384125176457	0.00895306249861641	0.0370239596926088	Cry2
4081.85886839263	-0.185594747073874	0.0628521832456184	-2.95287669401385	0.00314827691606436	0.0162606264603173	Slc35c1
14.5555217553983	-2.00826573737789	0.797048757939963	-2.51962720896576	0.011747918198545	0.0457790748013385	4631405J19Rik
3861.87878038458	-0.327355824130087	0.0759764183506844	-4.30865038437467	1.64253774729621e-05	0.000210427621904789	Cd82
957.297603207604	-0.299849190453363	0.0830263852222182	-3.61149277607141	0.000304439565812554	0.0024146887832789	Ttc17
382.755498516318	-0.530986468144596	0.121866105410271	-4.35713003510689	1.31778983762681e-05	0.000174569776950449	Trim44
5.17995078242898	2.20734498470896	0.78809006429426	2.80087909328695	0.00509636093578268	0.0238992653410016	Fjx1
4001.76660377024	0.495551334983932	0.126384237546286	3.92099002696001	8.8185912979716e-05	0.000871042368265509	Cd44
106.16966467399	1.08645239235269	0.171314039788372	6.34187597055565	2.26984027299894e-10	1.10104091818142e-08	Abtb2
2714.80560368082	0.171921285610619	0.068733599652266	2.50126992446774	0.0123748820234946	0.0477554760240949	Nat10
1835.56987969716	-0.250680199470294	0.0881039735361019	-2.84527688603709	0.0044372833054165	0.021409760978053	Fbxo3
1448.01202256559	-0.29750273759509	0.0893980705260463	-3.32784293715168	0.000875211945795044	0.00578297885121729	Hipk3
200.445314976467	-0.693489989942269	0.189784886466	-3.6540843839349	0.000258101378753755	0.00211593943755648	Prrg4
4254.98266864361	0.21366089814987	0.0719816436480564	2.96826923256342	0.00299481885257365	0.0156123218140636	Eif3m
3937.82581994962	-0.345428520116832	0.0704148487642644	-4.90562042209678	9.31324793880516e-07	1.77233601927413e-05	Lgr4
21.2326158087886	-1.33823226101244	0.387138530086341	-3.45672713256928	0.000546778202645361	0.00394796081212178	Bbox1
2053.8970596908	0.27869838023767	0.085909902003891	3.24407750139265	0.00117831680737935	0.00739234394131765	Nop10
756.66797031513	-0.233751229946815	0.0845862235067352	-2.76346691288568	0.00571908903747306	0.0261364127748314	Slc12a6
410.400085430455	0.412984701106404	0.11028670791789	3.74464619447953	0.000180648163921086	0.00157483870822793	Aven
1339.37621629363	0.240865458575698	0.0945457821582577	2.5476065994411	0.0108464709229186	0.0429172800581112	Fam98b
883.338125328892	1.97081784354881	0.345538635806885	5.70361065108291	1.17295834197763e-08	3.78192308013972e-07	Thbs1
603.805985988725	-0.963281759319527	0.165153696193742	-5.83263821228377	5.45577792936328e-09	1.88952546210385e-07	Bmf
389.99699308479	0.485310765763692	0.109210622243147	4.44380551814085	8.8381502229086e-06	0.000123590454827961	Pak6
25.9933654859922	1.02756672378374	0.353473713791146	2.90705272752159	0.00364851692933488	0.0183376812289751	Plcb2
717.523301536965	0.228095328468878	0.0819660935239753	2.78280101762028	0.00538918469151569	0.0249708055986981	Inafm2
451.942834604063	0.72168962072349	0.106164606778739	6.79783632814264	1.06202007199912e-11	6.83497721140539e-10	A430105I19Rik
4369.10474016078	0.908972679503019	0.0948319653128063	9.58508743865788	9.23793624371751e-22	3.020250875521e-19	Phgr1
133.011352285405	-0.450408221328155	0.14775626394287	-3.0483189633321	0.0023012552478842	0.0126534206314036	Disp2
2576.91497620797	0.313468569996178	0.083750300983582	3.74289484711976	0.000181912367251085	0.00158260855106625	Knstrn
1524.32470228373	0.420364622373113	0.110954168766767	3.78863297382495	0.000151478507858477	0.00136355681055205	Rad51
44.7766764920267	-0.770835030488309	0.26748293533291	-2.8818101219389	0.00395397924434203	0.0195274014221327	Gm14137
1224.29031690828	-0.274594581601597	0.095579978116458	-2.87292994843566	0.00406684281833806	0.0199461984852602	Ppp1r14d
7469.42081498699	-0.249556818495034	0.077824356428344	-3.20666729476665	0.00134282200522501	0.00823372517607395	Chp1
3313.44909422175	-0.255956809846354	0.100949839711333	-2.53548505454061	0.0112291719949712	0.0441788867874354	1700020I14Rik
671.563990343512	0.300257513745832	0.090280800009104	3.32581804454052	0.000881594585486594	0.0058180971695395	Ndufaf1
523.183406399883	-0.48206223109032	0.126753361746287	-3.80315144662775	0.000142866954826154	0.00130035974974563	Mga
1268.03743935769	-0.204737507889168	0.066248876368351	-3.09042989273969	0.00199866982257441	0.0113426339602191	Tmem87a
302.94807175555	-0.813153309841381	0.13451105741182	-6.04525252784106	1.4917616251021e-09	5.87610296037206e-08	Ganc
145.780621024096	-0.587328890957429	0.198057569390496	-2.96544531352616	0.00302245075883996	0.0157100167105745	Gm26899
136.972056976307	-0.491177877965291	0.167596541854875	-2.93071606686617	0.00338181723375689	0.0172327201746334	Ttbk2
620.586103444718	-0.438167408295007	0.124669923847311	-3.51462000435367	0.000440383647717832	0.00329924449552859	Ubr1
108.781456213049	-0.877370831271195	0.186339732723599	-4.70844740650463	2.4961074990973e-06	4.16791310395746e-05	Tmem62
116.785371908461	-1.92537467299656	0.288473507716028	-6.67435525792509	2.48321421013807e-11	1.50344824789359e-09	Epb42
531.490888182602	0.371505761251704	0.0881709212786172	4.2134726037143	2.51474102395502e-05	0.000301824313646055	Lcmt2
1131.73236738662	-0.304424825881981	0.0800167520881688	-3.80451365417259	0.000142083074949936	0.00129538874858149	Tubgcp4
1593.40104087377	-0.285141748621378	0.0790404748129649	-3.60754093767927	0.000309112777999947	0.00244700560869982	Trp53bp1
331.167992850305	-0.745538776611732	0.18582520089427	-4.01204343126702	6.01954218425158e-05	0.000632806791549586	Casc4
1437.50505550136	-0.348080643468834	0.112700160431449	-3.08855499527491	0.00201132463244194	0.0114044827494029	Spg11
8719.93430253041	-0.394158754080565	0.113715598976137	-3.46618016903099	0.000527909395662533	0.00383033062179113	Sord
573.381743087032	0.749307937742915	0.110894711025308	6.75693124419532	1.40945032456095e-11	8.79400170060989e-10	Duox2
190.521224199993	1.29612930484937	0.138736920968859	9.34235310829988	9.42164983184056e-21	2.75028053216246e-18	Duoxa2
241.620913280839	0.760168163973875	0.134501409974838	5.65174866282877	1.58823711893962e-08	4.86196857365281e-07	Shf
279.119482633323	-0.653828659322249	0.212702427498234	-3.07391254069104	0.00211271359101612	0.0118519317338162	Slc28a2
1273.91252521729	-1.03124896109782	0.166939270420513	-6.17738988855136	6.51699963450877e-10	2.84848644452713e-08	AA467197
2159.69853150048	-0.416376524788537	0.0673993410826126	-6.17775364121404	6.50200665308375e-10	2.84848644452713e-08	Slc30a4
762.566985737096	-0.408069823942416	0.117498871279914	-3.47296803362719	0.000514736658936893	0.00374973269324482	Sema6d
2155.66672306677	0.353224355364519	0.0900132209224221	3.92413860702691	8.70406136373578e-05	0.000861812786874553	Dut
924.638352610251	-0.471709081208332	0.110672445976144	-4.26220887274879	2.0241611039054e-05	0.000251054336612607	Secisbp2l
1809.63634153095	-0.337819974222206	0.110159945338585	-3.06663164350609	0.00216485457464433	0.0120822388978186	Cops2
345.530756182862	0.331656887186832	0.102442169791034	3.23750353846819	0.00120580444263069	0.00754065999375817	Dtwd1
34.3107719482673	2.07801059251022	0.310776801042812	6.68650486631386	2.28563550321077e-11	1.38896964947905e-09	Hdc
1791.60115119209	-0.310921087337271	0.0939827699633288	-3.3082775434113	0.000938717290630312	0.00613563036782636	Usp8
1511.45779275086	-0.390945086393567	0.134915405807477	-2.89770529950775	0.00375903623425406	0.0187802461251073	Trpm7
443.324016649082	-0.447186080405625	0.143639903753688	-3.11324408273381	0.00185042913097561	0.0106811317104726	Ap4e1
2291.23208692612	0.343588591648578	0.0890364415123769	3.85896589994352	0.00011386782298113	0.00108346757990252	Ncaph
1650.83498756531	0.281205983832789	0.0746588510944251	3.76654582424705	0.000165521714744648	0.00146893782352375	Itpripl1
6111.34448637879	-0.213045851896555	0.085014032405185	-2.50600807736254	0.0122102830410913	0.0472877272856478	Snrnp200
4990.33860611817	0.255415134619473	0.0613967482746101	4.16007592905531	3.18141811309117e-05	0.000367019349997892	Stard7
6.28729638909258	2.34887137103804	0.798504511607355	2.94158810237636	0.00326533941352619	0.0167698722566486	Mal
2403.23007559272	-0.756112103318317	0.097161278269378	-7.78203124522517	7.13692348442687e-15	9.04397582945163e-13	Mall
533.037470489486	0.241045480712961	0.0916433338437517	2.63025656753096	0.00853204498485228	0.0356709307844962	1500011K16Rik
1583.51745709319	-0.353461913334876	0.073490683437939	-4.80961527093928	1.51221070561659e-06	2.68683048598587e-05	Tmem87b
2490.86214906744	0.332815750220573	0.0771812539894017	4.31213193641909	1.61687898310445e-05	0.000207465625877618	Polr1b
631.570640948383	0.327767072377727	0.125219582899242	2.61753844557577	0.0088566510781825	0.0367447801585822	Chchd5
46.5057939665183	0.828608015039794	0.24250836083056	3.41682246419017	0.000633565815748607	0.00443930578227281	Gm4430
2297.33431159938	1.39828401678042	0.100894776554555	13.8588345653786	1.12485773386278e-43	3.67760987509098e-40	Slc20a1
103.395437181559	1.44112817340874	0.208837437319524	6.90071757203089	5.17405095164712e-12	3.67740047419893e-10	9830144P21Rik
5.69495626493986	2.02291142727094	0.773712980209015	2.6145502001588	0.0089345029972698	0.0369752710117391	A730036I17Rik
4221.49670407279	0.332220448820113	0.0796544509973317	4.17077068086556	3.03571231379314e-05	0.000353201346573498	Snrpb
4412.7481153809	0.454679663783519	0.102006166144384	4.45737430362736	8.29696576784704e-06	0.000117023726839513	Nop56
815.910892147876	0.54446898402285	0.0925124879198745	5.8853566287658	3.97196576499274e-09	1.43649832655611e-07	Mrps26
173.593460591559	0.503928414266597	0.149813708096577	3.36370029598186	0.000769050084751408	0.00519598489482827	Fastkd5
2432.85195497549	0.324775347641508	0.0831255421235446	3.90704637040217	9.34312283823212e-05	0.000915659646502281	Ddrgk1
1195.41435603852	0.335994231911338	0.0924430704560712	3.6346070100625	0.000278404685016157	0.0022541264913121	Itpa
1081.45690186569	-0.556794388052358	0.101701500947658	-5.47479027216047	4.38030078217517e-08	1.21777980546407e-06	4930402H24Rik
1822.61871824012	-0.525281083045809	0.0898752693533954	-5.84455642608835	5.07919857729089e-09	1.78175234212391e-07	Atrn
1957.55623174561	0.37534569284548	0.0992796158781944	3.78069243646138	0.00015639278162804	0.00140085085001291	1700037H04Rik
8572.25029829098	0.218709612803134	0.0626160072803782	3.49287063008999	0.000477857953797428	0.00352418182454988	Cenpb
2571.90319164415	0.364291756132235	0.0592194195647525	6.15155904616569	7.67249508401795e-10	3.23071921749435e-08	Cdc25b
142.737561324924	-0.495051943915087	0.151560036738558	-3.26637519077047	0.0010893381540154	0.00693435000143684	Rnf24
98.3285113001088	0.598831292230676	0.191641681558519	3.1247445094444	0.00177959553163071	0.0103306278961531	Snrpert
657.90700004209	0.296249378816074	0.108962552510379	2.71881827279932	0.00655155918324892	0.0290160763935438	Smox
86.5040227174751	0.987989612090209	0.223094139870983	4.42857715877957	9.48567841574492e-06	0.000131212933028201	Rassf2
886.556305822812	-0.314973553328405	0.0854010540161532	-3.68816939037813	0.000225873267477833	0.00189643056161281	Tmem230
7993.55846716634	0.280100200357036	0.0933822002451466	2.99950311324554	0.00270420360088066	0.0143992235386307	Pcna
446.637406676222	0.405296729225989	0.101696958564109	3.98533776180232	6.73842051942265e-05	0.000696729666230247	Gpcpd1
137.765184243267	0.444119988568566	0.178202679276826	2.49221835704645	0.0126947966216048	0.0488401601255293	1110034G24Rik
1182.25566919726	0.415625301555691	0.110955075271135	3.7458881492356	0.000179756674560614	0.00157054107912472	Trmt6
439.533593583562	0.408727527041821	0.14383331154077	2.84167501021463	0.00448772130213496	0.0216137262859211	Mcm8
1078.16694266266	0.26086192178706	0.0847581455262696	3.0777209690862	0.00208590127609568	0.0117377721722327	Crls1
294.533023357022	-0.863830700215622	0.111853759469193	-7.72285799167567	1.13749881833684e-14	1.36725685171708e-12	Bmp2
20.0039207994521	-1.56551490859622	0.431694881205145	-3.62643843314943	0.000287357292997419	0.00231514522850114	Plcb1
366.788288793364	-0.332281533609183	0.120595918552496	-2.75532984530101	0.00586329929179394	0.0266538802900321	Slx4ip
625.897738510323	0.388858145014271	0.116152119630569	3.3478351170092	0.000814454520061483	0.00544090234550268	Jag1
300.100636106078	0.449772475503682	0.121852559374096	3.69112046405895	0.000223268358527721	0.00188132363755291	Ndufaf5
103.002035835342	0.704193293920239	0.222969010444779	3.15825635372159	0.00158715920352348	0.00945183661202126	Macrod2
27057.6161438986	0.604263014806561	0.0864681804754839	6.98827026871331	2.78295901084439e-12	2.11595492791969e-10	Dstn
28.4098354989564	1.03272174415299	0.347811940318059	2.96919577633998	0.00298580300491921	0.0155889242163572	Banf2os
4752.19992615972	-0.217692407430778	0.0615538405577463	-3.53661778791124	0.000405285731252753	0.00307576873202821	Snx5
1733.08311005438	0.196435460631333	0.0713609120965241	2.75270389433407	0.00591053284259569	0.0267884504310278	Kat14
384.298169671726	-0.29930449485076	0.101982128088652	-2.93487202571982	0.00333685278677446	0.0170567643856792	Rbbp9
2126.14998918425	0.267653296746369	0.0792909578197643	3.37558410323116	0.000736591748149545	0.0050212949570478	Rin2
3368.59342491876	-0.283296085668523	0.0723619732871466	-3.91498563125619	9.04095918819614e-05	0.00088978061318147	Ralgapa2
194.495841751871	0.510708808754828	0.14910237879508	3.42522240679154	0.000614296325785305	0.00433588170881364	Nkx2-2
562.152824086306	0.404953358851742	0.13567606527773	2.98470742074367	0.00283849681717004	0.0149873732139143	Nxt1
2364.09756547977	0.273113945877003	0.0711188788970812	3.84024537664938	0.000122911396086173	0.00114878936067505	Cst3
909.378286043509	0.277482291873049	0.100999081283794	2.74737441515294	0.00600745106312623	0.0271267905050952	Apmap
4130.75869109443	0.209681795578788	0.0570696922351545	3.67413573416163	0.000238655847166626	0.00198337932569031	Pygb
977.231857781312	-0.342085405474552	0.074775596643529	-4.57482682626185	4.76614050479724e-06	7.19409961513578e-05	Abhd12
333.561533958384	0.629274618478214	0.128978363420364	4.87891613593588	1.06670405303563e-06	2.00199898449753e-05	Gins1
5135.66007418807	0.209911474428011	0.0693495692633221	3.02686053652291	0.00247107938972206	0.013393479702847	Fkbp1a
1260.14772873648	-0.445680745810237	0.127505698992762	-3.49537902486645	0.000473388993762301	0.00349841314694048	Sdcbp2
754.734777860085	0.32657667487797	0.110421622566227	2.95754280084139	0.00310101694382121	0.0160710048979831	Fam110a
1575.81535280132	-0.174007486383951	0.0667879559790212	-2.60537223865046	0.00917744935365787	0.0377133646516453	Slc52a3
285.795688043772	0.51433409351927	0.144957925054508	3.54816125662578	0.000387930637033091	0.00297304365849973	Rps15a-ps7
2985.22046239068	0.181165294846887	0.0665895219180012	2.72062765475288	0.00651581085077573	0.0288968963585542	Rbck1
504.318834205356	0.614601300998812	0.132185911296451	4.64952198741102	3.32705215401225e-06	5.30608015235495e-05	Gm14165
2001.40561317772	0.301565001650348	0.0947490034405965	3.18277755648814	0.00145869632485351	0.00881527128368957	Tpx2
742.961849312302	0.359189616625304	0.0946787131850027	3.79377374852408	0.000148374882256669	0.00134227127850015	Pdrg1
54.0028320044154	0.990383491471009	0.234762189455505	4.2186669572645	2.45750960933763e-05	0.000296917291824407	Hck
5335.79401701766	0.300833595238597	0.0793774354239526	3.78991326227476	0.000150699897966402	0.00135729544465938	Plagl2
715.250155021624	0.568273156359162	0.113821221440113	4.99268193724454	5.95465757015965e-07	1.19730365681919e-05	E2f1
1695.50329182274	-0.543352637767992	0.0974941920658411	-5.57317955310659	2.50131531883529e-08	7.34093384506292e-07	Pxmp4
4265.91215925702	0.345470336083075	0.0736195170242088	4.69264605429933	2.69693862628761e-06	4.43529735653154e-05	Raly
2148.92766953082	-0.329619590127763	0.0872462056900025	-3.77803925707606	0.000158067966297354	0.00141430599072953	Itch
965.773530220728	-0.347112862525472	0.0943044217302588	-3.68076974713156	0.000232530916373708	0.00194036900967892	Trp53inp2
1996.08843581457	-0.29546301712322	0.0863336911054205	-3.42233736725603	0.000620852268291625	0.00437271522178509	Ncoa6
5512.51007758582	0.253821853908749	0.0930681059495795	2.72727000640004	0.00638607594565026	0.0284915893786967	Acss2
1578.87621573456	-0.21163189427921	0.0637110744513489	-3.32174423523208	0.00089456652922094	0.0058870688619866	Edem2
591.433383916971	-0.361707813746477	0.122523458354015	-2.95215151943697	0.00315568040571016	0.0162834304268131	BC029722
4037.11707378873	0.331550916667339	0.0725698323717581	4.56871548178425	4.90722390791189e-06	7.39339992835352e-05	Eif6
1166.43400591596	0.335932774525783	0.109571018833342	3.06589076292829	0.00217022587163752	0.0121080827043203	Cep250
138.085349279681	0.857247510987298	0.155462242929034	5.51418463310488	3.50400603133382e-08	9.91003228273597e-07	Spag4
630.984976291791	0.500224040774683	0.118844918013322	4.20904864201774	2.56448181531959e-05	0.000307342992925435	Scand1
296.156793032137	-0.821302123450413	0.163077071379459	-5.03628202605719	4.74661060967557e-07	9.79707621671296e-06	Epb41l1
3438.45113400729	-0.386408756278228	0.113018686484145	-3.4189811286865	0.000628560855867097	0.00441939110144492	Dlgap4
74.2342371041871	-2.05616365873113	0.255777245991858	-8.03888418908295	9.0660213049557e-16	1.32323437742956e-13	Gm14231
232.885429142746	-1.38563581466634	0.180376929529279	-7.6818904628345	1.56757850506705e-14	1.77952818210633e-12	Gm14230
2474.49355705093	-0.720657534908216	0.097114171156699	-7.42072476472456	1.16481152224149e-13	1.12006905612245e-11	Tgif2
87.7726025472501	0.781095500974869	0.237182669884674	3.29322332594815	0.000990457686429841	0.00640720688566229	Sla2
115.561694917338	0.857779581906864	0.165821182420829	5.17291922168272	2.30464664496204e-07	5.24708338512459e-06	Gm14276
652.246273067518	0.441225014128836	0.10022497954545	4.40234576379984	1.0708671451121e-05	0.000145878876842896	Dsn1
229.558512008992	-0.989221900709754	0.136834559651476	-7.22932790684862	4.85390158469299e-13	4.15427901596735e-11	Tldc2
2223.40295364789	-0.503008275433418	0.116261982766458	-4.32650694117129	1.51492548184045e-05	0.000196387683200998	Samhd1
869.221187461779	0.241293841103254	0.0794206528921715	3.03817498744131	0.00238015698867953	0.0129954663640429	Manbal
1142.7069258115	0.240613664223876	0.0907342993435001	2.65184903575401	0.00800523253276996	0.0340175921920716	Ctnnbl1
130.890938985886	1.6403515182344	0.208119932062555	7.88176078080478	3.22799575098438e-15	4.31730945793428e-13	Vstm2l
34.7936690621193	0.79469577205646	0.315156907128902	2.52158767293468	0.0116826558673594	0.0455656629408512	2010009K17Rik
4157.18490493978	0.370375932696549	0.0785979054075321	4.7122875702112	2.44951375506233e-06	4.10268456495942e-05	Tgm2
74.3422388387013	0.64277425807408	0.225991325338489	2.84424305716751	0.00445170745495619	0.0214730191107019	Gm20412
99.2448031418515	-0.531353804615014	0.168088077029463	-3.16116296887539	0.00157140552738426	0.00937320602365409	D630003M21Rik
112.481407353251	-0.83876626378667	0.172195340776689	-4.8710160217077	1.11025835537382e-06	2.07658962646405e-05	Arhgap40
9.7716609251525	-1.47694314133134	0.592699769676206	-2.4918908643042	0.0127065073628188	0.0488507233913449	Gm14221
1482.87169525503	-0.504379680295044	0.131327628077171	-3.84062125905952	0.000122723333214952	0.0011476878307007	Chd6
10.7290379820282	-1.61547641179061	0.521605517184133	-3.09712293787017	0.00195408816014201	0.0111456661388142	Gm45447
19.6675774012637	-2.24595396346499	0.462680446682788	-4.85422277852344	1.2085980914366e-06	2.22713994687458e-05	Sgk2
1439.6414101266	0.718072254580936	0.0880243519341976	8.15765454448026	3.41592848679348e-16	5.36924836284741e-14	Mybl2
170.565901380507	1.20512359141583	0.163699789301531	7.36179073020081	1.81459292654485e-13	1.67588421300727e-11	R3hdml
1184.81213302144	0.288009633929309	0.109814814213025	2.6226847078265	0.00872399648109274	0.0363340561723371	Pkig
7457.75780190108	0.570438154840771	0.11050811787542	5.16195702006116	2.44381407778422e-07	5.5102108592467e-06	Sdc4
3995.08083292725	0.468175552274669	0.0998279909545237	4.68982244156296	2.73442224400968e-06	4.48791168903878e-05	Ube2c
475.117046372473	0.27161664962041	0.0871356069238003	3.11717171899586	0.00182595180610866	0.0105584839669113	Trp53rka
21.3696809036823	2.06559009380882	0.41353725736951	4.99493106606145	5.88567867403018e-07	1.18964596772625e-05	Slc2a10
3880.54911421316	-0.443702363653751	0.092023145420781	-4.82163874778348	1.42383631229562e-06	2.54098823112408e-05	Zmynd8
217.669630075912	-0.769056832063822	0.164091418639931	-4.68675838406502	2.77566328628769e-06	4.54191869278727e-05	Prex1
1787.92517694779	-0.307805068349815	0.0936982106392257	-3.28506879960583	0.00101957472065067	0.00656180628286474	Arfgef2
2156.1799435916	-0.305591423668457	0.0663548499730196	-4.60541202026247	4.11649998500954e-06	6.3363865588466e-05	Stau1
2065.61005146976	0.32688315517647	0.0791287427553764	4.13102930482565	3.61142535052082e-05	0.000408836358760138	Ddx27
3746.89835154061	-0.404827799005913	0.0810499666574038	-4.99479291234147	5.88989343496e-07	1.18964596772625e-05	Rnf114
706.415039633362	0.556382176443888	0.120082265449626	4.633341770832	3.59809790604949e-06	5.66103045911366e-05	Cebpb
3651.76414937229	0.29700012191319	0.0917684810866826	3.23640664415759	0.00121044812702909	0.00755236470707807	Pard6b
298.484185243896	0.313898119845802	0.111270072215425	2.82104714768295	0.00478671672162313	0.0227136308413275	Mocs3
416.261263642371	-0.321053237275235	0.103102500473203	-3.11392290004333	0.00184617725722373	0.0106678895807127	Nfatc2
1034.2680105199	0.410421475317539	0.0790923473070231	5.18914268310121	2.11264474701681e-07	4.88478128422685e-06	Zfp64
111.200059915129	-0.453598261072497	0.180794331471195	-2.50891860038635	0.0121101387163428	0.0469555117637702	Tshz2
1768.51019417975	-0.421390756184284	0.0671607623408257	-6.27435933567611	3.51076858696529e-10	1.63199597623148e-08	Zfp217
450.743655953023	0.518892259992704	0.0971494900934443	5.34117327320608	9.23469347722802e-08	2.36985140144814e-06	Bcas1
1697.77776181492	0.436054449408424	0.0964838897933411	4.51945345842098	6.19994748125187e-06	9.07345939803262e-05	Aurka
141.424123179935	0.574945549023338	0.198962621914174	2.88971638738933	0.00385589529180653	0.0191645850821409	Gm14303
1820.16775027081	0.336232226916156	0.0753971049680254	4.45948457913267	8.21569839025299e-06	0.000116278806567503	Rae1
1246.61640819819	0.284294927328023	0.0883898685766219	3.21637459027986	0.00129821259490388	0.00802339557236057	Rbm38
111.468963726507	-1.73783648902627	0.641224646168208	-2.71018355175698	0.00672459827188448	0.0296059811339875	Zbp1
555.645425206184	-0.608246847430622	0.127776192496285	-4.76025177732783	1.93351601520237e-06	3.36604752934113e-05	Ppp4r1l-ps
3428.18979168845	0.378799121355826	0.0966199658308199	3.92050564392765	8.83633664180368e-05	0.000871567683019783	Npepl1
1762.25637429717	0.182271881376813	0.0653629268336494	2.78861260054495	0.00529343425292225	0.0246176782760323	Nelfcd
2355.63738748254	0.559231016891394	0.107558833733781	5.1993034647024	2.00036710485479e-07	4.69827601480764e-06	Atp5e
3343.72602735734	0.319797767137937	0.072116534344512	4.43445833947334	9.23040662440964e-06	0.00012808952214705	Psma7
2538.23650754338	0.253112460641264	0.0707413819909536	3.57799711452671	0.000346237273053912	0.00269906566648179	Adrm1
13786.7625877127	0.559201514275179	0.125450775539782	4.45753732385537	8.29066052129499e-06	0.000117023726839513	Rps21
149.090871668779	-0.393835768671702	0.15762619461177	-2.4985426416067	0.0124705138488493	0.0480544109078863	Rbbp8nl
598.937167009408	0.570011165217668	0.0908498947080074	6.27420831966499	3.51417742480873e-10	1.63199597623148e-08	Slco4a1
2266.61865613088	-0.351476977046662	0.0953769593636174	-3.68513506188306	0.000228581392671204	0.00191425206249804	Dido1
27.4871699205789	1.00512855785608	0.331656032509483	3.03063553601226	0.00244039629957561	0.013259175717814	Slc17a9
2860.7602759865	0.379540333510998	0.110666574389317	3.42958418660183	0.000604506869140004	0.00427786744148556	Ppdpf
5325.3748298071	-0.620311888134752	0.14827377988034	-4.18355752875092	2.86982423737777e-05	0.000337256547496897	Helz2
1130.69846845928	-0.217442563372505	0.078961759627736	-2.75377048836848	0.0058913065807596	0.0267291669929717	Gmeb2
1054.87365122167	0.226359572404886	0.0908343774885576	2.49200334348524	0.0127024841668135	0.0488507233913449	Arfrp1
1487.73078866782	0.247364672312972	0.0616862519495826	4.01004542333271	6.0707068194456e-05	0.000635325508178471	Tpd52l2
4267.26573703413	-0.24941751710595	0.053628391968438	-4.65084832774289	3.305723887984e-06	5.27721371063228e-05	Dnajc5
1297.01813367891	-0.268041943862942	0.0989533173810437	-2.70877168100168	0.00675327957864042	0.0297002586150215	Uckl1
433.752202355805	-0.325423167509828	0.128751247339997	-2.52753409565403	0.0114866670057734	0.0449754600103897	Zfp512b
1406.66289624272	-0.378503603884264	0.0834387823233385	-4.53630306369408	5.72488974599852e-06	8.51544792337013e-05	Pcmtd2
1159.9382265184	0.228002059162063	0.0894048500920942	2.55022025010056	0.010765488378407	0.0426833467188502	Polr3k
81.5174463240111	-0.630323295574946	0.242283405074475	-2.60159500144548	0.00927913607480043	0.0380642502922867	Shroom4
904.215805539661	-0.400775891443265	0.0971738649715041	-4.12431770168647	3.71835357165582e-05	0.000417653271396985	Clcn5
465.738590805505	-0.633290508392494	0.0995995266595968	-6.35836865527387	2.03907629315681e-10	1.00399940253718e-08	Ccdc120
938.266044733852	-0.20552974439655	0.0808745214952234	-2.54134108736196	0.0110428132362134	0.0435505109704176	Tfe3
1662.18883982856	0.262447385723855	0.0635561879523435	4.12937581971792	3.63749403031517e-05	0.000410888696209201	Slc35a2
952.35895703007	0.236945719923323	0.0856153930222339	2.76755979922663	0.00564776831426051	0.0258466037606989	Timm17b
2012.64205638164	0.232738379619376	0.0714879908537003	3.25562904818061	0.00113141466837841	0.00716869596278369	Suv39h1
1953.3016807822	-0.276644487878458	0.0980111185893188	-2.82258270143451	0.00476385335446335	0.0226331518415939	Wdr13
346.352776589984	0.386150005926763	0.139268210631563	2.77270745546039	0.00555920721961253	0.025577360095414	Xk
5135.51799442305	0.730859347588012	0.0832766591545445	8.77628083316462	1.68969578979446e-18	3.49638697161647e-16	Mid1ip1
121.281740936159	0.715798686444529	0.258500571289171	2.76904102329353	0.00562215557717442	0.0257654547855538	Gm14493
1107.99436538946	-0.289271251477436	0.0866913741841881	-3.33679393364833	0.00084750759562176	0.00562721635484521	Bcor
1647.02030231407	-0.405434065000212	0.10476894835516	-3.86979225586779	0.000108928132527066	0.00104314480516693	Med14
2278.83650465698	-0.574600112194223	0.150173742819666	-3.82623554161677	0.000130117794417698	0.00120785666402391	Usp9x
2394.93952340866	0.202194096796102	0.0805841191624808	2.50910599876907	0.012103715788686	0.0469478100571698	Rpl3-ps1
2624.52907736817	-0.217571448460986	0.0781070965922907	-2.78555288768038	0.0053436522028716	0.0248145645693046	Cask
6402.3622725663	0.751116358774046	0.0786624951780919	9.54859564362303	1.31466241325836e-21	4.21387969990872e-19	Maoa
1658.04263053608	-0.557987391568107	0.10649201441125	-5.23971111498816	1.6082816310692e-07	3.85900468914869e-06	Kdm6a
757.166789534538	-0.533943884047053	0.117874800920361	-4.52975428062693	5.90523244182231e-06	8.71234970455499e-05	Rp2
588.727727560061	-0.308748168755533	0.103684477118456	-2.97776656001071	0.00290357039230098	0.0152472422752792	Jade3
299.558436964334	-0.44356513663998	0.115132588110563	-3.85264627434606	0.00011684813105867	0.00110347567788335	Usp11
185.04815167639	-0.751751581302643	0.178434846353027	-4.21303123614841	2.51966202074685e-05	0.00030219306715443	Wdr44
1324.55193234641	-0.458725960087231	0.08680958564483	-5.2842777290062	1.26201671001178e-07	3.11634247108197e-06	Il13ra1
4221.43838002481	-0.293889560716023	0.0511724454604733	-5.74312128473574	9.29471024230677e-09	3.08710085054668e-07	Pgrmc1
11298.8900060181	0.375845457743319	0.0738622760991847	5.08846298262758	3.60977223492428e-07	7.71358780709899e-06	Rpl39
831.83597663618	0.329015361300452	0.103334221708924	3.18399225212376	0.00145258900331819	0.00879161477593983	Ndufa1
181.946155477597	0.961635418681784	0.248206045640567	3.87434325461334	0.000106912630388282	0.0010262482495345	Rhox5
722.495841691599	-0.311091004678428	0.123346034492394	-2.52209976557951	0.0116656617645665	0.0455236507198302	Zbtb33
2235.20837028335	-0.337494826794333	0.0959403755111903	-3.51775594994381	0.000435212418657384	0.00326883692604484	Xiap
2887.33433075895	-0.274396165534812	0.1095775769029	-2.50412696913314	0.0122753973382173	0.0474499693279351	Stag2
346.663865393466	-0.989969604023152	0.127564397517404	-7.76054779616774	8.45633269454226e-15	1.05523412639452e-12	Xpnpep2
2733.99476335715	-0.28716178754884	0.0819644273237648	-3.50349288008238	0.000459198931153274	0.00341572394941841	Zdhhc9
2278.51017952746	0.379504635538654	0.0719573441264683	5.27402227174557	1.33465699519294e-07	3.28578884042454e-06	Utp14a
789.945162543583	-0.284187143878488	0.0973208763483211	-2.9201046532026	0.00349913857560092	0.017714592225255	Bcorl1
1857.02905556442	-0.251250424217095	0.0791498002126038	-3.17436586753488	0.00150164277442526	0.00901326291407348	Elf4
215.481474377124	0.427520606593635	0.152060707637517	2.81151267303557	0.00493091482242309	0.0232628180669987	Rbmx2
3142.12324531673	-0.350021889653372	0.125801451560337	-2.78233585790935	0.00539691575137983	0.0249924594299734	Firre
1283.82974156249	-0.269631248580847	0.0900862061923051	-2.99303589281217	0.00276217262316408	0.0146411270657793	Rap2c
403.726670464088	-0.607834339729535	0.176723071983314	-3.43947359508852	0.000582846638209082	0.0041569781827242	Mbnl3
1529.49029873463	-0.296628201175035	0.0709564628299412	-4.18042542348754	2.90964226980181e-05	0.000341204606775108	Rbmx
343.682301322125	0.34030441491654	0.101140308483389	3.36467645807538	0.000766334639352793	0.00518298400889537	1110012L19Rik
612.086347001602	-0.352786501946857	0.112960339381978	-3.12310058447947	0.00178956578031315	0.0103811326510927	Mtmr1
1287.30150918222	0.554838107351509	0.0904570060354686	6.13372177202012	8.58466036457622e-10	3.55274539189183e-08	Hmgb3
249.639251807385	-0.407185347343489	0.158229840431859	-2.57337899243375	0.0100710857629725	0.0405098521080983	Gabre
688.027701874821	0.320054463594073	0.106750022132639	2.99816765561323	0.0027160821207696	0.0144483548415947	Cetn2
689.180277871669	0.549088693552535	0.0973636563880997	5.63956525383374	1.70480038607799e-08	5.18964095180949e-07	Haus7
585.401726863781	0.580130743501497	0.128186808288948	4.52566649599243	6.02054603002648e-06	8.84257555730843e-05	Naa10
6211.87772167979	-0.210556624876649	0.0813518303041493	-2.58822234348561	0.00964726871539431	0.0391508855331323	Hcfc1
990.124746532244	-0.376695812079542	0.0835085344639475	-4.51086603899353	6.45634864651907e-06	9.42338672541493e-05	Mecp2
8093.1706021558	1.16503001212117	0.108581075790719	10.7295861975679	7.39264737610818e-27	3.77648770803876e-24	Flna
1845.03402315623	0.389262761081426	0.0680589880287238	5.71949087631365	1.06843711193479e-08	3.46542489460279e-07	Emd
37254.8988432673	0.213339118634708	0.0579398199592489	3.68208114531175	0.000231337748261193	0.00193139845292427	Rpl10
2858.20439678272	-0.226766664338713	0.0866151542519033	-2.61809456205789	0.00884222979850036	0.0367235595823388	Gdi1
538.641219888191	-0.87102264862007	0.204128253913133	-4.267036198677	1.98087027580478e-05	0.000246808585355036	Plxna3
788.507379459208	0.415934921883311	0.0939102251769558	4.42906958320632	9.46404872614792e-06	0.000131109156378254	Lage3
1642.13567102955	-0.225565432179622	0.0708598484264693	-3.18326156756727	0.00145625995353562	0.008803802315254	Ikbkg
516.177178886152	-0.318906026352573	0.0971192505685196	-3.28365411065007	0.00102470602223009	0.00657670567153331	Prkx
132.85512780071	-0.430139567904985	0.155898157975989	-2.75910615936357	0.00579597031461369	0.0263991994240708	Klhl15
106.646964735571	-0.805338090682876	0.216531628886145	-3.71926306944438	0.000199804869946531	0.00171191177800856	Arhgef9
575.226630203641	-0.410275608978733	0.116545226449877	-3.52031242699745	0.00043103874602136	0.0032485893873726	Amer1
1623.28406358325	0.328094223882991	0.0765098738429309	4.28825989906276	1.80078313805198e-05	0.000227491514356535	Las1l
2503.6697216887	-0.444183228598704	0.0721524238876323	-6.15617888721881	7.45210457010676e-10	3.15594697946983e-08	Heph
549.718002916325	0.446529314748182	0.141647026537074	3.15240867150367	0.00161929467450738	0.00958038727621141	Eda2r
3389.99624832164	0.239223945647035	0.090103833508656	2.65498077419817	0.00793129287465057	0.0337901601829327	Efnb1
2248.36009035333	0.293640076806333	0.0620348569519363	4.73346907261898	2.20714607689185e-06	3.75054229926726e-05	Igbp1
687.550555045613	0.288022542852553	0.0920908171990058	3.12759243117741	0.00176244392671206	0.0102568306126632	Pdzd11
1737.10901484722	-0.458481993951284	0.123920185073916	-3.69981689163722	0.000215755081302153	0.00182554260561402	Med12
1652.63803959068	-0.337869172139818	0.109541355050193	-3.08439832595646	0.00203964312632346	0.0115330495281942	Zmym3
8799.28832519572	-0.587520289406162	0.125821973422265	-4.66945695911487	3.01996960516019e-06	4.88786565698551e-05	Ogt
469.350380337978	0.568026316767992	0.121615395827297	4.67067769589495	3.00207658556105e-06	4.86854622461968e-05	Pin4
49225.8187395661	0.325880701980239	0.0758841487244782	4.2944502568442	1.75126739789437e-05	0.000222094399948637	Rps4x
71.2101185213751	-1.09539447330463	0.386649857428948	-2.83303989968735	0.00461076304606841	0.022064444822623	Tsix
124.62776577181	-0.579959748295461	0.169217409215094	-3.42730544679518	0.000609602950564893	0.00430750345916192	Jpx
1350.78996015928	-0.345487596593429	0.134394623798611	-2.57069506821299	0.0101494649447932	0.0406949481119779	Abcb7
208.275903658487	-0.790304167869257	0.199241652300655	-3.96656100139488	7.29171194296969e-05	0.00074545100144919	Uprt
1093.09030140977	0.355325847155198	0.0933816142351471	3.80509429040755	0.000141750181675635	0.00129408218180527	Pbdc1
385.98922675919	-0.960483579846832	0.167248907765302	-5.74283917713032	9.31021422474774e-09	3.08710085054668e-07	Atp7a
29218.3307144132	-0.597714557058162	0.108873973387147	-5.48996733069284	4.02008092290061e-08	1.1214379325368e-06	Pgk1
625.426237892517	-0.596798719085968	0.153846328074981	-3.87918728092817	0.000104806042697883	0.00101077544541728	Brwd3
1588.02171809379	-0.301045934081415	0.115927237605149	-2.59685247660938	0.00940823215791861	0.0384037867795006	Sh3bgrl
1195.33183729595	-0.282871588871571	0.0790356657895945	-3.57903721118287	0.000344862366781185	0.00269119319512746	Trmt2b
297.83332773583	0.522269076615385	0.126724252197326	4.12130328299073	3.76735081307033e-05	0.000421814272200416	Timm8a1
9067.86960815547	0.585273882552777	0.0941025267084495	6.21953419344504	4.98632953735984e-10	2.23932771833025e-08	Rpl36a
44.7383827286897	0.912125453007773	0.319604516972459	2.85391915498608	0.0043183519117072	0.0209650339884496	Bex2
1096.28400309342	0.341134926202342	0.0991068696592663	3.44209162669731	0.000577234693695148	0.00412117391809653	Tceal9
15.7360208088636	-1.71989189914997	0.468624616309837	-3.67008441147028	0.00024247038567215	0.00200488790823603	D330045A20Rik
680.960353919487	-0.67123191003838	0.139712549469493	-4.80437807904253	1.55233256913466e-06	2.74631823675804e-05	Tbc1d8b
11.4016114974938	2.43940133882202	0.547078847174465	4.45895751850207	8.23592407976259e-06	0.00011646423090993	Ripply1
31358.9040555238	0.591687967522373	0.0602307720471612	9.82368227090094	8.90307334084691e-23	3.0965646787835e-20	Cldn2
324.539132122947	-0.342012505596025	0.111936035089812	-3.05542808731442	0.00224739490500067	0.0124283371150358	Mid2
625.461566541499	-0.273950289556356	0.0972302265265239	-2.81754243863274	0.00483927188895599	0.0229117706269728	Nxt2
1583.25852934466	-0.254967821282002	0.0884639545776326	-2.88216621673014	0.00394951331315641	0.0195171384915864	Gnl3l
649.437249548116	0.278960639302909	0.105400621472588	2.64666977675704	0.0081288689262982	0.0344433956293926	Tsr2
290.162810428045	-0.50041274274567	0.126108943790503	-3.96809875417699	7.24483131673968e-05	0.000741925088205843	Fam120c
10474.8787864802	-0.3313166126392	0.118698817711758	-2.79123768059554	0.00525068994150949	0.0244747728753509	Huwe1
2907.76697876745	0.211336416812643	0.0651460479106421	3.24404048427502	0.00117846995235051	0.00739234394131765	Hsd17b10
729.867432728203	-0.277582820022891	0.101394958389061	-2.73763927154821	0.00618819117893801	0.0277754973097473	Iqsec2
6069.35344035882	-0.223618461305781	0.08397556009599	-2.66289931320695	0.00774705910710049	0.0331174621401077	Kdm5c
904.811658371869	-0.339799961266856	0.0858126938986544	-3.95978666825404	7.5016746109952e-05	0.000759788567942618	Shroom2
2225.83275551574	0.426126526419302	0.0810980447355512	5.25446116252047	1.48458467994689e-07	3.58471281581858e-06	Gm6472
3923.58024760595	1.17996731178253	0.106580362515843	11.0711512320774	1.73161622650782e-28	1.04839742424901e-25	Sat1
1189.83556727134	0.283235441046092	0.111313329406544	2.5444880910142	0.0109438043449611	0.0432435024479284	Prdx4
2256.59383283602	-0.427847293469872	0.11000417997418	-3.88937305446299	0.000100503523936922	0.000975033297208819	Rps6ka3
286.542520538344	1.43191051505306	0.1554153653778	9.21344238758001	3.15830238292755e-20	8.32722081511558e-18	Ppef1
488.285046695684	-0.608605875264507	0.14839253020918	-4.10132420012377	4.10792538746172e-05	0.000455412277541479	Reps2
833.99150921725	-0.347363503026241	0.0991667465374051	-3.50282241936028	0.000460356262995909	0.00342065628690642	Syap1
1000.99587796843	2.49685032488865	0.185589012044307	13.4536538418156	2.93027229658857e-41	7.98352687205555e-38	S100g
602.525298302483	-0.397634194810714	0.111763757587244	-3.55780982489174	0.000373959893083497	0.00288083052414511	Mospd2
154.076976618587	0.428053055351726	0.141953348073277	3.01544881583747	0.00256599243833879	0.0138072015765386	Gemin8
16746.1113037817	1.14686175871894	0.0691979280362496	16.5736430448923	1.08075059316259e-61	5.88900998214293e-58	Tmsb4x
32.6594325315198	1.11346997680916	0.358539148607227	3.10557433165812	0.00189909882439043	0.0108890103410418	Gm21887
2439.20238579777	-0.47393470443341	0.107409055752501	-4.4124278080005	1.02217883092656e-05	0.000140298550370752	Hnf4g
477.563687107457	0.508767660633882	0.0979825589901061	5.19243083542302	2.07565990332563e-07	4.83344906547922e-06	Mrps28
1220.09255165214	0.792301575104992	0.113498529679703	6.98072104846555	2.93668899348872e-12	2.21226059799816e-10	Fabp5
1431.612947074	-0.259074264614849	0.074849209801226	-3.46128256133714	0.000537608216283474	0.00389378888417632	Impa1
179.793674442331	-1.11177471847132	0.172371098831152	-6.44989053275326	1.11930969778273e-10	5.99913299332929e-09	Slc10a5
736.894323487465	0.436352953830969	0.0833010301804952	5.23826599605655	1.62092329071197e-07	3.87584306367708e-06	E2f5
1080.87724956568	0.321449899104235	0.088188619775072	3.64502698788238	0.000267363743149155	0.00217442542749216	1810022K09Rik
1766.30952272017	0.699623657667339	0.0775098491691736	9.02625492329801	1.77647410442118e-19	4.33433166939897e-17	Car13
649.968913465641	-0.363916915269297	0.132915030206252	-2.73796661449489	0.00618203513356264	0.0277554870443143	Car2
10.8649201607915	-1.35295686347522	0.487939272334695	-2.77279764139825	0.00555766687861692	0.025577360095414	Naaladl2
3049.0036508905	0.355464302656495	0.104254763683969	3.40957372206058	0.00065064490023626	0.00452792345004774	Ect2
714.590083334321	-0.469741345413401	0.134135346495358	-3.50199524351068	0.000461787862659996	0.00342817719841188	Fndc3b
1114.88737762552	-0.377593455803497	0.104129928026362	-3.62617609519431	0.000287649232136194	0.00231635566390659	Tnik
4113.48671586824	0.567305330074264	0.0889814062070528	6.37554916534123	1.8230849096779e-10	9.11375199342649e-09	Rpl22l1
143.896379027259	0.521151584096029	0.185447095691037	2.81024397903912	0.00495039571133827	0.0233345209611438	Gm33051
9.23397088773895	2.12189478104896	0.709890830092737	2.98904379532803	0.00279852015517735	0.0148145754458174	Gm38197
478.210546673273	-0.283870014976677	0.113642749237889	-2.49791576568118	0.0124925874591574	0.048118832986533	Mynn
1247.76943321032	-0.409356785702559	0.115864315906257	-3.53307040654137	0.000410763063940856	0.00311589039732769	Phc3
714.825824033476	-0.42375712271098	0.100009196633984	-4.23718154903149	2.26343114244096e-05	0.000277155871801366	Skil
1669.08314805951	0.613581331626301	0.0798213825315444	7.68692939368497	1.50708250086383e-14	1.72281661829518e-12	Zmat3
784.217238916029	0.292698667461317	0.0891103238941837	3.28467740515554	0.00102099198561972	0.0065631757722869	Mrpl47
3088.06474464675	-0.422301271603067	0.120076780941365	-3.51692698865138	0.000436573850442723	0.00327370308861798	Atp11b
1003.87414168117	0.264643631247701	0.103598106769137	2.55452188752296	0.0106333744178374	0.0422107264711969	Exosc9
1289.43741374236	-0.635921880012276	0.148600211695056	-4.27941436124773	1.87385720411969e-05	0.000235630336274958	4932438A13Rik
590.877576280732	0.516503183265073	0.101903873611254	5.06853336346612	4.00892719697787e-07	8.41257161604587e-06	Spry1
1152.22444863537	0.32692421904977	0.0977869480344262	3.34322959884867	0.000828093539211923	0.00551820769194179	Ankrd50
172.323260583092	-0.860652463559614	0.173015078421623	-4.97443616713148	6.54378220615749e-07	1.30135289202015e-05	Mfsd8
29.1575953880995	-1.04487841852	0.350661175375905	-2.979737968995	0.00288495048707072	0.0151543334229258	Gm2011
183.202485363676	-0.838048940625919	0.141914020537954	-5.90532871557808	3.51944282709457e-09	1.28707677616364e-07	Abhd18
8.26599616916963	-2.10891934703018	0.764225079330635	-2.75955265545241	0.00578805586658369	0.0263704986764336	6430590A07Rik
3061.66218469945	0.219698041737546	0.0622571587128962	3.52887999194921	0.000417322332292115	0.00315539693153525	Pgrmc2
9.59960464261745	-2.16953295805695	0.669965740192516	-3.23827447868234	0.00120255053346549	0.00752318927308089	Mgarp
974.833765743969	0.511269151922033	0.107214276993539	4.76866669494812	1.85449187635403e-06	3.2319167060511e-05	Ndufc1
1201.29246666445	-0.738894024938442	0.100236827630422	-7.37148254195333	1.68740864886484e-13	1.57623252474249e-11	Setd7
99.4342688814683	-0.65655653722799	0.234938992513241	-2.79458309667769	0.00519666834223483	0.0242720438351673	5031434O11Rik
402.568489439818	-0.637850571091965	0.191747197857387	-3.32651834404574	0.000879382314612602	0.005805841153866	Gm37261
774.146282871824	-0.23753879332323	0.0798458290042996	-2.974968088946	0.0029301902770999	0.015341793063906	Proser1
1698.87987379593	-0.403904371795132	0.0803200719076398	-5.02868538588439	4.93853907604384e-07	1.01547545001369e-05	Supt20
992.775646257534	0.270756725954941	0.0984322515371947	2.75069117821236	0.00594696786566436	0.026936847797178	Exosc8
457.185068696619	0.26429612781823	0.105503800170436	2.50508633235271	0.0122421507762084	0.0473774712923009	Rfxap
1036.94370868215	0.542448666979372	0.082698489938079	6.55935395417176	5.40413909983738e-11	3.11061485440287e-09	Spg20
203.027858619823	0.456407367183793	0.150096077767719	3.0407681131422	0.002359754914637	0.0129272498624568	Dclk1
665.050413378788	0.419085195645617	0.105667757156848	3.966065022309	7.30689368146236e-05	0.000746069900130326	Commd2
1795.95362792087	-0.250277473600762	0.082597601112034	-3.03008162744691	0.00244487651805822	0.0132734627833602	Rnf13
651.147289762244	-0.265308424892191	0.0983915006904584	-2.69645673691731	0.00700815005284475	0.0306234239277875	Tsc22d2
487.02003752367	0.264228917618287	0.0913440130353445	2.89267910219848	0.0038197133397947	0.0190252449621036	Rap2b
1645.33223536806	-0.483264153065885	0.0897747671879599	-5.38307330894084	7.32246980040935e-08	1.91214718573948e-06	Arhgef26
639.205781964354	-0.296706884304589	0.117066960794606	-2.5345057417623	0.011260608163969	0.0442919060770938	Tiparp
10.5133829159199	-1.66073907539006	0.582351932816169	-2.8517791077965	0.00434753003089068	0.0210637443435003	Gm37776
1822.35308008052	-0.251447056691473	0.0822206804331255	-3.05819722443174	0.00222672971695914	0.012355855629033	Ccnl1
227.126825284134	-0.365882940503514	0.116025053896131	-3.15348218524476	0.00161335075326706	0.00955905935616406	Ift80
425.858112951	-0.45503775246178	0.123858077035498	-3.67386417868706	0.000238909760390304	0.00198347275424089	Ppm1l
327.683372355079	1.04610620224	0.186723729464925	5.6024277430497	2.11370159515677e-08	6.32832966593914e-07	Sptssb
15253.4155452106	-0.925260331496505	0.163088636936688	-5.67335866480811	1.40024631963372e-08	4.3934408036569e-07	Sis
377.873063785257	-0.348864510395486	0.115038523334097	-3.03258856498276	0.00242465935821578	0.0131899855336949	Rapgef2
3002.90252490678	-0.17594278432156	0.0694377382904612	-2.5338207818	0.0112826419592103	0.0443572265770108	Etfdh
4912.00113171072	-0.240945210572156	0.0742377383382252	-3.24558931839244	0.00117207789952718	0.00736921439368109	Sh3d19
35096.2206200198	0.303157728432726	0.0541485496432095	5.59863062686378	2.16051576530686e-08	6.43314229790003e-07	Rps3a1
3093.1122492557	-0.62084675463668	0.117742771253961	-5.27290761058753	1.34279170369905e-07	3.30084450832607e-06	Lrba
2472.40424659319	-0.418504468411081	0.0767975867016854	-5.44944817129125	5.05263443593073e-08	1.36974154434759e-06	Etv3
2199.68949846082	-0.309837934092757	0.0889471798272076	-3.48339244363521	0.000495102016834527	0.00363097024189951	Arhgef11
984.287295110227	0.682590256309118	0.122035897081641	5.59335632082477	2.22721544586252e-08	6.61578516071782e-07	Pear1
19956.3799005423	0.327808829849917	0.0722684609101268	4.53598742413486	5.7334596634291e-06	8.52044228346141e-05	Hdgf
1981.35494647301	1.04711115856172	0.139605472633063	7.500502228261	6.35737764895921e-14	6.61936639665836e-12	Nes
764.60801410308	0.490521209908719	0.106220479140245	4.61795327868059	3.87543477529604e-06	6.05078627237482e-05	Gpatch4
2604.55677703208	0.476559271002159	0.0885563419449226	5.38142453194999	7.38986842653928e-08	1.9266695242207e-06	Iqgap3
2378.79485149258	-0.233154744063118	0.0909184709285476	-2.56443758547538	0.0103343164105134	0.0413145195310986	Mef2d
8138.39411039496	0.256085515942729	0.0834556556338739	3.0685220072585	0.00215120483209113	0.0120265887107365	Cct3
2736.33370031675	0.216557789407959	0.0598384694440363	3.61903958139327	0.000295698412528253	0.00236892390073749	Smg5
2473.15984497357	0.402105158801683	0.0899231055690466	4.47165560238498	7.7616353799142e-06	0.000110234103870945	Pmf1
4294.00726887584	-0.48633866645716	0.0945842771724783	-5.14185529557202	2.72038612997409e-07	6.01761191700763e-06	Sema4a
3887.41539746837	0.647333771311375	0.0984193233640442	6.57730361462602	4.79055947863446e-11	2.78687814225044e-09	Lmna
380.046472808506	-0.943156558717551	0.154836039414054	-6.09132448935493	1.11980309666295e-09	4.51985709164178e-08	Arhgef2
947.877193682716	0.314611086969373	0.0921419347895372	3.41441806803797	0.000639184145297292	0.00446527488169865	Msto1
2154.17093842132	-0.3971496363805	0.116937296842573	-3.39626147605554	0.00068313067574291	0.00471585183968301	Ash1l
12490.9395477222	-0.36584393169145	0.0914940875709242	-3.99855270875133	6.37309896374585e-05	0.000661466976256212	Pklr
26.4574853487773	1.07824041927616	0.398389967027635	2.70649491331534	0.00679976240940483	0.0298886034166552	Gm16069
1323.66508864399	0.257052248996555	0.0884166124435634	2.90728452371586	0.00364581422610683	0.018332243972368	Mtx1
12.3946029055269	1.23297434516988	0.472143491858893	2.61143988306499	0.00901618383353323	0.037209683697745	Muc1
231.645105827122	1.20755878279248	0.164101612753232	7.35860399256617	1.85843449700825e-13	1.70673195070752e-11	Trim46
2606.60677644453	0.287660304198482	0.078696275531675	3.6553229775493	0.000256858398690483	0.00210786357600066	Krtcap2
706.181556779246	0.483406249137176	0.122046461888056	3.96083787812355	7.4687230084524e-05	0.000757389671334811	Efna3
1042.01432131417	0.441012228052931	0.100160832527429	4.4030407587932	1.06744102016827e-05	0.000145533430831448	Efna4
4288.00947503111	-0.259737844080891	0.072668805746739	-3.57426878578566	0.000351208006431603	0.00272695025577526	Zbtb7b
1297.28535719411	0.432380878886526	0.117956146401995	3.66560702494442	0.000246752589257186	0.0020365775569918	Cks1b
2464.39616146875	0.286273139788126	0.0871750773234348	3.28388742032315	0.00102385812845004	0.00657384478624224	Pmvk
1379.88162800506	0.338096844774163	0.0708497660124578	4.77202486052974	1.82382985265882e-06	3.18867878089986e-05	Hax1
16538.4557976854	0.397616778129059	0.103132491552703	3.85539777176689	0.000115541606374152	0.00109429816882865	Rps27
3197.00805996785	-0.258399822776898	0.0653614285626277	-3.95339925181265	7.70487141202734e-05	0.000776998969601548	Slc39a1
889.281592885716	-0.28338700673357	0.0983032323639989	-2.88278421694456	0.00394177359030039	0.0194847816391414	Crtc2
2764.12722288799	0.253414278430412	0.0781911579265675	3.24095825091123	0.00119128629428413	0.00745842859159811	Ilf2
4563.49725465282	0.397322425151161	0.0990400643555314	4.01173431920302	6.0274310833799e-05	0.000632822196018055	S100a14
2183.41803137087	0.647301082262232	0.0949924775356074	6.81423518003933	9.47665667923356e-12	6.27185857228466e-10	S100a16
85.5565120316375	0.62747077392442	0.242350759549386	2.58910174282559	0.00962266586390456	0.039090884412835	S100a5
22.2625000045009	1.58630699416722	0.368750522527351	4.3018433798953	1.69383025846962e-05	0.000215983176561645	Lor
5.35158776162262	2.75613696838082	0.862891175099103	3.19407249478972	0.00140280885151674	0.00855022978961377	Gm35439
5463.34198533089	0.778578782524272	0.15003197667856	5.18941894761781	2.10951300247243e-07	4.88444887413837e-06	Sprr2a3
15.6731791825129	-1.7294177698575	0.636415820099811	-2.71743365774011	0.00657903434041264	0.0290983426306075	Sprr2f
404.666471080583	-1.73733066405435	0.29493897983045	-5.89047492146706	3.85087310075768e-09	1.39889383506857e-07	Sprr1a
4985.78910563605	0.37589246602237	0.130646958392209	2.87716201470164	0.00401269514512198	0.0197576890172618	S100a11
1521.25786261096	0.526504692184662	0.144948058593549	3.63236801716015	0.000280832221345805	0.0022692853793079	Tuft1
23.038350035192	-1.24398857952604	0.38302644791006	-3.24778768232251	0.00116306022801126	0.00733055041316215	Gm15234
193.680887309286	-1.29568078967636	0.195938627586658	-6.61268686851099	3.77406235073545e-11	2.24343989990809e-09	Selenbp2
4691.62580838465	0.250444255680865	0.0871810068426168	2.87269285766541	0.00406989583157739	0.0199551851106166	Psmb4
4592.35873932185	-1.14231523025355	0.15011247717935	-7.60972872953621	2.74671810860619e-14	3.01346314908627e-12	Selenbp1
629.056297110677	-0.638276832411804	0.0976353550472185	-6.53735352427529	6.26169192925581e-11	3.55416242942864e-09	Rfx5
1126.02367510766	-0.315997123740207	0.074977847088935	-4.21453984088642	2.50287968938938e-05	0.000300621412802706	Pi4kb
92.4119481721923	-0.519519356615468	0.183385348359897	-2.83293818869272	0.00461223035577691	0.022065007206873	Gm15265
2288.16981003124	-0.308252202966882	0.0625446269118243	-4.92851613618956	8.28564925132968e-07	1.60670828364752e-05	Zfp687
4113.18348558982	0.197445434797129	0.0669428784686791	2.94946138131047	0.00318328354302243	0.0164051500875749	Psmd4
1138.50868446789	-0.29596256143016	0.0767429684201267	-3.85654304912893	0.000115001852684404	0.00109155336943955	Pip5k1a
1733.80751414016	0.223143225566351	0.0798359789448006	2.79502084793918	0.0051896368389432	0.024266302461729	Vps72
299.051265166558	-0.32478335515738	0.124262265120836	-2.61369253845125	0.00895696001818466	0.037030709513724	Mllt11
741.631846621687	-0.230142400100464	0.0821862118350817	-2.80025560202577	0.00510621569761465	0.0239241352848687	Prune1
5146.46638021284	-0.251418759633384	0.0554842529164779	-4.53135342764464	5.86069935012707e-06	8.66228320764261e-05	Cers2
1842.67797727325	-0.330401452711651	0.074128657277036	-4.45713526790138	8.30621940685563e-06	0.000117053248830922	Arnt
1680.62569313705	-0.439997131939452	0.0736420026962047	-5.97481214293658	2.30355472126235e-09	8.73693944976232e-08	Golph3l
1888.07134845018	0.403876991546265	0.0677527697454224	5.96104030969971	2.50637124387174e-09	9.44047251695193e-08	Tars2
943.395751471253	0.343694285335239	0.118016140834972	2.91226507580724	0.00358817993641163	0.0180758019785889	Mrps21
556.256634319249	0.554826267597455	0.102765914369543	5.39893281737673	6.70384702171564e-08	1.76754495587073e-06	Bola1
148.475660728861	-1.06277936239589	0.156733906228206	-6.78078782039976	1.19522305843538e-11	7.60245577285728e-10	Hist2h2be
9.14642713359397	2.21680991027412	0.654698550062444	3.38600094663824	0.000709191389914955	0.0048710721222436	BC107364
821.761481447067	-0.989494263231853	0.150517322148141	-6.57395606771411	4.89956933470773e-11	2.83352450930266e-09	Gm15441
33632.2090097874	-0.921613600650723	0.120589049252625	-7.64259778448052	2.12882212610086e-14	2.36733709492318e-12	Txnip
787.872159838526	0.269912548345404	0.0888548400110214	3.03767975173805	0.00238407169846353	0.0130081508861092	Polr3gl
2595.17658719925	0.286936693700922	0.101159586319528	2.83647555452221	0.00456144701289909	0.0218796873004288	Rbm8a
1705.91657229525	-0.193611681953852	0.0708798310002275	-2.73154830114128	0.00630375001060758	0.0282012592839086	Gpr89
2093.74128177673	-0.651710409318227	0.10204332133498	-6.38660522601813	1.69608739379001e-10	8.60455308481151e-09	Bcl9
1996.75286722262	-0.534250073592766	0.172790588353022	-3.09189336459264	0.00198884279822868	0.0113005259724172	Fmo5
1610.64183058048	-0.421249783583714	0.096488599474461	-4.36579850757614	1.26659197258807e-05	0.000169570017988699	Pde4dip
7.79331361378816	-1.79689529802312	0.667223004825936	-2.69309553931207	0.00707919800256841	0.0308843474107248	Gm43189
392.64196414062	0.285153016160298	0.108525062145448	2.62753147082402	0.00860068857718097	0.0359395337860883	Gdap2
330.409709963899	-0.696215955209404	0.218473883898747	-3.18672393599259	0.0014389404723112	0.00872814838622307	Fam46c
2392.33675643451	-0.364884015767464	0.129622057974386	-2.81498397317198	0.00487796665102017	0.0230462777006435	Man1a2
5886.97685673947	-0.170754852443654	0.0676340038223265	-2.52468939872648	0.0115800586608278	0.045254415235131	Ptgfrn
9.54314186901634	-2.03688346939935	0.696582158765895	-2.92411088019826	0.00345441673585373	0.0175370653357146	Gm42941
387.659534742657	-0.914355020484834	0.148354888005036	-6.16329554610829	7.12463517396858e-10	3.04089846446121e-08	Mab21l3
656.634582287465	0.263111071479393	0.0859223646174825	3.06219542083993	0.00219719955758464	0.0122293568838393	Vangl1
541.261955795246	-0.312714317137788	0.100252099239037	-3.11927949151632	0.00181293902819879	0.0104938554178237	Sike1
1907.72226607206	0.244985137957298	0.0644712977716494	3.79991013714366	0.000144748567179253	0.00131455823759958	Nras
1206.52532581736	-0.323075215761351	0.104395631960467	-3.09471967068214	0.00196998993566464	0.0112207057415714	Trim33
695.772938776051	-0.412255894889802	0.125954455934823	-3.27305526295258	0.00106391673961	0.00679369021187681	Rsbn1
1636.69272750648	-0.29018226956843	0.103407918074196	-2.80619003817696	0.00501311171885657	0.0235893313955522	Magi3
595.998649084061	-0.37611966494685	0.0923062728052358	-4.07469236397892	4.60752143286783e-05	0.000503807042562478	Lrig2
2701.82523646268	-0.419922103756321	0.11863243444254	-3.53969052164829	0.000400596499893526	0.00304943691849233	Mov10
3193.99988979586	-0.295107815560489	0.103056062136997	-2.86356580526228	0.00418901791423461	0.0204655934979059	Capza1
139.007200780858	1.13118477144589	0.151673449311851	7.45802760191799	8.78272742532975e-14	8.75434422084546e-12	Fam212b
20.6217099660894	-1.07116223448417	0.404861962746768	-2.64574678049998	0.00815108075369839	0.0344838812320672	Gm43328
855.148596356319	0.46171461911608	0.0823137874754032	5.60920148710261	2.03262269322538e-08	6.10795646436677e-07	Wdr77
211.996429602794	-0.736419543609996	0.214323522251404	-3.43601829549147	0.000590331105785426	0.00420485515741802	2010016I18Rik
2511.98142015235	-0.307481369006542	0.0615623406643795	-4.99463414951754	5.89474052644683e-07	1.18964596772625e-05	Dennd2d
2416.49742611037	-0.277428321190238	0.075551837216514	-3.67202614008172	0.000240635061584137	0.00199374625023613	Cept1
2478.85472188396	-0.479276264203954	0.0792865431657753	-6.04486265975634	1.49537328405974e-09	5.87616996983764e-08	Dram2
236.385913246197	-0.387782585091338	0.1328235037974	-2.91953286884253	0.00350556423900295	0.0177416280541738	Lrif1
634.049464721504	-1.10450048927402	0.177499750645841	-6.22254670925023	4.89149086805467e-10	2.21499172354819e-08	Cym
11712.2554193251	0.360785533924088	0.107432891862218	3.35824092296419	0.000784402133668118	0.00527462841590816	Eps8l3
385.626670793126	0.566128431943457	0.18779058754668	3.01467948601381	0.00257250949412073	0.0138377139520867	Gm9515
1634.66276430495	0.612865810724179	0.113718177746591	5.38933900339035	7.07172987180073e-08	1.85258923420395e-06	Gstm6
14235.4436022685	1.55871916530041	0.163296556552924	9.54532782689285	1.35677803005053e-21	4.26524047254539e-19	Gstm3
3314.29666561733	0.545047736905035	0.110864947383253	4.91632161264496	8.81854797984739e-07	1.6899977001942e-05	Gstm2
35883.94954774	1.67452955430674	0.138335275614036	12.1048629633615	9.95354640440507e-34	1.25162017748315e-30	Gstm1
52.9515220937146	1.23449740122216	0.317372388815214	3.88974417664586	0.000100349953054098	0.000974700346152908	Gm12498
1419.25694486034	0.670681582200261	0.161839266968321	4.14412147783358	3.41118893537246e-05	0.000389948989696039	Gstm4
640.603259684605	-0.315270877182751	0.0995378969732745	-3.16734516972365	0.00153837604053515	0.00920828748979424	Cyb561d1
5181.36447160388	-0.648870930965517	0.0607460489337529	-10.6816976964732	1.23983252951139e-26	5.96104187056551e-24	Sort1
1201.83241949595	0.626037727745243	0.0865107888746663	7.23652778906251	4.6031738242705e-13	3.96042539501842e-11	Psrc1
1004.85758752717	0.330384507507581	0.111818353743184	2.95465365432212	0.00313020236729935	0.0161826116692734	Celsr2
7012.48809953225	0.235990143066923	0.07690068084031	3.06876532805963	0.00214945363005395	0.0120250234395934	Sars
74.2415180088166	-0.921978221522619	0.24912405871029	-3.70087990014165	0.000214853154129298	0.00182073847099619	5330417C22Rik
72.8013657343488	-0.519999340811243	0.196951094268345	-2.64024601002088	0.00828458651989883	0.0348861761568228	Wdr47
1139.51940647383	-0.284443596967218	0.0883359354277962	-3.22002133774557	0.00128181055505175	0.00794003681069759	Stxbp3
169.417051528526	-0.421089992338492	0.142783725079869	-2.94914558436507	0.00318653828366121	0.0164167479744752	Fam102b
1912.47135467091	-0.502548209632112	0.076256010936847	-6.59027666747882	4.390077150265e-11	2.58146011422237e-09	Slc25a24
84.6917275057776	1.01494977777196	0.259841492559531	3.90603428180137	9.38232069921302e-05	0.000918950248472351	Vav3
404.178687194048	0.384664446122871	0.112438267274863	3.4211168087688	0.000623645404319821	0.00438926556393035	Dph5
700.411269424345	-0.263907456159591	0.103564987380058	-2.54823046703145	0.0108270916815369	0.0428548347985675	Cdc14a
1017.35225742918	0.301125195630053	0.0796810091906122	3.77913380727525	0.000157374844817501	0.0014088754590535	Rtca
593.498834096678	-0.332180563846742	0.109308896145341	-3.03891609521939	0.00237430971569187	0.0129722061906468	Dbt
68.8124806715967	-0.627040487889937	0.240962247016595	-2.60223539435517	0.00926182564312519	0.0380027770552629	Lrrc39
590.091032857687	-0.518195039769182	0.104529642377846	-4.95739799717336	7.14435289653083e-07	1.40539996148724e-05	Agl
2007.42378571903	-0.428885427932317	0.0919002598318071	-4.66685762061227	3.05841103606521e-06	4.94030090973893e-05	Dpyd
1898.67912724865	-0.252790186925646	0.0770160445502384	-3.28230550402713	0.00102961987537149	0.00660305849458525	1810037I17Rik
501.727105298184	-0.405379792269268	0.137141508004748	-2.95592339742417	0.00311734503946303	0.0161314464577721	Usp53
1251.7975133291	-0.506309216757639	0.0823734000210447	-6.14651351805665	7.92045754098353e-10	3.31139947372015e-08	Sec24d
829.287233627308	0.758227670074107	0.126527694906783	5.99258265656951	2.06534400282949e-09	7.90683335228422e-08	Snhg8
104.93883650409	-0.513344595364136	0.173399123944645	-2.96047975148948	0.0030716031219335	0.0159401575346816	Gm43697
1080.01380905073	1.04515430228261	0.263870079042277	3.96086705274058	7.46781044553117e-05	0.000757389671334811	Enpep
1510.33154288529	0.381022650238115	0.0972918972683736	3.91628348234476	8.99245025284765e-05	0.000886073443540088	Gar1
389.697823400573	-1.03705271301263	0.147560954934279	-7.02796151918721	2.09572672309026e-12	1.6083964667773e-10	Cfi
1430.7628818081	-0.242197513883427	0.0849011260091372	-2.8527008447139	0.00433494091902588	0.0210276792888178	Sec24b
8.86435227136483	-1.85403151205793	0.657262909977718	-2.82083696480117	0.00478985391833803	0.0227219216491793	Etnppl
12057.040740101	0.352118394915374	0.0802318024465378	4.3887633603895	1.13997027804561e-05	0.000154519851867426	Rpl34
86.5633095663364	-0.503493030007113	0.19962216494521	-2.52223008474688	0.01166134054672	0.0455176537529206	Gm36520
79.2307586139367	-0.630902289314215	0.238084511973165	-2.64990899275853	0.00805134554784715	0.0341680544316348	Lef1
197.149999442139	0.782976640567494	0.189652335654775	4.1284840382496	3.65162783322516e-05	0.000411393247344808	Cyp2u1
1666.88111939805	0.191447096829834	0.0660558796644485	2.89825974315003	0.00375239682786827	0.0187528067701506	Aimp1
422.508250272163	-0.856241549098876	0.138753815511949	-6.17094056793803	6.78849377840198e-10	2.95136988817918e-08	Tet2
679.196556655518	-0.422741485052299	0.0825240714594304	-5.12264455177933	3.01279965268496e-07	6.57546541020574e-06	Manba
2555.07046953815	-0.276239311621869	0.072427490343061	-3.81401192162575	0.000136728867842565	0.00125850608255766	Nfkb1
26.5263272021907	1.17089396718167	0.351683146216817	3.32940028482287	0.000870332224073953	0.00575538870021719	Ddit4l
10201.7531602261	0.276542700640946	0.0960798586806638	2.87825881967706	0.00399876915267345	0.0197069277475891	H2afz
16942.8060341946	-0.226458926339048	0.0891776466017522	-2.53941357468609	0.0111038475777236	0.0437700979872311	Mttp
111.636778487955	0.556642715864988	0.204228790171797	2.72558396588817	0.00641878479032402	0.0286140918918535	Adh7
5442.46388822265	0.194578552924624	0.0748449629988834	2.59975481486345	0.00932903885518563	0.0382114252482384	Adh5
1723.83090488158	-0.175338586124998	0.0667841033363939	-2.62545392339568	0.00865335199840613	0.0360765991119472	Rap1gds1
860.750987737405	0.427642896256541	0.09888926930285	4.3244620904911	1.52904493946236e-05	0.000198060995446839	Lmo4
2587.16121120118	-0.25261636709703	0.089666006345095	-2.81730365156214	0.004842871567662	0.022920214683431	Sh3glb1
935.559009148084	-0.514524588184137	0.189068919009201	-2.72135997222843	0.00650139224769229	0.0288407758678496	Clca3a1
262.657206649542	-0.663769517537632	0.182971093991748	-3.62772885627261	0.00028592530017832	0.00230474402466222	Clca3a2
4743.65275062111	-0.782731720404047	0.141114669392346	-5.5467778351788	2.90982088829936e-08	8.40403569982856e-07	Clca4b
146.938177150325	-1.69113703565976	0.278701028850869	-6.06792534147649	1.29573109073812e-09	5.15360490031533e-08	Clca4a
3807.66650727281	0.963266144268316	0.135185231273521	7.12552795297096	1.03682486135202e-12	8.26779317488854e-11	Clca1
451.493632873552	0.488451687870289	0.136447441836714	3.57977900717858	0.000343884906890863	0.00268842016879242	Znhit6
273.973031551171	1.05987828378842	0.179565921976335	5.90244670103999	3.58149842397387e-09	1.30393663110692e-07	Cyr61
7.04089471982532	2.26665993240964	0.723427406799315	3.13322375003472	0.00172897585783734	0.0101049582939103	Gm17501
1398.39435605525	-0.313501960646671	0.102522719287384	-3.05787793013844	0.0022291035951799	0.0123583928021109	Ssx2ip
112.034952508718	-0.499703635211094	0.173749936110466	-2.87599320262999	0.0040275838502551	0.0197952562174308	Ctbs
54.6674557838126	-1.06591949330536	0.258149177441199	-4.12908343877314	3.64212222919883e-05	0.000410888696209201	Ttll7
317.084787983101	0.444968067402871	0.143300167151018	3.10514688328269	0.00190184555128813	0.0108997870427112	Rpsa-ps10
491.935173483009	-0.58010190515442	0.150585952962347	-3.85229759975998	0.000117014687302422	0.00110441056197038	Dnajb4
1553.98658222339	-0.274896358279676	0.0952303800536514	-2.88664560747109	0.00389372533756699	0.0192880994221841	Usp33
48.822354835578	-0.679038292310459	0.271699344784724	-2.49922683048235	0.0124464615566649	0.0479863931761323	Gm43858
3094.35211592466	-0.317186586185434	0.0755757706332976	-4.19693485792504	2.70551710857242e-05	0.000321651550355152	Acadm
14.3126536938525	-1.38955621424463	0.487510973847315	-2.85030755980446	0.00436769718862312	0.0211363960753174	Ptger3
1835.40867921433	-0.279987927502725	0.101431449990152	-2.76036601596357	0.00577366353541772	0.0263195978286317	Wls
23618.1331633954	0.499393276855129	0.0818740765855154	6.09952866257399	1.06381683912055e-09	4.32592384803573e-08	Rps20
526.125159164034	0.260090535899403	0.100492997170853	2.5881458730623	0.00964941076729614	0.0391508855331323	Chchd7
256.859947902537	0.920790836187444	0.128800881450351	7.14894825112188	8.74452851491948e-13	7.11178147429795e-11	Sdr16c5
6285.35301158282	-0.225018980325073	0.063050103331137	-3.56889153921415	0.000358494789108347	0.00277477003672071	Sdcbp
585.589630902029	-0.407172192511891	0.0865039587835106	-4.70697755614749	2.51416576102695e-06	4.19378241790893e-05	Nsmaf
504.951859451849	0.587219440465942	0.154474520577759	3.80139998667514	0.000143880815032862	0.00130813108083548	Car8
575.879939621654	-0.415315122416051	0.126032939083922	-3.29529030612785	0.000983200513227765	0.00637034434789309	Dpy19l4
55.1459128749081	-1.22770180429386	0.281409745945304	-4.36268402918952	1.28476434002946e-05	0.000171445246256829	Gem
22650.2116808877	-0.410653838610862	0.0695548426812992	-5.90402943605926	3.54728826843098e-09	1.29436431526878e-07	Cdh17
543.20343769973	0.616207539441985	0.0990425753491359	6.22164293759311	4.91975660387925e-10	2.21726156988996e-08	Pdp1
78.8639059703987	-0.508009708250546	0.190400545829387	-2.66811056679302	0.00762791509107414	0.0326942650024034	Tmem67
861.114788130518	-0.244011829172707	0.085169395480255	-2.86501774254435	0.00416985877977045	0.0203841750816111	Tmem55a
197.537491401217	-0.319832412629654	0.125770746534395	-2.54297936080222	0.0109911721220307	0.0433887202798445	Rmdn1
693.294688485818	0.648487068380159	0.163875041393765	3.95720460458618	7.58319745586848e-05	0.000766620462653569	Ndufaf4
222.151589928905	-0.425977964231208	0.16281120719542	-2.61639214872912	0.00888644329493296	0.0368380689230869	Manea
2721.07666777687	0.159923818316079	0.0588381379909938	2.71802989993597	0.00656719032532032	0.0290695532759305	Rragd
163.418896000105	0.406387164909204	0.156960658361873	2.5891020664062	0.00962265682143273	0.039090884412835	Gm12751
884.972472530891	-0.336333204513657	0.102687506615094	-3.27530792790931	0.00105546859062632	0.00675029149098921	Orc3
2016.74359598639	-0.696747149869989	0.156427384087443	-4.45412517721647	8.42359467109631e-06	0.000118503013845449	Zfp292
354.273719288504	-0.265108578444354	0.102762919352035	-2.57980777615095	0.00988553244567742	0.0398615685469879	3110043O21Rik
1716.79540375528	0.173762122241062	0.0666001281903959	2.60903585266851	0.0090797728732199	0.0374298059647907	Ndufb6
2794.00460613859	-0.241023868421198	0.0812910392790757	-2.96495001858388	0.00302732109789455	0.015730329938742	B4galt1
6546.77457768701	-0.339552336253263	0.131468986046739	-2.58275618047703	0.00980145639374685	0.0396300785724907	Spink4
19.2887484167051	-1.08236345188122	0.394309864972596	-2.74495656342872	0.00605189073144117	0.0272911055963776	Aqp7
2390.83109413374	0.34792430100753	0.0783925372330042	4.4382324298728	9.07006454870192e-06	0.000126400976281015	Nol6
629.504453527722	0.267488802530688	0.0814315893534048	3.28482846343344	0.00102044477776275	0.00656223870263088	Nudt2
1637.90395382339	0.19661347638621	0.0787612042737804	2.49632389701363	0.0125487960350859	0.0483239502439457	AI464131
291.209957907515	-0.596388203351257	0.138734085779127	-4.29878641576768	1.71735868010427e-05	0.000218472080495444	Il11ra1
672.959542504477	0.256995022087719	0.0927643818243441	2.77040623818695	0.00559864167574567	0.0256937101272921	Rpp25l
419.970202121629	-0.648474448382951	0.151791118950463	-4.27215012885294	1.93597160378143e-05	0.000242322571263515	Fam214b
954.946123165314	0.426437753802584	0.129851835368412	3.28403331837942	0.00102332823591901	0.0065730242328362	Ccdc107
1054.58961113886	0.327674506644344	0.104808066426285	3.12642449972883	0.00176945932609856	0.0102827414161867	Arhgef39
9276.44311758533	-0.539299955327098	0.11396173834449	-4.73228965406679	2.22001311011621e-06	3.76458032272507e-05	Car9
991.531557974958	0.290863358016709	0.115161074085147	2.52570897178028	0.0115465088017992	0.045177304782913	Hint2
154.31048402765	0.472393164541125	0.161481188630156	2.92537581961362	0.00344040455760236	0.0174876533902754	Glipr2
2061.44300511019	0.220325594591239	0.0729552586701614	3.02000977869676	0.00252766524505267	0.0136323799936905	Gne
2027.46229637747	-0.197793176199231	0.0756601201529957	-2.6142329115955	0.00894280501613722	0.0370002616043521	Rnf38
594.644269852146	0.388102469606034	0.124953046980378	3.10598644038653	0.00189645411807868	0.0108776615678008	Polr1e
1785.64081695008	0.501856150761163	0.102210479752952	4.91002636886329	9.10641469201735e-07	1.73701938121829e-05	Tomm5
28962.7027812465	0.264742285126033	0.0951274151608088	2.78302826454916	0.00538541143309486	0.0249603971354697	Aldh1b1
2358.95668693267	-0.591049408699188	0.128762846825093	-4.59021700181923	4.42785427182951e-06	6.76468540014926e-05	Stra6l
10843.8237202104	0.268952951485906	0.0920387690137871	2.92217023725749	0.00347601491642137	0.0176193537484465	Anp32b
617.958108383557	-0.593449362542801	0.141494072551285	-4.19416412180591	2.73879637901746e-05	0.00032489916115964	Trim14
6794.11626652102	-0.18818705107274	0.0633359098248515	-2.97125361573159	0.00296586745577027	0.0155046483209071	Coro2a
2013.78914335326	0.311782658200371	0.0871286366294332	3.57841773108896	0.000345680642649307	0.00269601214951728	Sec61b
527.8899407332	-0.40397418324767	0.121832011654732	-3.31582954070002	0.000913715427310996	0.00599157585782239	Acnat1
73.78905588354	0.760331384251831	0.264591314763523	2.87360673547192	0.00405813927731469	0.0199154616530361	Rps15a-ps8
728.215950519458	-0.443805793814308	0.091893043183465	-4.82959077683658	1.36813932093227e-06	2.45720874051207e-05	Klf4
2286.79769548816	-0.36168942672038	0.116524449636098	-3.10397884606984	0.00190936982185456	0.0109287354614343	Tmem245
2525.40276281646	-0.270003425969262	0.069915810093291	-3.86183648031807	0.000112537882412797	0.00107268615965131	Ptpn3
23396.6263818486	0.345519736400242	0.0805226537610006	4.29096310493914	1.77899873142337e-05	0.000224913319896193	Txn1
12854.2022673101	0.549642190076009	0.0788958463665829	6.96668095202557	3.24505438196998e-12	2.40031239737842e-10	Ptgr1
866.347904159911	-0.312377661099075	0.0740851902675955	-4.21646566568524	2.48161050431003e-05	0.000298285933190853	Hsdl2
719.807524098255	0.294789177466513	0.103505560698613	2.84805159719754	0.00439877922547092	0.0212679219162299	Inip
5.43643945894126	-5.91047361216948	1.33475970275405	-4.42811810992961	9.50588461266784e-06	0.00013124383088115	Mup-ps23
1125.33341966165	-0.295999921148019	0.06612640983336	-4.47627388049563	7.59570342680038e-06	0.000107971272972092	Fkbp15
4535.71880098383	-0.189388712492608	0.0707270281828503	-2.67774169731807	0.00741203540668821	0.0320033129406054	Slc31a1
1221.2035390045	0.276968053972374	0.101976028532829	2.71601137990199	0.00660736468677475	0.0291916790335694	Prpf4
2510.02172299337	0.434962890258843	0.0764641720227994	5.68845354304169	1.28194976010057e-08	4.07704916894241e-07	Bspry
1557.3944792523	0.326430854353611	0.0811444211428098	4.02283791980117	5.75010682491608e-05	0.000607608249947661	Pole3
177.44544941816	-0.741273980743245	0.145790877450687	-5.08450181318084	3.68592247742267e-07	7.84554358573287e-06	Zfp618
256.331315427412	0.406877803827616	0.146662311681029	2.77424922029403	0.00553292740077712	0.0254923236247191	Gm11223
753.618643811744	-0.581703658983906	0.122302954095592	-4.7562519097392	1.97220343920696e-06	3.41521288355044e-05	Kdm4c
1160.28735624274	0.302719340450437	0.0815634594174639	3.71145783433532	0.00020606899836906	0.00175631382499427	Dmac1
1907.54046897116	0.541330733020378	0.111466198911383	4.8564563814609	1.19505090844894e-06	2.20740081360619e-05	Ptprd
3226.79981547725	0.434825483863271	0.071524312264122	6.07940810751967	1.20626987256543e-09	4.84493700413442e-08	Lurap1l
27.0079540932525	-0.895411326913289	0.357621304660286	-2.5037974954089	0.0122868336306718	0.0474829478393835	Gm11266
187.308856673197	-0.599022702358128	0.15701965225232	-3.81495369379329	0.000136208472775797	0.00125442248138927	Ccdc171
2214.69746017503	-0.844761262470884	0.15777692339599	-5.35414967086595	8.59596877067991e-08	2.2163769951783e-06	Dennd4c
39781.0061133071	0.466419852414476	0.0688192134389622	6.77746561035832	1.22302250380468e-11	7.71920805779736e-10	Rps6
386.963706395243	-0.644068089449964	0.1808239846219	-3.56185099447233	0.000368249375033802	0.00284353922233234	Lrrc19
2266.38542102416	0.552136571508661	0.1098392790189	5.02676798719388	4.98815240957329e-07	1.02438853566953e-05	Jun
894.878974589705	0.689809055242776	0.150182274452006	4.59314561428632	4.36614177110954e-06	6.68289508729659e-05	Gm830
92.166612246699	2.16190725985369	0.316052742551799	6.84033697160331	7.90071136619326e-12	5.35904268477847e-10	Cyp2j5
3507.692266388	-0.331771494806953	0.125110222211703	-2.65183363071286	0.00800559776284627	0.0340175921920716	Dock7
8800.02722210191	-0.341627693078748	0.101947217012276	-3.35102519804548	0.000805129758560176	0.0053896216884452	Pgm2
1509.85619192253	-0.357765859773047	0.0832360630059985	-4.29820737373492	1.72185031327513e-05	0.000218873149853099	Cachd1
4250.69116059023	-0.247381803498169	0.0636240309299717	-3.88818186905592	0.000100997938280803	0.000979248693402305	Jak1
6014.70053724906	-0.34046031633917	0.0858254649704525	-3.96689160328327	7.28160891660555e-05	0.00074488398598092	Ak4
6556.04376861652	0.310819579502329	0.0787648577078722	3.94617077396515	7.94109849464525e-05	0.000796888502713111	Leprot
929.089682984183	0.293549716055697	0.0870642750175775	3.3716437194984	0.000747210413594502	0.00508096864851469	Oma1
839.368121527259	0.446000972399333	0.0820698957859297	5.4344040299829	5.49798778390965e-08	1.47578992288294e-06	Pars2
2586.65957405611	0.227943737707613	0.0708809159531159	3.21586896335236	0.00130050199131099	0.00803193315238778	Acot11
4106.48378254282	0.328085731140289	0.0636736500874921	5.15261384716404	2.56880570905623e-07	5.76816853378326e-06	Mrpl37
672.384204402281	0.62434361530529	0.134353371352003	4.64702604052653	3.36754669075398e-06	5.35498888655207e-05	Cyb5rl
2022.58660104701	0.328076533823327	0.0692291058859682	4.73899712591585	2.14778550477479e-06	3.67257841491146e-05	Yipf1
3362.41887715596	0.354362169765401	0.0952400604034445	3.72072600819754	0.000198650871705259	0.00170464346444402	Ndc1
2041.9592276659	-0.338154523783128	0.115520285311812	-2.9272306839477	0.00341995111505601	0.0173999193519516	Zyg11b
1436.52343473018	0.322527234138638	0.0941796015340715	3.42459756555624	0.000615710721253934	0.0043439892793863	Prpf38a
465.156668207372	0.472291609143131	0.176169513862865	2.68089295807886	0.00734259989545157	0.0317706406805047	Orc1
2301.64645975107	0.356908165335996	0.0654304379184085	5.45477268211256	4.9035533865115e-08	1.33597312015506e-06	Cc2d1b
1360.92563122096	-0.256720147817006	0.0748274364723415	-3.43082911723025	0.000601739531845438	0.00426382146817398	Zfyve9
1475.02277328651	0.423870214045499	0.10199040748693	4.15598117989496	3.23894487262384e-05	0.000372866421357619	Kti12
83.1677522641195	-0.880891780420282	0.30097939613382	-2.92675110567577	0.00342522874956826	0.0174213485902901	Ttc39aos1
194.249464580503	0.429171464360883	0.126571849219226	3.39073393498065	0.000697057364306028	0.00479780915128869	Foxd2os
6570.83730684574	-0.298642817761753	0.0809306710934568	-3.69010677567331	0.00022415994358868	0.0018865058094542	Cmpk1
560.567731785128	0.609426494600962	0.164055240036284	3.71476396893008	0.00020339345315737	0.00173688815649152	Pdzk1ip1
2848.5668843355	0.600126196322386	0.142197469836498	4.2203718323007	2.43899692750889e-05	0.000295116822901464	Cyp4b1
590.301367311073	-0.29575862114978	0.0911769545770471	-3.24378701308625	0.00117951909219345	0.00739608691986434	Mob3c
5186.3173646437	0.212470970126985	0.0694758259988545	3.05819998643108	0.002226709192252	0.012355855629033	Faah
10907.0673510079	0.404067433970611	0.085958578722814	4.70072260354124	2.59242480688475e-06	4.30237241808579e-05	Uqcrh
1589.90691502016	0.449850142460674	0.0925023836531179	4.86311946454919	1.15550057918248e-06	2.14796938969019e-05	Rad54l
1853.33744839662	0.293576864659032	0.0660205892000236	4.44674711656355	8.71803658043696e-06	0.000122121011034494	Pomgnt1
4865.93123487726	0.278552938562279	0.0530974590325392	5.24606908951286	1.55378654925662e-07	3.74075827992606e-06	Tspan1
4406.02164254459	-0.156896218359886	0.0564503282249794	-2.77936769002628	0.00544648362881924	0.0251578603787251	Gpbp1l1
5016.68474377657	0.387092065201636	0.12468681816012	3.10451474272557	0.00190591429130126	0.0109127779053946	Nasp
27102.0364784292	0.169836971718197	0.0664414976826739	2.55618819023831	0.0105825868240565	0.0420397440614465	Akr1a1
888.773643028796	0.233918880910922	0.0799612297754495	2.92540374338692	0.00344009582064141	0.0174876533902754	Mmachc
599.305678090851	-0.330547633341269	0.123531549906565	-2.67581547864724	0.00745476757180546	0.0321453667887903	Tesk2
249.988098269209	0.443002993729972	0.120111585053977	3.68826199013934	0.000225791098074966	0.00189643056161281	Mutyh
123.351010082814	0.665159013446581	0.166627758152895	3.99188599078577	6.5549887025677e-05	0.000679051966545464	Hpdl
815.837313281718	-0.290271628497359	0.0942716360363523	-3.07909823889581	0.00207628203963011	0.011695721055077	Zswim5
2830.10861926528	-0.248547313074961	0.0948975585427314	-2.61911177581079	0.00881590555882165	0.0366235344777783	Hectd3
172.409082692346	0.683480572691879	0.149363749107202	4.57594681960835	4.74070971333499e-06	7.16232732753115e-05	Btbd19
65080.3560036612	0.496821993102191	0.0899861601916292	5.52109337751703	3.36896674206413e-08	9.59451207883663e-07	Rps8
2094.11958334112	0.308087819213746	0.0807320115729022	3.81617914890598	0.000135534116350931	0.00124891555805449	Kif2c
164.006049879849	-0.625123258558521	0.177098485743654	-3.52980577972514	0.000415864831069197	0.00314728814513341	Tmem53
3490.67881353416	0.329935369474618	0.0588013064360577	5.61102107201308	2.01136268596095e-08	6.05520180983493e-07	Rnf220
1477.46776036503	0.18704681566943	0.0742222447077708	2.52009106442245	0.0117324476727993	0.0457296905358249	Eri3
1029.87612485952	0.40806012765839	0.118551462519997	3.44205055749153	0.000577322338804739	0.00412117391809653	Slc6a9
868.364132438063	0.306668756913833	0.0749578807511302	4.09121434385282	4.29120284265413e-05	0.000474417479288165	Dph2
1664.71570280981	0.199492401778801	0.0692641554969134	2.88016796491067	0.00397463360467337	0.0196116316135212	Ipo13
103.950288226253	0.899322290163519	0.196036317634541	4.5875289896032	4.48523161607141e-06	6.83955981603725e-05	Artn
762.528750897226	0.399613829330716	0.096468939087401	4.14240928853447	3.4367631579301e-05	0.000392323794292481	St3gal3
2014.39465900717	0.386858872623184	0.13525652182958	2.86018646191876	0.00423391986583416	0.0206417799125532	Hyi
1258.92449513784	0.321991483363094	0.0730939800496201	4.40517102974156	1.05700448753284e-05	0.000144351314600663	Med8
4320.73233500565	0.360944063245367	0.0738325205497019	4.88868672717721	1.01510884151678e-06	1.90954939381758e-05	Cdc20
1021.56194137373	0.256209107439236	0.0762820205690769	3.35870897923091	0.000783074868899903	0.00526787032177231	Tmem125
2590.42845198465	0.431810382276701	0.0933077296500176	4.62780933472878	3.69554002444081e-06	5.80316933520979e-05	Ebna1bp2
4842.03286775643	-0.79219901538263	0.126836002618053	-6.24585290477986	4.21493704803452e-10	1.92462502581621e-08	Slc2a1
429.333227589507	0.280445118417318	0.104170069232777	2.69218519756034	0.00709855149453674	0.0309522596108808	Svbp
41735.9041815299	0.247705643592964	0.0651116593988711	3.80432085251476	0.000142193775699331	0.00129567539094591	Ybx1
1213.55850506319	0.505185593591956	0.0892511272155166	5.66027129687755	1.51133878672984e-08	4.6527034174525e-07	Ppih
1167.9471340035	0.296031102592731	0.0718550799743386	4.11983540618772	3.79143141675576e-05	0.000423929749450796	Ppcs
1935.64077886599	0.419742838883421	0.106611683429135	3.93711857258522	8.24658645025088e-05	0.000822997244824488	Ctps
161.452089578195	1.58832752148771	0.17217239038166	9.22521617993923	2.82989480084948e-20	7.7100483849144e-18	Cited4
1225.96236703471	-0.518703035786922	0.130488684150924	-3.97508059156292	7.03554275634077e-05	0.000723098966232719	Rlf
1161.65575184157	0.384497590892764	0.0788674512049542	4.87523794693914	1.08677377534239e-06	2.03499323087308e-05	Mfsd2a
214.388100633415	0.457314414551001	0.128983258124884	3.54553312731657	0.000391819734282984	0.00299582656516555	4933421A08Rik
156.807360476912	-0.481236335089663	0.157866814928359	-3.04836919214498	0.00230087059091699	0.0126534206314036	Bmp8b
1382.70461445563	0.34612672200403	0.0839136851981242	4.12479467665862	3.71065633701699e-05	0.00041746799133666	Ppie
5565.34469601615	0.328980900426329	0.0624393063676127	5.26881093920947	1.3731029577198e-07	3.36019671404874e-06	Pabpc4
1474.51868730551	0.196313047565809	0.0720198239821785	2.72581959675974	0.00641420455655139	0.0286092774586482	Rragc
2057.25613720336	0.26586230025217	0.090062368070876	2.95197989956189	0.00315743483687666	0.0162873421516007	Sf3a3
830.501326480852	0.492530817749323	0.0970336217927328	5.07587791375432	3.85710904512719e-07	8.13469845466131e-06	Yrdc
2260.55612514547	0.422601969716346	0.0744602875144135	5.67553502441877	1.38255851090121e-08	4.34628538032734e-07	Cdca8
365.01952629905	0.295994129046546	0.0991356224339396	2.98574943879316	0.00282884323398951	0.0149460569961301	9930104L06Rik
859.923285578154	0.206900012119645	0.0807214313567408	2.5631360673632	0.010373138687685	0.0414291957311473	Snip1
440.304139402681	0.297861965088447	0.106365599846064	2.80035994268375	0.00510456531368722	0.0239241352848687	Zc3h12a
916.940696404444	0.261795088659871	0.101677396544072	2.57476191914883	0.0100309106758412	0.0403681183697628	Mrps15
531.303901489801	0.665715964158629	0.168352531198537	3.95429732727661	7.67599066220417e-05	0.000774564317006491	Sh3d21
968.714612216865	0.409813006972701	0.0738282340573677	5.55089813816025	2.84205657782404e-08	8.23742887902297e-07	Adprhl2
3395.59552597573	0.218074989273961	0.0793890107818897	2.74691657102381	0.00601584352008421	0.0271510198848196	Psmb2
3688.76023152272	-0.425662049899108	0.0944503163884554	-4.5067297408348	6.58343985450512e-06	9.56617700458624e-05	AU040320
829.256251357264	-0.292825912001693	0.103240294422011	-2.83635293410459	0.00456319887506548	0.0218805951795188	Zmym4
534.781613987867	0.514801896770714	0.104586157028844	4.92227567582139	8.55435947967477e-07	1.64903436809249e-05	Smim12
20.4082525596387	1.10781868557026	0.390548958316179	2.83656802042575	0.00456012636732202	0.0218796873004288	Gja4
1128.26265266469	0.87771436811215	0.079657751350515	11.0185682275913	3.10965860540579e-28	1.75288238698512e-25	Gjb3
1700.82841131877	0.327918257847677	0.0931203017998297	3.52144754161736	0.00042919757786314	0.0032376985719099	Phc2
482.058049934836	-0.500793352259612	0.088104490546517	-5.68408430890598	1.31515391130071e-08	4.16585244093998e-07	S100pbp
2782.70199362727	0.52260349090809	0.119498843274393	4.37329330216266	1.22386119379607e-05	0.000164391609983438	Yars
6565.93583751683	0.20707002902637	0.0696997885623174	2.97088460808217	0.00296943329784428	0.0155133672482776	Rbbp4
848.253630835971	0.26134945226537	0.0787981385623548	3.31669576253451	0.000910887480306331	0.00598003118095084	Zbtb8os
495.893510997668	0.87209024931412	0.126062744899491	6.91790623795657	4.58367486486502e-12	3.30085167471139e-10	Marcksl1
37.4434810555728	-0.902209870610387	0.319685538720875	-2.82217917713859	0.00476985196766961	0.0226487452926479	Lck
5263.1094730792	0.337720540160415	0.0698182515938351	4.83713831914742	1.31721768797004e-06	2.38192008243875e-05	Eif3i
2514.94647159068	0.182181722308585	0.0572049467174845	3.1847197272697	0.00144894265156107	0.00878230089917273	Tmem234
2187.133838232	-0.178588194432966	0.0627408984609793	-2.84643986321038	0.00442110788829502	0.0213569298610989	Kpna6
7990.45599872931	0.198148456672488	0.060037145106478	3.30043103017415	0.000965364382035429	0.00627218265227868	Ptp4a2
21.3877867544567	1.24323690838743	0.391512673945504	3.1754704026784	0.00149593781216861	0.00899378279349771	Col16a1
2262.68868111607	0.306048806529449	0.0848802913567533	3.6056521677467	0.000311369971329723	0.00246010871016287	Snrnp40
1473.04115894953	0.221837006834931	0.0717831648398044	3.09037651557988	0.0019990290841984	0.0113426339602191	Mecr
171.818750372269	-0.745123933355219	0.244395451300205	-3.04884534221522	0.00229722711310225	0.0126440308477719	A930004J17Rik
492.092206859959	0.369541057163565	0.0975708456403135	3.78741267166881	0.000152224160659599	0.00136800899082049	Taf12
484.942314742882	0.277778118254928	0.101669139728692	2.73217732535349	0.00629172677247945	0.0281628854188723	Snhg12
891.262744063579	0.250101214060407	0.0792844394020704	3.15448044971453	0.00160784150499369	0.00954717947044386	Trnau1ap
2656.86578612288	0.298881745042743	0.101263713740726	2.95151870301731	0.00316215395074873	0.0163065396318263	Rcc1
2109.64888388047	-0.291141666928548	0.0656119983508981	-4.4373235726109	9.1084322437147e-06	0.00012671961011745	Phactr4
2926.52799686767	0.237866810589439	0.0762135098407358	3.12105834105413	0.00180202329814355	0.0104385807422936	Dnajc8
1554.03573667279	0.540766044740163	0.0847942266342811	6.37739226129741	1.80128681525064e-10	9.06019555966224e-09	Rpa2
1609.691302953	0.340341335424889	0.090391054621892	3.76521036123038	0.000166408922645055	0.00147361140762661	Ppp1r8
2145.39091812496	-0.194799514801478	0.0687756501179877	-2.83239074392304	0.00462013520443211	0.0220898947607054	Stx12
1163.81263527053	-0.290454470085666	0.0965578933223086	-3.00808623813005	0.00262898523872646	0.0140840574914534	Ahdc1
48.1774482707294	-1.058129645565	0.304481308691195	-3.47518752501866	0.000510496350307015	0.00372382143617527	Gm26615
357.461257244822	-0.448586057709077	0.130010514779523	-3.45038290533507	0.00055979195171637	0.00402238199327803	Sytl1
1783.77692347131	-0.562879344028906	0.120923664977022	-4.65483198955195	3.24244994906921e-06	5.2067121136969e-05	Wdtc1
3836.21813604486	0.368520306068723	0.0809497685421362	4.55245657530076	5.30231077591485e-06	7.94471808009899e-05	Nudc
155.017431030696	0.428928088863089	0.155108823525639	2.7653364851432	0.00568641057626248	0.0260088846363074	Gpatch3
813.007911533848	0.415411032986557	0.0953261311830146	4.35778760588761	1.31383789255566e-05	0.000174367225678348	Gpn2
2452.56601409912	0.823410745273747	0.105196553997292	7.82735473725635	4.98241794884754e-15	6.46409414363577e-13	Sfn
4646.63801294467	-0.234398247286611	0.0818482095014399	-2.8638164318364	0.00418570506261904	0.0204555218710414	Arid1a
1886.36072020428	-0.2540253641007	0.0916285319848869	-2.77233912404707	0.00556550217828037	0.0255814997677611	Hmgn2
1373.72639610417	0.428484778590817	0.099621400369407	4.30113185522337	1.6992790368514e-05	0.000216509075724161	Sh3bgrl3
448.241870233463	0.493841095702596	0.105834321031162	4.66617153009549	3.06863561744786e-06	4.95192363656665e-05	Zfp593
40.4821360350257	0.969485703010332	0.333401299638493	2.90786419867453	0.00363906328479247	0.0183039284666161	E130218I03Rik
21.8791580909892	-1.2523804634224	0.377660071679588	-3.31615798792979	0.000912642192200384	0.00598914569084692	Extl1
1664.53119422445	0.166937353040992	0.0665796747928349	2.50733205832596	0.0121646373151004	0.0471332842355881	Pafah2
3074.77837619675	0.530328207607296	0.124633315406601	4.25510792100143	2.08948208371085e-05	0.000258763360775918	Stmn1
181.141382502965	0.58979570954276	0.181675729962073	3.24641992447691	0.00116866319291822	0.00735058869346724	Aunip
7875.36739558074	-0.276901164464407	0.085285704359097	-3.2467476999253	0.00116731820607558	0.00735058869346724	Rsrp1
816.823022691125	-0.359103504195788	0.0955838417975307	-3.75694780040809	0.000171998356256391	0.00151490147075605	Rcan3
1167.95162380337	-0.246925930049286	0.0914617450560454	-2.69977278367011	0.00693868467207438	0.0303765042305271	Nipal3
260.813677416657	1.48166047097747	0.135737581103585	10.9156245376642	9.70598794900463e-28	5.11818661297996e-25	Grhl3
562.843495756726	-0.492182695382246	0.136919471633234	-3.59468736996484	0.000324781337936722	0.00255741836765491	Il22ra1
2476.24508914945	0.23876983692778	0.0744318186298801	3.20790007987158	0.00133707943943862	0.00820466876745613	Lypla2
19170.2626603993	0.348567102521871	0.0786850292998415	4.42990370116788	9.42751764843302e-06	0.000130713851568223	Rpl11
481.833391245251	-0.411864891090186	0.138832728159885	-2.96662679289761	0.00301086186973591	0.015677294730419	Tcea3
2842.4401046716	-0.227594840573758	0.0617684492376222	-3.68464553316216	0.000229021139395138	0.00191695267060538	Luzp1
6485.80080764896	-0.222137507133474	0.0674982099964045	-3.29101330457959	0.000998271917848732	0.00644755078667453	Ephb2
2346.29462200907	-0.473610339636051	0.11673831570946	-4.0570256368507	4.97016281630351e-05	0.000536639706460458	Hspg2
44.8741931201526	-0.753899092277886	0.281372371569229	-2.67936431737541	0.00737620905657757	0.0318823081564975	Rap1gapos
2274.72997658069	-0.19188340036284	0.0678669282930342	-2.82734765207482	0.0046935342454149	0.0223503880288926	Ece1
2277.07085855694	-0.348539128126306	0.116389426600934	-2.99459442584374	0.00274809980506205	0.014580716492486	Pink1
7.12284337999546	-2.20283612318554	0.773093713985749	-2.84937787403371	0.00438048194810927	0.0211857214218173	Vwa5b1
357.065109049516	-1.11541750123413	0.194195777671878	-5.74377833857329	9.25869731842073e-09	3.08252393206158e-07	Pla2g5
35.4807271545318	-0.897464754636768	0.345681792614097	-2.59621644475402	0.00942566684601591	0.0384434570688179	Htr6
12.3635305123136	-1.53726853533883	0.579621108038056	-2.65219557055521	0.00799702066186051	0.0340081417168142	Nbl1
1384.72449725859	0.51326993829412	0.106302984545363	4.82836808852803	1.37656472454014e-06	2.46469918423413e-05	Mrto4
1635.30619049279	0.894216243564948	0.0938578993889768	9.52734132541187	1.61362762080075e-21	4.97697560702451e-19	Iffo2
109.589144596632	0.667039739885261	0.192090663171666	3.47252557137119	0.000515585892288368	0.00375424613863606	Aldh4a1
7790.813264263	0.405557855427941	0.0670393797387497	6.0495466546437	1.45253996550394e-09	5.73542773335577e-08	Rcc2
1320.16226128651	-0.182240539421977	0.070437740868661	-2.58725701838996	0.00967434005182005	0.0392325568908713	Fbxo42
976.362279877809	-0.508913207254479	0.135651929263763	-3.75161053747303	0.000175702256528724	0.0015400561863137	Arhgef19
848.449686982586	0.256656633532728	0.0904907450145386	2.83627495266496	0.00456431330287876	0.0218805951795188	Zbtb17
2269.9470635744	-0.350445904543676	0.115892530135152	-3.02388690742184	0.00249549705794564	0.0135052251572532	Spen
2778.0311828333	0.161661432865367	0.0638489531509238	2.53193552732553	0.0113434846483677	0.044566502417158	Fblim1
132.088702139862	-0.948521203607161	0.243372866470491	-3.8973991528434	9.72312904281015e-05	0.00094835316505261	Slc25a34
1277.63863360746	-0.231219439229904	0.0927886955067463	-2.49189233631475	0.0127064547041307	0.0488507233913449	Casp9
128.493134336699	-0.880922413885033	0.213094748535046	-4.13394708194864	3.56585612780108e-05	0.000405269620377014	Fhad1
385.564724524298	-0.255595110494615	0.10191492825122	-2.50792611917043	0.0121442055940293	0.0470764355811231	Pramef8
4558.62235304842	-0.422686355817298	0.123176211317538	-3.43155834471682	0.000600124023919336	0.0042558532674865	Vps13d
939.108325561661	0.450612881947129	0.120850216880904	3.72868906301758	0.00019247847304888	0.0016585021204622	Miip
407.355409257134	-0.791169174077949	0.114513527779496	-6.90895817655186	4.88225857783645e-12	3.50045091981984e-10	Plod1
835.185377586661	-0.239285409336339	0.0931495382528842	-2.56883086942119	0.0102042246840226	0.040884426693558	Fbxo6
1394.26238207189	0.623149455220766	0.141054797386546	4.41778278205659	9.97185608523615e-06	0.000137098344344285	Srm
1620.05322798783	-0.264601469014619	0.093426986315879	-2.83217386591059	0.00462327021383874	0.0220919608844261	Casz1
222.151258875028	0.456595331309371	0.13775959405128	3.31443580720342	0.000918282619096627	0.00601649938852608	Cenps
16259.0336683186	0.223482754032951	0.0887181485486545	2.51901958831331	0.0117682109610675	0.0458036833397958	Pgd
3350.38389278392	-0.294387942473363	0.0971382604283609	-3.03060751937671	0.00244062272801752	0.013259175717814	Kif1b
162.685973099142	1.83953251160233	0.174263261416236	10.5560546534736	4.76260735427557e-26	2.1626206227873e-23	Rbp7
997.458420459438	0.345001008808538	0.0782851628991262	4.40697823230037	1.04822717831831e-05	0.000143303937206759	Lzic
652.433436998233	0.398175372204356	0.0968763183436657	4.11014145677834	3.9541681108264e-05	0.000440618855539736	Ctnnbip1
1738.87963806167	-0.448966777452886	0.0809792848300237	-5.5442176155948	2.95271429120969e-08	8.51287839830771e-07	H6pd
401.903036166435	0.439187587290703	0.175782319268805	2.49847418737889	0.0124729225840926	0.0480544109078863	Gm37795
684.791270346546	-1.18827089836509	0.154125292819716	-7.70977220302865	1.26042512754876e-14	1.48231435683738e-12	Slc2a5
38.491505975157	-0.896537603083982	0.302108964637313	-2.96759682110159	0.0030013773794494	0.015638519800261	Slc2a7
32272.7562792338	-0.425282048699089	0.0881372969090342	-4.82522227948537	1.39847210592908e-06	2.4984506574451e-05	Eno1
2392.37297505318	0.217209743173217	0.0641598901417181	3.38544443722454	0.000710630944565817	0.00487336272029858	Errfi1
4504.27646635436	0.444060916082365	0.0675503287090709	6.57377875975805	4.90541038803849e-11	2.83352450930266e-09	Park7
997.880144224514	-0.587018313253644	0.156613439920742	-3.74819883626027	0.000178109034079975	0.00155947958227389	Per3
3422.99893551902	0.246183080305505	0.0747673651167663	3.29265422047486	0.000992464507034792	0.00641764924703234	Dnajc11
1981.12912591858	0.310715696492318	0.0887833073963469	3.49970851057868	0.000465767173219181	0.0034545807534546	Nol9
1206.4599116549	-0.640284549829394	0.120353401800907	-5.32003699312609	1.0374615457126e-07	2.61315622307609e-06	Espn
[truncated: 3,087 more rows]
