# Supplementary material for: CDK8 and CDK19 act redundantly to control the CFTR pathway in the intestinal epithelium
Source: EMBO Rep. 2022 Dec 22;24(2):e54261. doi: 10.15252/embr.202154261 (PMC10549226; doi:10.15252/embr.202154261)
Supplement: Supplementary file 9 — Source Data for Expanded View and Appendix [file EMBR-24-e54261-s007.zip]

Archive with 2 entries (2 files):
- EMBR_2333_EMBOR202154261V3_Source_data_AppendixFigS3.pdf
- EMBR_2333_EMBOR202154261V3_Source_data_EV2A.pdf
